# Supplementary material for: Transcriptional responses of Arabidopsis thaliana plants to As (V) stress
Source: BMC Plant Biol. 2008 Aug 6;8:87. doi: 10.1186/1471-2229-8-87 (PMC2547109; doi:10.1186/1471-2229-8-87)
Supplement: Additional file 3 — Complete microarray dataset for genes induced by As (V). [file 1471-2229-8-87-S3.xls]

## Sheet: Sheet1
Table S1. Genes induced by arsenate stress in Arabidopsis thaliana. Rank products analysis reveals that most significantly induced genes display the lowest RP/Rsum value. Percent of false positives (pfp) are synonymous with FDR values.
Gene ID	Gene name	RP/Rsum	FC	pfp	P value
At2g28190	superoxide dismutase [Cu-Zn], chloroplast (SODCP) / copper/zinc superoxide dismutase (CSD2) identical to GP:3273753:AF061519	2.2894	4.5733	0	0
At2g05510	glycine-rich protein	2.4183	4.3113	0	0
At1g12520	superoxide dismutase copper chaperone, putative similar to copper chaperone for superoxide dismutase [Homo sapiens] gi|2431868|gb|AAC51764	5.2277	3.1646	0	0
At5g64100	peroxidase, putative identical to peroxidase ATP3a [Arabidopsis thaliana] gi|1546698|emb|CAA67340	7.2566	2.5052	0	0
At1g08830	superoxide dismutase [Cu-Zn] (SODCC) / copper/zinc superoxide dismutase (CSD1) identical to SWISS-PROT: P24704	8.555	2.4075	0	0
At1g05240	peroxidase, putative similar to peroxidase; peroxidase ATP11a [Arabidopsis thaliana] gi|1546688|emb|CAA67334	16.4946	2.0541	0	0
At3g03270	universal stress protein (USP) family protein / early nodulin ENOD18 family protein contains Pfam profile PF00582: universal stress protein family; similar to early nodulin ENOD18 (GI:11602747) [Vicia faba]	19.7457	1.9797	0	0
At5g38410	ribulose bisphosphate carboxylase small chain 3B / RuBisCO small subunit 3B (RBCS-3B) (ATS3B) identical to SP|P10798 Ribulose bisphosphate carboxylase small chain 3B, chloroplast precursor (EC 4.1.1.39) (RuBisCO small subunit 3B) {Arabidopsis thaliana}	22.401	1.8985	0	0
At5g38420	ribulose bisphosphate carboxylase small chain 2B / RuBisCO small subunit 2B (RBCS-2B) (ATS2B) identical to SP|P10797 Ribulose bisphosphate carboxylase small chain 2B, chloroplast precursor (EC 4.1.1.39) (RuBisCO small subunit 2B) {Arabidopsis thaliana}	36.0698	1.7917	0	0
At1g77760	nitrate reductase 1 (NR1) identical to SP|P11832 Nitrate reductase 1 (formerly EC 1.6.6.1) (NR1){Arabidopsis thaliana}	41.7711	1.772	0	0
At1g07600	metallothionein-like protein 1A (MT-1A) (MT-Q) (MT-2) identical to Metallothionein-like protein 1A (MT-1A) (MT-Q) (MT-2) SP:P43392 from (Arabidopsis thaliana)	41.9066	1.7021	0	0
At4g15740	C2 domain-containing protein similar to cold-regulated gene SRC2 [Glycine max] GI:2055230; contains Pfam profile PF00168: C2 domain	42.6602	1.7564	0	0
At2g37170	plasma membrane intrinsic protein 2B (PIP2B) / aquaporin PIP2.2 (PIP2.2) identical to SP|P43287 Plasma membrane intrinsic protein 2B {Arabidopsis thaliana}	43.2841	1.7049	0	0
At1g77120	alcohol dehydrogenase (ADH) identical to alcohol dehydrogenase GI:469467 from (Arabidopsis thaliana)	46.5452	1.7452	0	0
At1g54000	myrosinase-associated protein, putative similar to myrosinase-associated proteins GI:1769968, GI:1769970, GI:1216391, GI:1216389 from [Brassica napus]; contains Pfam profile PF00657: GDSL-like Lipase/Acylhydrolase; contains 1 predicted transmembrane domain	47.6044	1.6927	0	0
At1g05250	peroxidase, putative similar to peroxidase; peroxidase ATP11a [Arabidopsis thaliana] gi|1546688|emb|CAA67334	48.9784	1.8981	0	0
At3g09260	glycosyl hydrolase family 1 protein contains Pfam PF00232 : Glycosyl hydrolase family 1 domain; TIGRFAM TIGR01233: 6-phospho-beta-galactosidase; almost identical to beta-glucosidase GI:1732570 from [Arabidopsis thaliana]; similar to beta-glucosidase 1 (GI:12043529) [Arabidopsis thaliana]	50.7589	1.6739	0	0
At3g01500	carbonic anhydrase 1, chloroplast / carbonate dehydratase 1 (CA1) nearly identical to SP|P27140 Carbonic anhydrase, chloroplast precursor (EC 4.2.1.1) (Carbonate dehydratase) {Arabidopsis thaliana}	50.9702	1.6724	0	0
At4g02380	late embryogenesis abundant 3 family protein / LEA3 family protein similar to several small proteins (~100 aa) that are induced by heat, auxin, ethylene and wounding such as Phaseolus aureus indole-3-acetic acid induced protein ARG (SW:32292); contains Pfam profile PF03242: Late embryogenesis abundant protein	52.0838	1.6678	0	0
At3g62030	peptidyl-prolyl cis-trans isomerase, chloroplast / cyclophilin / rotamase / cyclosporin A-binding protein (ROC4) identical to peptidyl-prolyl cis-trans isomerase, chloroplast precursor, PPIase (cyclophilin, cyclosporin A-binding protein) [Arabidopsis thaliana] SWISS-PROT:P34791; identical to cDNA nuclear-encoded chloroplast stromal cyclophilin (ROC4) GI:405130	53.1051	1.6812	0	0
At1g78370	glutathione S-transferase, putative similar to 2,4-D inducible glutathione S-transferase GI:2920666 from [Glycine max]	53.4749	1.6772	0	0
At5g17820	peroxidase 57 (PER57) (P57) (PRXR10) identical to SP|Q43729 Peroxidase 57 precursor (EC 1.11.1.7) (Atperox P57) (PRXR10) (ATP13a) {Arabidopsis thaliana}	56.632	1.6807	0	0
At1g09310	expressed protein contains Pfam profile PF04398: Protein of unknown function, DUF538	63.0709	1.6762	0	0
At3g24240	leucine-rich repeat transmembrane protein kinase, putative similar to CLV1 receptor kinase GB:AAB58929 from [Arabidopsis thaliana]	63.1643	1.639	0	0
At5g65010	asparagine synthetase 2 (ASN2) identical to asparagine synthetase (ASN2) [Arabidopsis thaliana] GI:3859536	65.0815	1.7365	0	0
At5g61650	cyclin family protein similar to cyclin 2 [Trypanosoma brucei] GI:7339572, cyclin 6 [Trypanosoma cruzi] GI:12005317; contains Pfam profile PF00134: Cyclin, N-terminal domain	66.8562	1.6384	0	0
At1g78160	pumilio/Puf RNA-binding domain-containing protein contains Pfam profile: PF00806 Pumilio-family RNA binding domains (aka PUM-HD, Pumilio homology domain) (8 copies at C-terminal half of protein)	67.7046	1.6018	0	0
At4g15910	drought-responsive protein / drought-induced protein (Di21) identical to GI:469112; contains PF03242 Late embryogenesis abundant protein domain	69.585	1.6672	0	0
At5g26280	meprin and TRAF homology domain-containing protein / MATH domain-containing protein low similarity to ubiquitin-specific protease 12 [Arabidopsis thaliana] GI:11993471; contains Pfam profile PF00917: MATH domain	70.7861	1.5988	0	0
At4g37800	xyloglucan:xyloglucosyl transferase, putative / xyloglucan endotransglycosylase, putative / endo-xyloglucan transferase, putative similar to N-terminal partial sequence of endo-xyloglucan transferase GI:2244732 from [Gossypium hirsutum]	71.9969	1.631	0	0
At1g07590	pentatricopeptide (PPR) repeat-containing protein low similarity to DNA-binding protein [Triticum aestivum] GI:6958202; contains Pfam profile PF01535: PPR repeat	74.6101	1.6222	0	0
At1g30540	ATPase, BadF/BadG/BcrA/BcrD-type family contains Pfam PF01869: BadF/BadG/BcrA/BcrD ATPase family; similar to Transcriptional regulators of NagC/XylR (ROK) family, sugar kinase (GI:15023013) [Clostridium acetobutylicum]; similar to N-acetylglucosamine kinase (EC 2.7.1.59) (GlcNAc kinase) (Swiss-Prot:Q9UJ70) [Homo sapiens]	75.4917	1.6306	0	0
At1g09340	expressed protein	78.3679	1.6159	0	0
At2g06480	hypothetical protein related to GB:AAD15331	81.573	1.6026	0	0
At4g39675	expressed protein	85.9886	1.7152	0	0
At1g54010	myrosinase-associated protein, putative similar to myrosinase-associated protein GI:1769969 from [Brassica napus]; contains Pfam profile PF00657: Lipase/Acylhydrolase with GDSL-like motif	90.4615	1.5466	0	0
At2g16060	non-symbiotic hemoglobin 1 (HB1) (GLB1) identical to SP|O24520 Non-symbiotic hemoglobin 1 (Hb1) (ARAth GLB1) {Arabidopsis thaliana}	94.1502	1.5871	0	0
At1g10960	ferredoxin, chloroplast, putative strong similarity to FERREDOXIN PRECURSOR GB:P16972 [SP|P16972] from [Arabidopsis thaliana]	95.6357	1.5339	0	0
At5g38630	cytochrome B561 family protein contains Pfam domain, PF03188: Cytochrome b561	97.9454	1.5643	0	0
At1g24020	Bet v I allergen family protein similar to major pollen allergen Bet v 1 GB:CAA96544 GI:1321726 from [Betula pendula]; contains Pfam profile PF00407: Pathogenesis-related protein Bet v I family	98.3586	1.5368	0	0
At2g36830	major intrinsic family protein / MIP family protein contains Pfam profile: MIP PF00230	104.25	1.5338	0	0
At5g44610	DREPP plasma membrane polypeptide-related contains Pfam profile: PF05558 DREPP plasma membrane polypeptide	106.457	1.5526	0	0
At4g21990	5'-adenylylsulfate reductase (APR3) / PAPS reductase homolog (PRH26) identical to 5'-adenylylsulfate reductase [Arabidopsis thaliana] GI:2738760; identical to cDNA PAPS reductase homolog (PRH26) GI:1710113	112.058	1.527	0	0
At3g54040	photoassimilate-responsive protein-related contains weak similarity to mRNA inducible by sucrose and salicylic acid expressed in sugar-accumulating tobacco plants (GI:871487) [Nicotiana tabacum]	112.088	1.5863	0	0
At5g20630	germin-like protein (GER3) identical to germin-like protein subfamily 3 member 3 [SP|P94072]	119.5	1.4899	0	0
At5g35630	glutamine synthetase (GS2) identical to glutamine synthetase, chloroplast precursor (glutamate-- ammonia ligase, GS2) [Arabidopsis thaliana] SWISS-PROT:Q43127	130.402	1.4941	0	0
At4g04610	5'-adenylylsulfate reductase (APR1) / PAPS reductase homolog (PRH19) identical to 5'-adenylylsulfate reductase [Arabidopsis thaliana] GI:2738756; identical to cDNA PAPS reductase homolog (PRH19) GI:1710111	137.344	1.4984	0	0
At4g21280	oxygen-evolving enhancer protein 3, chloroplast, putative (PSBQ1) (PSBQ) identical to SP|Q9XFT3 Oxygen-evolving enhancer protein 3-1, chloroplast precursor (OEE3) (16 kDa subunit of oxygen evolving system of photosystem II) (OEC 16 kDa subunit) {Arabidopsis thaliana}; similar to SP|P12301 Oxygen-evolving enhancer protein 3, chloroplast precursor (OEE3) (16 kDa subunit of oxygen evolving system of…	140.205	1.4715	0	0
At4g09650	ATP synthase delta chain, chloroplast, putative / H(+)-transporting two-sector ATPase, delta (OSCP) subunit, putative similar to SP|P32980 ATP synthase delta chain, chloroplast precursor (EC 3.6.3.14) {Nicotiana tabacum}; contains Pfam profile PF00213: ATP synthase F1, delta subunit	146.204	1.4904	0	0
At4g25820	xyloglucan:xyloglucosyl transferase / xyloglucan endotransglycosylase / endo-xyloglucan transferase (XTR9) identical to xyloglucan endotransglycosylase GI:4218963 from [Arabidopsis thaliana]	149.816	1.4961	0	0
At3g26060	peroxiredoxin Q, putative similar to peroxiredoxin Q [Sedum lineare] GI:6899842; contains Pfam profile: PF00578 AhpC/TSA (alkyl hydroperoxide reductase and thiol-specific antioxidant) family	151.359	1.5005	0	0
At3g08860	alanine--glyoxylate aminotransferase, putative / beta-alanine-pyruvate aminotransferase, putative / AGT, putative similar to similar to SP|Q64565 Alanine--glyoxylate aminotransferase 2, mitochondrial precursor (EC 2.6.1.44) (AGT 2) (Beta-alanine-pyruvate aminotransferase) {Rattus norvegicus}; contains Pfam profile PF00202: aminotransferase, class III	156.237	1.4559	0	0
At2g40205	60S ribosomal protein L41 (RPL41C)	161.545	1.4337	0	0
At3g05730	expressed protein	167.124	1.4837	0	0
At2g42840	protodermal factor 1 (PDF1) identical to protodermal factor 1 [Arabidopsis thaliana] gi|4929130|gb|AAD33869	167.584	1.4733	0	0
At2g37750	expressed protein	172.491	1.4518	0	0
At5g40730	arabinogalactan-protein (AGP24)	175.509	1.4607	0	0
At3g32980	peroxidase 32 (PER32) (P32) (PRXR3) identical to SP|Q9LHB9 Peroxidase 32 precursor (EC 1.11.1.7) (Atperox P32) (PRXR3) (ATP16a) {Arabidopsis thaliana}	179.438	1.425	0	0
At5g59870	histone H2A, putative similar to histone H2A Petroselinum crispum SP|P19177, Lycopersicon esculentum SP|P25469, Zea mays SP|P40280; contains Pfam profile PF00125 Core histone H2A/H2B/H3/H4	183.981	1.4367	0	0
At1g30870	cationic peroxidase, putative similar to cationic peroxidase (gi|1232069); similar to EST gb|AI100412	189.411	1.4414	0	0
At5g47700	60S acidic ribosomal protein P1 (RPP1C)	195.164	1.4038	0	0
At2g36145	expressed protein	202.489	1.4945	0	0
At5g09220	amino acid permease 2 (AAP2) identical to amine acid permease AAP2 [Arabidopsis thaliana] GI:510236	205.599	1.4434	0	0
At4g18100	60S ribosomal protein L32 (RPL32A) ribosomal protein L32, human, PIR1:R5HU32	207.543	1.4071	0	0
At1g07610	metallothionein-like protein 1C (MT-1C) identical to Metallothionein-like protein 1C (MT-1C). (SP:Q38804) (Arabidopsis thaliana)	209.411	1.4438	0	0
At3g54400	aspartyl protease family protein contains Pfam profile: PF00026 eukaryotic aspartyl protease	214.297	1.4139	0	0
At4g38970	fructose-bisphosphate aldolase, putative strong similarity to plastidic fructose-bisphosphate aldolase (EC 4.1.2.13) from Nicotiana paniculata (NPALDP1) [GI:4827251], Oryza sativa, PIR2:T02057 [SP|Q40677]	216.015	1.4457	0	0
At5g57760	expressed protein	216.29	1.4355	0	0
At3g49940	LOB domain protein 38 / lateral organ boundaries domain protein 38 (LBD38) identical to SP|Q9SN23 LOB domain protein 38 {Arabidopsis thaliana}	219.483	1.4222	0	0
At1g11580	pectin methylesterase, putative similar to pectin methylesterase GI:1617583 from [Lycopersicon esculentum]	223.855	1.443	0	0
At5g40850	urophorphyrin III methylase (UPM1) identical to urophorphyrin III methylase (GI:1146165) [Arabidopsis thaliana]; similar to s-adenosyl-L-methionine-dependent uroporphyrinogen III methyltransferase (GI:1490606) [Arabidopsis thaliana]; similar to Diphthine synthase (Diphtamide biosynthesis methyltransferase) (DPH5) (SP:P32469) [Saccharomyces cerevisiae]; contains Pfam PF00590 : Tetrapyrrole (Corrin…	228.281	1.4176	0	0
At1g78000	sulfate transporter (Sultr1;2) identical to sulfate transporter Sultr1;2 [Arabidopsis thaliana] GI:7768660; contaisn Pfam profiles PF00916: Sulfate transporter family and PF01740: STAS domain; contains TIGRfam profile TIGR00815: sulfate permease	232.483	1.4198	0	0
At1g48350	ribosomal protein L18 family protein similar to ribosomal protein L18 GI:3980238 from [Thermotoga maritima]	236.693	1.397	0	0
At5g40950	50S ribosomal protein L27, chloroplast, putative (RPL27) identical to SP|Q9FLN4 ribosomal protein L27, chloroplast precursor {Arabidopsis thaliana}; similar to SP|P30155 50S ribosomal protein L27, chloroplast precursor (CL27) {Nicotiana tabacum}	240.435	1.3952	0	0
At3g27160	ribosomal protein S21 family protein contains Pfam profile: PF01165 ribosomal protein S21	240.933	1.3918	0	0
At4g26010	peroxidase, putative peroxidase ATP13a - Arabidopsis thaliana, PID:e264765; identical to cDNA class III peroxidase ATP35, GI:17530565	241.744	1.4303	0	0
At2g02100	plant defensin-fusion protein, putative (PDF2.2) plant defensin protein family member, personal communication, Bart Thomma (Bart.Thomma@agr.kuleuven.ac.be); similar to SWISS-PROT:O65740	242.09	1.4195	0	0
At5g38595	hypothetical protein	246.04	1.4567	0	0
At1g67090	ribulose bisphosphate carboxylase small chain 1A / RuBisCO small subunit 1A (RBCS-1A) (ATS1A) identical to SP|P10795 Ribulose bisphosphate carboxylase small chain 1A, chloroplast precursor (EC 4.1.1.39) (RuBisCO small subunit 1A) {Arabidopsis thaliana}	246.717	1.41	0	0
At5g56540	arabinogalactan-protein (AGP14) identical to gi|10880505|gb|AAG24282	252.162	1.411	0	0
At1g20360	F-box protein-related contains weak hit to Pfam profile PF00646: F-box domain	255.154	1.481	0	0
At1g01840	expressed protein	260.002	1.3968	0	0
At3g50970	dehydrin xero2 (XERO2) / low-temperature-induced protein LTI30 (LTI30) identical to dehydrin Xero 2 (Low-temperature-induced protein LTI30) [Arabidopsis thaliana] SWISS-PROT:P42758	273.464	1.389	1e-05	0
At1g68590	plastid-specific 30S ribosomal protein 3, putative / PSRP-3, putative similar to SP|P82412 Plastid-specific 30S ribosomal protein 3, chloroplast precursor (PSRP-3) {Spinacia oleracea}; contains Pfam profile PF04839: Plastid and cyanobacterial ribosomal protein (PSRP-3 / Ycf65)	280.085	1.3841	2e-05	0
At3g15640	cytochrome c oxidase family protein contains Pfam domain, PF01215: Cytochrome c oxidase subunit Vb	286.159	1.3897	2e-05	0
At5g26300	meprin and TRAF homology domain-containing protein / MATH domain-containing protein low similarity to ubiquitin-specific protease 12 [Arabidopsis thaliana] GI:11993471; contains Pfam profile PF00917: MATH domain	287.193	1.4195	2e-05	0
At5g13930	chalcone synthase / naringenin-chalcone synthase identical to SP|P13114	291.54	1.4478	2e-05	0
At5g06640	proline-rich extensin-like family protein contains proline-rich extensin domains, INTERPRO:IPR002965	291.641	1.3776	2e-05	0
At2g25210	60S ribosomal protein L39 (RPL39A)	298.562	1.3592	3e-05	0
At1g20340	plastocyanin similar to plastocyanin GI:1865683 from [Arabidopsis thaliana]	301.458	1.374	3e-05	0
At2g18020	60S ribosomal protein L8 (RPL8A)	302.331	1.359	3e-05	0
At4g13940	adenosylhomocysteinase / S-adenosyl-L-homocysteine hydrolase / AdoHcyase (SAHH) identical to SP|O23255 Adenosylhomocysteinase (EC 3.3.1.1) (S-adenosyl-L-homocysteine hydrolase) (AdoHcyase) {Arabidopsis thaliana}; strong similarity to SP|P50248 Adenosylhomocysteinase (EC 3.3.1.1) {Nicotiana sylvestris}	306.953	1.3766	3e-05	0
At2g36880	S-adenosylmethionine synthetase, putative similar to S-adenosylmethionine synthetase 3 (Methionine adenosyltransferase 3, AdoMet synthetase 3) [Lycopersicon esculentum] SWISS-PROT:P43282	309.478	1.3653	4e-05	0
At3g49450	F-box family protein contains F-box domain Pfam:PF00646	310.539	1.4047	5e-05	0
At3g21510	two-component phosphorelay mediator 3 (HP3) identical to ATHP3 [Arabidopsis thaliana] GI:4156245	311.366	1.3886	5e-05	0
At2g24090	ribosomal protein L35 family protein contains Pfam profile PF01632: ribosomal protein L35	312.931	1.3736	5e-05	0
At5g61170	40S ribosomal protein S19 (RPS19C) 40S ribsomal protein S19, Oryza sativa, SWISSPROT:RS19_ORYSA	318.933	1.3541	5e-05	0
At5g15230	gibberellin-regulated protein 4 (GASA4) / gibberellin-responsive protein 4 identical to SP|P46690 Gibberellin-regulated protein 4 precursor {Arabidopsis thaliana}	321.981	1.3598	6e-05	0
At3g16460	jacalin lectin family protein contains Pfam profile: PF01419 jacalin-like lectin domain; similar to myrosinase binding protein [Brassica napus] GI:1711296, GI:1655824, myrosinase-binding protein homolog [Arabidopsis thaliana] GI:2997767; contains Pfam profile PF01419 jacalin-like lectin family	330.433	1.3565	9e-05	0
At1g04040	acid phosphatase class B family protein similar to SP|P15490 STEM 28 kDa glycoprotein precursor (Vegetative storage protein A) {Glycine max}, acid phosphatase [Glycine max] GI:3341443; contains Pfam profile PF03767: HAD superfamily (subfamily IIIB) phosphatase; supporting cDNA gi|13926197|gb|AF370572.1|AF370572	335.695	1.3475	7e-05	0
At1g42970	glyceraldehyde-3-phosphate dehydrogenase B, chloroplast (GAPB) / NADP-dependent glyceraldehydephosphate dehydrogenase subunit B identical to SP|P25857 Glyceraldehyde 3-phosphate dehydrogenase B, chloroplast precursor (EC 1.2.1.13) (NADP-dependent glyceraldehydephosphate dehydrogenase subunit B) {Arabidopsis thaliana}	353.171	1.3667	0.00011	0
At5g36700	phosphoglycolate phosphatase, putative similar to phosphoglycolate phosphatase precursor [Chlamydomonas reinhardtii] GI:15982558; contains InterPro accession IPR005834: Haloacid dehalogenase-like hydrolase	358.817	1.3509	0.00013	0
At3g52960	peroxiredoxin type 2, putative similar to type 2 peroxiredoxin [Brassica rapa subsp. pekinensis] GI:4928472; contains Pfam profile: PF00578 AhpC/TSA (alkyl hydroperoxide reductase and thiol-specific antioxidant) family	361.905	1.3416	0.00013	0
At3g08580	ADP, ATP carrier protein 1, mitochondrial / ADP/ATP translocase 1 / adenine nucleotide translocator 1 (ANT1) identical to SWISS-PROT:P31167 ADP,ATP carrier protein 1 (Adenine nucleotide translocator 1) [Arabidopsis thaliana]	377.055	1.3301	0.00014	0
At2g27720	60S acidic ribosomal protein P2 (RPP2A)	394.948	1.3391	0.00016	0
At3g48740	nodulin MtN3 family protein similar to MtN3 GI:1619602 (root nodule development) from [Medicago truncatula]	408.865	1.3298	0.00022	0
At2g39730	ribulose bisphosphate carboxylase/oxygenase activase / RuBisCO activase identical to SWISS-PROT:P10896 ribulose bisphosphate carboxylase/oxygenase activase, chloroplast precursor (RuBisCO activase, RA)[Arabidopsis thaliana]	410.817	1.3784	0.00021	0
At3g09820	adenosine kinase 1 (ADK1) / adenosine 5'-phosphotransferase 1 identical to adenosine kinase 1 /adenosine 5'-phosphotransferase 1 SP:Q9SF85 from [Arabidopsis thaliana]	413.867	1.3278	0.00023	0
At3g17390	S-adenosylmethionine synthetase, putative similar to S-adenosylmethionine synthetase 2 (Methionine adenosyltransferase 2, AdoMet synthetase 2) [Catharanthus roseus] SWISS-PROT:Q96552	414.679	1.3307	0.00023	0
At5g21430	DNAJ heat shock N-terminal domain-containing protein contains Pfam profile: PF00226 DnaJ domain;	414.741	1.3503	0.00023	0
At2g38530	nonspecific lipid transfer protein 2 (LTP2) identical to nonspecific lipid-transfer protein 2 from Arabidopsis thaliana [SP|Q9S7I3]; contains Pfam protease inhibitor/seed storage/LTP family domain PF00234	416.688	1.3302	0.00023	0
At3g48990	AMP-dependent synthetase and ligase family protein similar to peroxisomal-coenzyme A synthetase (FAT2) [gi:586339] from Saccharomyces cerevisiae; contains Pfam AMP-binding enzyme domain PF00501; identical to cDNA; identical to cDNA adenosine monophosphate binding protein 3 AMPBP3 (AMPBP3)GI:20799714	417.449	1.3268	0.00023	0
At5g19550	aspartate aminotransferase, cytoplasmic isozyme 1 / transaminase A (ASP2) identical to SP|P46645 Aspartate aminotransferase, cytoplasmic isozyme 1 (EC 2.6.1.1) (Transaminase A) {Arabidopsis thaliana}	420.752	1.3227	0.00023	0
At3g63140	mRNA-binding protein, putative similar to mRNA binding protein precursor (GI:26453355) [Lycopersicon esculentum]	421.564	1.3433	0.00024	0
At2g22470	arabinogalactan-protein (AGP2) identical to gi|3883122|gb|AAC77824; supported by cDNA gi|3883121|gb|AF082299	421.628	1.3282	0.00024	0
At5g42830	transferase family protein similar to anthranilate N-hydroxycinnamoyl/benzoyltransferase, Dianthus caryophyllus [gi:2239091]; contains Pfam transferase family domain PF002458	432.853	1.3688	0.00025	0
At4g28660	photosystem II reaction centre W (PsbW) family protein contains Pfam profile: PF03912 photosystem II reaction centre W protein, PsbW	434.789	1.3734	0.00026	0
At4g00810	PC-1	438.627	1.3224	0.00027	0
At5g52650	40S ribosomal protein S10 (RPS10C) contains similarity to 40S ribosomal protein S10	440.329	1.3315	0.00027	0
At3g55800	sedoheptulose-1,7-bisphosphatase, chloroplast / sedoheptulose-bisphosphatase identical to SP|P46283 Sedoheptulose-1,7-bisphosphatase, chloroplast precursor (EC 3.1.3.37) (Sedoheptulose-bisphosphatase) (SBPASE) (SED(1,7)P2ASE) {Arabidopsis thaliana}	446.797	1.3341	0.0003	0
At5g60390	elongation factor 1-alpha / EF-1-alpha identical to SWISS-PROT:P13905 elongation factor 1-alpha (EF-1-alpha) [Arabidopsis thaliana]	447.825	1.3493	0.00029	0
At2g33450	50S ribosomal protein L28, chloroplast (CL28)	449.641	1.3176	0.00032	0
At1g78630	ribosomal protein L13 family protein similar to ribosomal protein L13 GI:170132 from [Spinacia oleracea]	449.759	1.3268	0.00031	0
At1g22780	40S ribosomal protein S18 (RPS18A) Match to ribosomal S18 gene mRNA gb|Z28701, DNA gb|Z23165 from A. thaliana. ESTs gb|T21121, gb|Z17755, gb|R64776 and gb|R30430 come from this gene	449.961	1.3121	0.00029	0
At3g56910	expressed protein	451.066	1.3182	0.00031	0
At2g31390	pfkB-type carbohydrate kinase family protein contains Pfam profile: PF00294 pfkB family carbohydrate kinase	451.963	1.3226	0.0003	0
At3g10860	ubiquinol-cytochrome C reductase complex ubiquinone-binding protein, putative / ubiquinol-cytochrome C reductase complex 8.2 kDa protein, putative similar to ubiquinol--cytochrome c reductase GI:633687 from [Solanum tuberosum]	452.485	1.3061	0.00032	0
At5g66390	peroxidase 72 (PER72) (P72) (PRXR8) identical to SP|Q9FJZ9 Peroxidase 72 precursor (EC 1.11.1.7) (Atperox P72) (PRXR8) (ATP6a) {Arabidopsis thaliana}	459.653	1.3764	0.00033	0
At1g79850	30S ribosomal protein S17, chloroplast / CS17 (RPS17) identical to 30S ribosomal protein S17, chloroplast precursor GB:P16180 [Arabidopsis thaliana]	465.379	1.3323	0.00033	0
At4g33560	expressed protein	467.067	1.3676	0.00034	0
At5g14740	carbonic anhydrase 2 / carbonate dehydratase 2 (CA2) (CA18) nearly identical to SP|P42737 Carbonic anhydrase 2 (EC 4.2.1.1) (Carbonate dehydratase 2) {Arabidopsis thaliana}	471.885	1.3295	0.00036	0
At5g17920	5-methyltetrahydropteroyltriglutamate--homocysteine methyltransferase / vitamin-B12-independent methionine synthase / cobalamin-independent methionine synthase (CIMS) identical to SP|O50008 5-methyltetrahydropteroyltriglutamate--homocysteine methyltransferase (EC 2.1.1.14) (Vitamin-B12-independent methionine synthase isozyme) (Cobalamin-independent methionine synthase isozyme) {Arabidopsis thalia…	473.208	1.3338	0.00036	0
At1g70680	caleosin-related family protein similar to Ca+2-binding EF hand protein GB:AAB71227 [Glycine max]; contains Pfam profile PF05042: Caleosin related protein	474.572	1.3048	0.00036	0
At3g43800	glutathione S-transferase, putative glutathione transferase, papaya, PIR:T09781	476.262	1.3003	0.00036	0
At2g38170	calcium exchanger (CAX1) identical to high affinity calcium antiporter CAX1 [Arabidopsis thaliana] gi|9256741|gb|AAB05913, except a possible frameshift at base 58008. Sequence has been confirmed with 5 sequencing reads.; Ca2+:Cation Antiporter (CaCA) Family member PMID:11500563	477.662	1.3097	0.00036	0
At5g09980	expressed protein	483.043	1.3019	0.00038	0
At4g00680	actin-depolymerizing factor, putative strong similarity to SP|P30175 Actin-depolymerizing factor (ADF) {Lilium longiflorum}; contains Pfam profile PF00241: Cofilin/tropomyosin-type actin-binding protein	483.788	1.3143	0.00038	0
At5g38940	germin-like protein, putative similar to germin-like portein GLP9 [SP|Q9LEA7]; contains PS00725 Germin family signature	484.208	1.3113	0.00038	0
At1g67330	expressed protein contains Pfam profile PF04669: Protein of unknown function (DUF579)	484.331	1.3446	0.00038	0
At5g43580	protease inhibitor, putative similar to SP|P19873 Inhibitor of trypsin and hageman factor (CMTI-V) {Cucurbita maxima}; contains Pfam profile PF00280: Potato inhibitor I family	492.034	1.3588	0.00041	0
At4g34870	peptidyl-prolyl cis-trans isomerase / cyclophilin (CYP1) / rotamase identical to cyclophilin (CYP1) gi|992643|gb|AAA75512; similar to peptidyl-prolyl cis-trans isomerase, PPIase (cyclophilin, cyclosporin A-binding protein) [Catharanthus roseus] SWISS-PROT:Q39613	498.951	1.3226	0.00044	0
At5g14320	30S ribosomal protein S13, chloroplast (CS13) ribosomal protein S13 precursor, chloroplast Arabidopsis thaliana, PIR:S59594; identical to cDNA ribosomal protein S13 GI:1515106	501.827	1.317	0.00044	0
At3g54210	ribosomal protein L17 family protein contains Pfam profile: PF01196 ribosomal protein L17	504.299	1.3287	0.00046	0
At3g13120	30S ribosomal protein S10, chloroplast, putative similar to 30S ribosomal protein S10 GB:P02364 [Escherichia coli] (est matches suggest the N-terminal extension)	504.992	1.3025	0.00046	0
At3g09925	pollen Ole e 1 allergen and extensin family protein contains similarity to pistil-specific extensin-like protein precursor (PELP) [Nicotiana tabacum] SWISS-PROT:Q03211	507.506	1.2985	0.00046	0
At5g65040	senescence-associated protein-related similar to senescence-associated protein SAG102 (GI:22331931) [Arabidopsis thaliana]	511.486	1.2972	0.00048	0
At2g02850	plastocyanin-like domain-containing protein / plantacyanin, putative similar to plantacyanin GI:3395754 from [Spinacia oleracea]	512.552	1.3242	0.00048	0
At5g10400	histone H3 identical to several histone H3 proteins, including Zea mays SP|P05203, Medicago sativa GI:166384, Encephalartos altensteinii SP|P08903, Pisum sativum SP|P02300; contains Pfam profile PF00125 Core histone H2A/H2B/H3/H4	513.79	1.321	0.00049	0
At3g08520	60S ribosomal protein L41 (RPL41D)	517.882	1.3036	0.00052	0
At1g79530	glyceraldehyde 3-phosphate dehydrogenase, cytosolic, putative / NAD-dependent glyceraldehyde-3-phosphate dehydrogenase, putative similar to glyceraldehyde-3-phosphate dehydrogenase [Pinus sylvestris] GI:1100223; contains Pfam profiles PF02800: Glyceraldehyde 3-phosphate dehydrogenase C-terminal domain, PF00044: Glyceraldehyde 3-phosphate dehydrogenase NAD binding domain	518.83	1.3392	0.00052	0
At1g70760	inorganic carbon transport protein-related contains weak similarity to Swiss-Prot:P27372 inorganic carbon transport protein [Synechocystis sp.]	534.344	1.3331	0.00062	0
At2g02130	plant defensin-fusion protein, putative (PDF2.3) plant defensin protein family member, personal communication, Bart Thomma (Bart.Thomma@agr.kuleuven.ac.be)	536.005	1.298	0.00062	0
At1g62380	1-aminocyclopropane-1-carboxylate oxidase, putative / ACC oxidase, putative nearly identical to ACC oxidase (ACC ox1) GI:587086 from [Brassica oleracea]	540.53	1.2673	0.00063	0
At1g55490	RuBisCO subunit binding-protein beta subunit, chloroplast / 60 kDa chaperonin beta subunit / CPN-60 beta identical to SWISS-PROT:P21240- RuBisCO subunit binding-protein beta subunit, chloroplast precursor (60 kDa chaperonin beta subunit, CPN-60 beta) [Arabidopsis thaliana]	541.451	1.3352	0.00064	0
At5g39740	60S ribosomal protein L5 (RPL5B) ribosomal protein L5, rice	544.408	1.2935	0.00064	0
At5g11990	proline-rich family protein contains proline-rich extensin domains, INTERPRO:IPR002965	553.325	1.3049	0.0007	0
At5g35740	glycosyl hydrolase family protein 17 similar to elicitor inducible chitinase Nt-SubE76 GI:11071974 from [Nicotiana tabacum]; C-terminal homology only	557.111	1.2917	0.00072	0
At3g62410	CP12 domain-containing protein contains Pfam domain PF02672: CP12 domain	561.597	1.3164	0.00074	0
At1g77940	60S ribosomal protein L30 (RPL30B) similar to ribosomal protein L30 GI:388034 from [Homo sapiens]	568.651	1.3143	0.00078	0
At3g02230	reversibly glycosylated polypeptide-1 (RGP1) identical to reversibly glycosylated polypeptide-1 (AtRGP) [Arabidopsis thaliana] GI:2317729	572.608	1.2615	0.00082	0
At1g56190	phosphoglycerate kinase, putative similar to SP|P41758 Phosphoglycerate kinase, chloroplast precursor (EC 2.7.2.3) {Chlamydomonas reinhardtii}; contains Pfam profile PF00162: phosphoglycerate kinase	574.602	1.3023	0.00084	0
At1g11860	aminomethyltransferase, putative similar to aminomethyltransferase, mitochondrial precursor SP:O49849 from [Flaveria anomala]	579.303	1.2947	0.00086	0
At1g51650	ATP synthase epsilon chain, mitochondrial identical to ATP synthase epsilon chain, mitochondrial SP:Q96253 from [Arabidopsis thaliana]	583.193	1.2854	0.00088	0
At4g00100	40S ribosomal protein S13 (RPS13A) similar to ribosomal protein S13; PF00312 (View Sanger Pfam): ribosomal protein S15; identical to cDNA AtRPS13A mRNA for cytoplasmic ribosomal protein S13 GI:6521011	588.307	1.2896	0.00092	0
At1g78300	14-3-3 protein GF14 omega (GRF2) identical to GF14omega isoform GI:487791 from [Arabidopsis thaliana]	589.144	1.2856	0.00092	0
At3g13435	expressed protein	595.606	1.314	0.00097	0
At3g04790	ribose 5-phosphate isomerase-related similar to ribose-5-phosphate isomerase GI:18654317 from [Spinacia oleracea]	604.297	1.3125	0.00106	0
At4g32460	expressed protein contains Pfam profile PF04862: Protein of unknown function, DUF642	608.826	1.2821	0.00107	0
At5g04470	expressed protein	612.357	1.3102	0.00111	0
At1g43800	acyl-[acyl-carrier-protein] desaturase, putative / stearoyl-ACP desaturase, putative similar to Acyl-[acyl-carrier protein] desaturase from Lupinus luteus GI:4704824, Asclepias syriaca GI:1762436, Ricinus communis SP|P22337; contains Pfam profile PF03405 Fatty acid desaturase	613.279	1.3153	0.00111	0
At2g22170	lipid-associated family protein contains PLAT/LH2 (Polycystin-1, Lipoxygenase, Alpha-Toxin/Lipoxygenase homology) domain Pfam:PF01477	615.445	1.3042	0.00114	0
At5g57625	allergen V5/Tpx-1-related family protein low similarity to SP|Q40374 Pathogenesis-related protein PR-1 precursor {Medicago truncatula}; contains Pfam profile PF00188: SCP-like extracellular protein	619.946	1.2976	0.00117	0
At4g27140	2S seed storage protein 1 / 2S albumin storage protein / NWMU1-2S albumin 1 identical to SP|P15457	623.355	1.3012	0.00118	0
At4g40090	arabinogalactan-protein (AGP3) InDels between the genome sequence and the cDNA prevent identical translations from being annotated; the basis for this is under investigation.	624.541	1.274	0.00118	0
At2g38380	peroxidase 22 (PER22) (P22) (PRXEA) / basic peroxidase E identical to SP|P24102 Peroxidase 22 precursor (EC 1.11.1.7) (Atperox P22) (ATPEa) (Basic peroxidase E) {Arabidopsis thaliana}; identical to cDNA class III peroxidase ATPEa, GI:17530569	624.592	1.283	0.00118	0
At2g46820	expressed protein	624.871	1.3067	0.00118	0
At4g00165	protease inhibitor/seed storage/lipid transfer protein (LTP) family protein contains Pfam protease inhibitor/seed storage/LTP family domain PF00234	625.458	1.3013	0.00117	0
At1g76160	multi-copper oxidase type I family protein similar to pollen-specific BP10 protein [SP|Q00624][Brassica napus]; contains Pfam profile: PF00394 Multicopper oxidase	629.143	1.3025	0.00122	0
At1g74030	enolase, putative similar to Swiss-Prot:P15007 enolase (EC 4.2.1.11) (2-phosphoglycerate dehydratase)(2-phospho-D- glycerate hydro-lyase) [Drosophila melanogaster]	632.077	1.3153	0.00124	0
At3g47070	expressed protein	641.301	1.3027	0.00133	0
At5g05500	pollen Ole e 1 allergen and extensin family protein contains Pfam domain, PF01190: Pollen proteins Ole e I family	666.245	1.3076	0.00162	0
At5g60670	60S ribosomal protein L12 (RPL12C) 60S RIBOSOMAL PROTEIN L12 (like), Arabidopsis thaliana, PIR:T45883	673.963	1.2758	0.00168	0
At3g53430	60S ribosomal protein L12 (RPL12B) 60S RIBOSOMAL PROTEIN L12, Prunus armeniaca, SWISSPROT:RL12_PRUAR	674.821	1.2683	0.00169	0
At1g06390	shaggy-related protein kinase iota / ASK-iota (ASK9) (GSK1) identical to shaggy-related protein kinase iota (ASK-iota) [Arabidopsis thaliana] SWISS-PROT:Q39012	677.912	1.2837	0.0017	0
At1g62180	5'-adenylylsulfate reductase 2, chloroplast (APR2) (APSR) / adenosine 5'-phosphosulfate 5'-adenylylsulfate (APS) sulfotransferase 2 / 3'-phosphoadenosine-5'-phosphosulfate (PAPS) reductase homolog 43 (PRH-43) identical to SP|P92981 5'-adenylylsulfate reductase 2, chloroplast precursor (EC 1.8.4.9) (Adenosine 5'-phosphosulfate 5'-adenylylsulfate sulfotransferase 2) (APS sulfotransferase 2) (Thiore…	682.519	1.2937	0.00177	0
At1g72370	40S ribosomal protein SA (RPSaA) identical to laminin receptor-like protein GB:U01955 [Arabidopsis thaliana]; identical to cDNA laminin receptor homologue GI:16379	684.367	1.2852	0.00179	0
At5g66570	oxygen-evolving enhancer protein 1-1, chloroplast / 33 kDa subunit of oxygen evolving system of photosystem II (PSBO1) (PSBO) identical to SP:P23321 Oxygen-evolving enhancer protein 1-1, chloroplast precursor (OEE1) (33 kDa subunit of oxygen evolving system of photosystem II) (OEC 33 kDa subunit) (33 kDa thylakoid membrane protein) [Arabidopsis thaliana]	689.999	1.2771	0.00184	0
At4g31700	40S ribosomal protein S6 (RPS6A) ribosomal protein S6, Arabidopsis thaliana, PID:g2662469	690.653	1.273	0.00184	0
At3g03780	5-methyltetrahydropteroyltriglutamate--homocysteine methyltransferase, putative / vitamin-B12-independent methionine synthase, putative / cobalamin-independent methionine synthase, putative very strong similarity to SP|O50008 5-methyltetrahydropteroyltriglutamate--homocysteine methyltransferase (EC 2.1.1.14) (Vitamin-B12-independent methionine synthase isozyme) (Cobalamin-independent methionine s…	693.211	1.2978	0.00185	0
At4g25050	acyl carrier family protein / ACP family protein similar to Acyl carrier protein, chloroplast precursor from {Spinacia oleracea} SP|P23235, {Casuarina glauca} SP|P93092; contains InterPro accession IPR003881: Isochorismatase	697.397	1.274	0.00191	0
At2g21330	fructose-bisphosphate aldolase, putative strong similarity to plastidic fructose-bisphosphate aldolase (EC 4.1.2.13) from Nicotiana paniculata (NPALDP1) [GI:4827251], Oryza sativa, PIR2:T02057 [SP|Q40677]	699.148	1.2858	0.00192	0
At5g27850	60S ribosomal protein L18 (RPL18C) 60S ribosomal protein L18, Arabidopsis thaliana, SWISSPROT:RL18_ARATH	709.662	1.2845	0.00204	0
At3g62270	anion exchange family protein contains similarity to anion exchanger 3, cardiac splice form - Rattus norvegicus, PIR:A42497	712.649	1.2698	0.00207	0
At2g35010	thioredoxin family protein similar to SP|Q42443 Thioredoxin H-type (TRX-H) {Oryza sativa}; contains Pfam profile: PF00085 Thioredoxin	714.661	1.2715	0.0021	0
At5g38650	proteasome maturation factor UMP1 family protein contains Pfam profile PF05348: Proteasome maturation factor UMP1	715.662	1.3027	0.00212	0
At3g09200	60S acidic ribosomal protein P0 (RPP0B) similar to putative 60S acidic ribosomal protein P0 GB:P50346 [Glycine max]	725.114	1.266	0.00222	0
At5g38640	eukaryotic translation initiation factor 2B family protein / eIF-2B family protein similar to SP|P41111 Translation initiation factor eIF-2B delta subunit (eIF-2B GDP-GTP exchange factor) {Oryctolagus cuniculus}; contains Pfam profile PF01008: Initiation factor 2 subunit family	729.534	1.3079	0.00227	0
At1g29070	ribosomal protein L34 family protein similar to plastid ribosomal protein L34 precursor GB:AAF64157 GI:7578860 from [Spinacia oleracea]	729.799	1.2976	0.00226	0
At4g21870	26.5 kDa class P-related heat shock protein (HSP26.5-P) contains Pfam profile: PF00011 Hsp20/alpha crystallin family: identified in Scharf, K-D., et al,Cell Stress & Chaperones (2001) 6: 225-237.	738.695	1.2717	0.00241	0
At3g54580	proline-rich extensin-like family protein contains proline-rich extensin domains, INTERPRO:IPR002965	741.204	1.3018	0.00244	0
At5g20720	20 kDa chaperonin, chloroplast (CPN21) (CHCPN10) (CPN20) identical to chloroplast 20 kDa chaperonin, chloroplast precursor (Protein Cpn21), chloroplast protein Cpn10, chloroplast chaperonin 10 (Ch-CPN10), SP|O65282 from [Arabidopsis thaliana]; identical to cDNA chaperonin 20 GI:14587372	744.83	1.2586	0.0025	0
At2g15830	expressed protein	747.529	1.251	0.00252	0
At5g48010	pentacyclic triterpene synthase, putative similar to pentacyclic triterpene synthase [gi:6650207] [PMID: 11247608] Contains Pfam domain PF00432: Prenyltransferase and squalene oxidase repeat	751.67	1.2767	0.00256	0
At4g01310	ribosomal protein L5 family protein contains Pfam profiles PF00673: ribosomal L5P family C-terminus, PF00281: ribosomal protein L5	756.453	1.2691	0.00263	0
At1g66430	pfkB-type carbohydrate kinase family protein contains Pfam profile: PF00294 pfkB family carbohydrate kinase	757.054	1.2662	0.00263	0
At5g06630	proline-rich extensin-like family protein contains proline-rich extensin domains, INTERPRO:IPR002965	773.323	1.2553	0.00289	0
At3g60245	60S ribosomal protein L37a (RPL37aC)	776.586	1.2598	0.00295	0
At1g52400	glycosyl hydrolase family 1 protein / beta-glucosidase, putative (BG1) contains Pfam PF00232 : Glycosyl hydrolase family 1 domain; TIGRFAM TIGR01233: 6-phospho-beta-galactosidase; identical to GI:6651430 from [Arabidopsis thaliana]	776.791	1.2624	0.00295	0
At5g02960	40S ribosomal protein S23 (RPS23B) ribosomal protein S23, Fragaria x ananassa, PIR:S56673	778.044	1.2647	0.00296	0
At5g36790	phosphoglycolate phosphatase, putative similar to phosphoglycolate phosphatase precursor [Chlamydomonas reinhardtii] GI:15982558; contains InterPro accession IPR005834: Haloacid dehalogenase-like hydrolase	784.363	1.2771	0.00305	0
At4g13500	expressed protein	790.841	1.2658	0.00315	0
At2g27710	60S acidic ribosomal protein P2 (RPP2B)	791.367	1.2533	0.00316	0
At5g67400	peroxidase 73 (PER73) (P73) (PRXR11) identical to SP|Q43873 Peroxidase 73 precursor (EC 1.11.1.7) (Atperox P73) (PRXR11) (ATP10a) {Arabidopsis thaliana}	797.179	1.2745	0.00326	0
At2g37510	RNA-binding protein, putative similar to SP|P10979 Glycine-rich RNA-binding, abscisic acid-inducible protein {Zea mays}; contains InterPro entry IPR000504: RNA-binding region RNP-1 (RNA recognition motif) (RRM)	805.625	1.2822	0.00343	0
At2g41840	40S ribosomal protein S2 (RPS2C)	807.194	1.2881	0.00346	0
At5g57290	60S acidic ribosomal protein P3 (RPP3B)	810.52	1.266	0.00352	0
At5g33355	expressed protein	812.323	1.2512	0.00354	0
At2g44650	chloroplast chaperonin 10 (cpn10) identical to chloroplast chaperonin 10 GI:14041813 from [Arabidopsis thaliana]	818.359	1.2552	0.00365	0
At1g02690	importin alpha-2 subunit, putative similar to importin alpha-2 subunit (Karyopherin alpha-2 subunit) (KAP alpha) SP:O04294 from [Arabidopsis thaliana]	818.801	1.2594	0.00365	0
At2g34460	flavin reductase-related low similarity to SP|P30043 Flavin reductase {Homo sapiens}	830.755	1.2856	0.0039	0
At4g29905	expressed protein	835.995	1.2787	0.004	0
At4g30170	peroxidase, putative identical to peroxidase ATP8a [Arabidopsis thaliana] gi|1546706|emb|CAA67361	839.975	1.2563	0.00407	0
At4g39730	lipid-associated family protein contains PLAT/LH2 (Polycystin-1, Lipoxygenase, Alpha-Toxin/Lipoxygenase homology) domain Pfam:PF01477	841.371	1.2517	0.00407	0
At5g47190	ribosomal protein L19 family protein similar to plastid ribosomal protein L19 precursor [Spinacia oleracea] gi|7582403|gb|AAF64312	848.18	1.2558	0.00421	0
At1g44575	photosystem II 22kDa protein, chloroplast / CP22 (PSBS) identical to photosystem II 22 kDa protein, chloroplast [precursor] SP:Q9XF91 from [Arabidopsis thaliana]; contains Pfam profile PF00504: Chlorophyll A-B binding protein	849.387	1.2689	0.00422	0
At1g10970	metal transporter, putative (ZIP4) similar to Zn and Cd transporter ZNT1 [Thlaspi caerulescens] gi|7381054|gb|AAF61374; member of the Zinc (Zn2+)-Iron (Fe2+) permease (ZIP) family, PMID:11500563	851.723	1.2644	0.00427	0
At3g49910	60S ribosomal protein L26 (RPL26A) 60S RIBOSOMAL PROTEIN L26, Brassica rapa, EMBL:BRD495	854.073	1.2622	0.0043	0
At2g38140	chloroplast 30S ribosomal protein S31 (PSRP4)	854.862	1.2619	0.00429	0
At1g13440	glyceraldehyde 3-phosphate dehydrogenase, cytosolic, putative / NAD-dependent glyceraldehyde-3-phosphate dehydrogenase, putative very strong similarity to SP|P25858 Glyceraldehyde 3-phosphate dehydrogenase, cytosolic (EC 1.2.1.12) {Arabidopsis thaliana}; contains Pfam profiles PF02800: Glyceraldehyde 3-phosphate dehydrogenase C-terminal domain, PF00044: Glyceraldehyde 3-phosphate dehydrogenase NA…	856.213	1.2521	0.00431	0
At3g60750	transketolase, putative strong similarity to transketolase 1 [Capsicum annuum] GI:3559814; contains Pfam profiles PF02779: Transketolase, pyridine binding domain, PF02780: Transketolase, C-terminal domain, PF00456: Transketolase, thiamine diphosphate binding domain	859.883	1.2727	0.00439	0
At5g56670	40S ribosomal protein S30 (RPS30C)	863.26	1.2634	0.00446	0
At2g03730	ACT domain-containing protein (ACR5) contains Pfam ACT domain PF01842	867.339	1.2791	0.00457	0
At3g49220	pectinesterase family protein contains Pfam profile: PF01095 pectinesterase	876.454	1.248	0.00478	0
At5g12140	cysteine protease inhibitor, putative / cystatin, putative similar to SP|P31726 Cystatin I precursor (CORN kernel cysteine proteinase inhibitor) {Zea mays}; contains Pfam profile PF00031: Cystatin domain	876.84	1.2437	0.00476	0
At3g50820	oxygen-evolving enhancer protein, chloroplast, putative / 33 kDa subunit of oxygen evolving system of photosystem II, putative (PSBO2) identical to SP:Q9S841 Oxygen-evolving enhancer protein 1-2, chloroplast precursor (OEE1) [Arabidopsis thaliana]; strong similarity to SP|P23321 Oxygen-evolving enhancer protein 1-1, chloroplast precursor (OEE1) (33 kDa subunit of oxygen evolving system of photosy…	890.09	1.2381	0.00512	0
At1g72610	germin-like protein (GER1) identical to germin-like protein subfamily 3 member 1 SP|P94040; contains Pfam profile: PF01072 Germin family	892.365	1.2604	0.00514	0
At4g30290	xyloglucan:xyloglucosyl transferase, putative / xyloglucan endotransglycosylase, putative / endo-xyloglucan transferase, putative similar to xyloglucan endotransglycosylase TCH4 GI:886116 from [Arabidopsis thaliana]	895.666	1.2421	0.00521	0
At3g06200	guanylate kinase, putative similar to guanylate kinase (GMP kinase) [Bacillus halodurans] Swiss-Prot:Q9K9Y2; contains Pfam profile: PF00625 guanylate kinase	896.091	1.2719	0.00521	0
At3g12780	phosphoglycerate kinase, putative similar to SP|P41758 Phosphoglycerate kinase, chloroplast precursor (EC 2.7.2.3) {Chlamydomonas reinhardtii}; contains Pfam profile PF00162: phosphoglycerate kinase	896.929	1.2523	0.0052	0
At3g01120	cystathionine gamma-synthase, chloroplast / O-succinylhomoserine (Thiol)-lyase (CGS) identical to SP|P55217 Cystathionine gamma-synthase, chloroplast precursor (EC 4.2.99.9) (CGS) (O-succinylhomoserine (Thiol)-lyase) {Arabidopsis thaliana}	901.812	1.24	0.00532	2e-05
At1g18540	60S ribosomal protein L6 (RPL6A) similar to 60S ribosomal protein L6 GI:7208784 from [Cicer arietinum]	904.745	1.2457	0.00538	2e-05
At1g60950	ferredoxin, chloroplast (PETF) identical to FERREDOXIN PRECURSOR GB:P16972 [SP|P16972] from [Arabidopsis thaliana]	905.157	1.234	0.00535	3e-05
At3g15190	chloroplast 30S ribosomal protein S20, putative contains Pfam profile: PF01649 ribosomal protein S20	905.278	1.2453	0.00535	3e-05
At5g16130	40S ribosomal protein S7 (RPS7C) 40S ribosomal protein S7 homolog - Brassica oleracea, EMBL:AF144752	906.16	1.2427	0.00535	4e-05
At2g37190	60S ribosomal protein L12 (RPL12A)	908.506	1.2469	0.00539	5e-05
At5g43750	expressed protein	908.9	1.2561	0.00539	5e-05
At3g18300	expressed protein ; expression supported by MPSS	909.312	1.2474	0.00538	6e-05
At2g05310	expressed protein	922.742	1.2471	0.00577	0.0001
At5g42680	expressed protein contains Pfam profile PF04759: Protein of unknown function, DUF617	926.458	1.2468	0.00587	0.0001
At4g37300	expressed protein	933.449	1.2595	0.00604	0.0001
At5g06805	reverse transcriptase-related low similarity to reverse transcriptase [Arabidopsis thaliana] GI:976278	938.818	1.4439	0.0062	0.0001
At3g47690	microtubule-associated EB1 family protein similar to SP|Q9UPY8 Microtubule-associated protein RP/EB family member 3 (Protein EB3) {Homo sapiens}; contains Pfam profile PF03271: EB1 protein	971.163	1.0023	0.00729	0.0001
At2g44790	uclacyanin II strong similarity to uclacyanin II GI:3399769 from [Arabidopsis thaliana]; contains Pfam profile PF02298: Plastocyanin-like domain; identical to cDNA uclacyanin II GI:3399768	971.214	0.9505	0.00728	0.0001
At4g22610	protease inhibitor/seed storage/lipid transfer protein (LTP) family protein contains Pfam protease inhibitor/seed storage/LTP family domain PF00234	972.865	1.2334	0.0073	0.0001
At5g35260	replication protein-related weak similarity to Replication Protein A 70 kDa DNA-binding subunit (RP-A) (RF-A) (Replication factor-A protein 1) (Single-stranded DNA-binding protein) (DMRPA1) (GI:2498844)(SP:Q24492) [Drosophila melanogaster]	975.261	1.6174	0.00737	0.0001
At1g08790	hypothetical protein	979.859	1.2401	0.0075	0.0001
At5g43290	WRKY family transcription factor contains Pfam profile: PF03106 WRKY DNA -binding domain	983.056	1.2425	0.00759	0.0001
At3g25930	universal stress protein (USP) family protein contains Pfam PF00582: universal stress protein family	983.779	1.2437	0.0076	0.0001
At5g58250	expressed protein	986.956	1.2432	0.00769	0.0001
At1g04270	40S ribosomal protein S15 (RPS15A) Strong similarity to Oryza 40S ribosomal protein S15. ESTs gb|R29788,gb|ATTS0365 come from this gene	1001.05	1.2364	0.00817	0.0001
At5g38830	tRNA synthetase class I (C) family protein similar to SP|Q06752 Cysteinyl-tRNA synthetase (EC 6.1.1.16) (Cysteine--tRNA ligase) (CysRS) {Bacillus subtilis}; contains Pfam profile PF01406: tRNA synthetases class I (C)	1001.47	1.2559	0.00813	0.0001
At4g36130	60S ribosomal protein L8 (RPL8C) ribosomal protein L8, cytosolic, tomato, PIR1:R5TOL8	1004.68	1.2431	0.00827	0.0001
At1g63220	C2 domain-containing protein similar to phloem protein RPP16 [Oryza sativa (japonica cultivar-group)] GI:21998839; contains Pfam profile PF00168: C2 domain	1023.67	1.2379	0.00899	0.0001
At4g14320	60S ribosomal protein L36a/L44 (RPL36aB)	1026.52	1.2438	0.00909	0.0001
At3g11930	universal stress protein (USP) family protein similar to ER6 protein GB:AAD46412 GI:5669654 from [Lycopersicon esculentum]; contains Pfam profile PF00582: universal stress protein family	1026.98	1.2291	0.00906	0.0001
At1g34030	40S ribosomal protein S18 (RPS18B) similar to ribosomal protein S18 GI:38422 from [Homo sapiens]	1027.98	1.2426	0.00907	0.0001
At3g47370	40S ribosomal protein S20 (RPS20B) 40S RIBOSOMAL PROTEIN S20 - ARABIDOPSIS THALIANA,PID:g1350956	1029.9	1.2335	0.00912	0.0001
At1g09590	60S ribosomal protein L21 (RPL21A) Similar to L21 family of ribosomal protein; amino acid sequence is identical to F21M12.8	1029.95	1.2335	0.00908	0.0001
At3g05560	60S ribosomal protein L22-2 (RPL22B) identical to 60S ribosomal protein L22-2 SP:Q9M9W1 from [Arabidopsis thaliana]	1038.73	1.2491	0.00944	0.0001
At4g37930	glycine hydroxymethyltransferase / serine hydroxymethyltransferase / serine/threonine aldolase (SHM1) identical to serine hydroxymethyl transferase [Arabidopsis thaliana] GI:6899945	1042.96	1.2349	0.00956	0.0001
At4g08380	proline-rich extensin-like family protein contains proline-rich extensin domains, INTERPRO:IPR002965	1044.59	1.2253	0.00961	0.0001
At4g30830	expressed protein weak similarity to M protein type 1 [Streptococcus pyogenes] GI:311758; contains Pfam profile PF04576: Protein of unknown function, DUF593	1048.08	1.2429	0.00971	0.0001
At2g38870	protease inhibitor, putative similar to SP|P24076 Glu S.griseus protease inhibitor (BGIA) {Momordica charantia}; contains Pfam profile PF00280: Potato inhibitor I family	1055.61	1.2285	0.01001	0.0001
At1g12900	glyceraldehyde 3-phosphate dehydrogenase, chloroplast, putative / NADP-dependent glyceraldehydephosphate dehydrogenase, putative similar to SP|P25856 Glyceraldehyde 3-phosphate dehydrogenase A, chloroplast precursor (EC 1.2.1.13) (NADP-dependent glyceraldehydephosphate dehydrogenase subunit A) {Arabidopsis thaliana}; contains Pfam profiles PF02800: Glyceraldehyde 3-phosphate dehydrogenase C-termi…	1057.49	1.2278	0.01006	0.0001
At1g66280	glycosyl hydrolase family 1 protein contains Pfam PF00232 : Glycosyl hydrolase family 1 domain; TIGRFAM TIGR01233: 6-phospho-beta-galactosidase; similar to beta-glucosidase 1 (GI:12043529) [Arabidopsis thaliana]	1060.74	1.2246	0.01018	0.0001
At5g17870	plastid-specific ribosomal protein-related contains similarity to plastid-specific ribosomal protein 6 precursor GI:7578927 from [Spinacia oleracea]	1063.5	1.2592	0.01028	0.0001
At5g47930	40S ribosomal protein S27 (RPS27D)	1064.83	1.2331	0.01031	0.0001
At1g45201	lipase class 3 family protein Since this genomic sequence region is unfinished, the annotated gene may be missing a stop codon or start codon	1068.28	1.2383	0.01044	0.0001
At2g26080	glycine dehydrogenase [decarboxylating], putative / glycine decarboxylase, putative / glycine cleavage system P-protein, putative strong similarity to SP|P26969 Glycine dehydrogenase [decarboxylating], mitochondrial precursor (EC 1.4.4.2) {Pisum sativum}; contains Pfam profile PF02347: Glycine cleavage system P-protein	1071.96	1.2471	0.01056	0.0001
At2g36100	integral membrane family protein contains TIGRFAM TIGR01569 : plant integral membrane protein TIGR01569; contains Pfam PF04535 : Domain of unknown function (DUF588)	1072.23	1.2303	0.01055	0.0001
At5g05580	omega-3 fatty acid desaturase, chloroplast, temperature-sensitive (FAD8) identical to SP:48622 Temperature-sensitive omega-3 fatty acid desaturase, chloroplast precursor (EC 1.14.19.-) {Arabidopsis thaliana}; contains Pfam profile PF00487: Fatty acid desaturase; identical to cDNA plastid fatty acid desaturase GI:1030694	1083.61	1.2371	0.01107	0.0001
At3g56360	expressed protein unknown protein 110K5.12 - Sorghum bicolor, TREMBL:AF124045_5	1086.23	1.2489	0.01118	0.0001
At5g22440	60S ribosomal protein L10A (RPL10aC)	1086.28	1.2242	0.01113	0.0001
At1g14150	oxygen evolving enhancer 3 (PsbQ) family protein extrinsic pII protein; contains Pfam profile PF05757: Oxygen evolving enhancer protein 3 (PsbQ)	1101.23	1.2369	0.01185	0.0001
At3g23390	60S ribosomal protein L36a/L44 (RPL36aA) similar to ribosomal protein L41 GB:AAA34366 from [Candida maltosa]	1102.63	1.2216	0.0119	0.0001
At2g37040	phenylalanine ammonia-lyase 1 (PAL1) nearly identical to SP|P35510	1103.92	1.2537	0.0119	0.0001
At1g12550	oxidoreductase family protein similar to glyoxylate reductase from Homo sapiens (gi:6002730); contains Pfam D-isomer specific 2-hydroxyacid dehydrogenase, NAD binding domain PF02826	1104.1	1.2278	0.01189	0.0001
At1g60960	metal transporter, putative (IRT3) identical to putative metal transporter IRT3 [Arabidopsis thaliana] gi|17385796|gb|AAL38438; similar to iron-regulated transporter 1 [Lycopersicon esculentum] gi|9716481|gb|AAF97509; member of the Zinc (Zn2+)-Iron (Fe2+) permease (ZIP) family, PMID:11500563	1108.21	1.2321	0.01203	0.0001
At4g08410	proline-rich extensin-like family protein contains proline-rich extensin domains, INTERPRO:IPR002965;	1115.69	1.2239	0.0124	0.0001
At3g10190	calmodulin, putative similar to calmodulin NtCaM13 [Nicotiana tabacum] GI:14625425, calmodulin GB:AAA34015 [Glycine max]; contains INTERPRO:IPR002048 calcium-binding EF-hand domain	1117.11	1.2259	0.01243	0.0001
At1g64780	ammonium transporter 1, member 2 (AMT1.2) nearly identical to SP|Q9ZPJ8 Ammonium transporter 1, member 2 (AtAMT1;2) {Arabidopsis thaliana}	1118.52	1.2619	0.01246	0.0001
At1g74730	expressed protein	1122.33	1.2362	0.01264	0.0001
At5g08260	serine carboxypeptidase S10 family protein similar to Serine carboxypeptidase II chains A and B (SP:P08819) (EC 3.4.16.6) [Triticum aestivum (Wheat)]; carboxypeptidase D - Triticum aestivum, PIR:A29639	1125.26	1.2206	0.01275	0.0001
At5g21920	YGGT family protein contains Pfam profile PF02325: YGGT family (unknown function); supported by full length cDNA GI:22531282 from [Arabidopsis thaliana]	1127.11	1.2242	0.01281	0.0001
At3g04290	GDSL-motif lipase/hydrolase family protein similar to family II lipases EXL3 GI:15054386, EXL1 GI:15054382, EXL2 GI:15054384 from [Arabidopsis thaliana]; contains Pfam profile: lipase/acylhydrolase with GDSL-like motif	1127.8	1.2306	0.01278	0.0001
At2g10940	protease inhibitor/seed storage/lipid transfer protein (LTP) family protein similar to proline-rich cell wall protein [Medicago sativa] GI:3818416; contains Pfam profile PF00234 Protease inhibitor/seed storage/LTP family	1129.38	1.2541	0.01283	0.0001
At1g67740	photosystem II core complex proteins psbY, chloroplast (PSBY) / L-arginine metabolising enzyme identical to SP:O49347 Photosystem II core complex proteins psbY, chloroplast precursor (L-arginine metabolising enzyme) (L-AME) [Contains: Photosystem II protein psbY-1 (psbY-A1); Photosystem II protein psbY-2 (psbY-A2)] [Arabidopsis thaliana]	1132.21	1.2259	0.01294	0.00011
At1g36370	glycine hydroxymethyltransferase, putative / serine hydroxymethyltransferase, putative / serine/threonine aldolase, putative similar to serine hydroxymethyltransferase [Chlamydomonas reinhardtii] GI:17066746; contains Pfam profile PF00464: serine hydroxymethyltransferase	1142.37	1.2187	0.01345	0.0002
At1g04380	2-oxoglutarate-dependent dioxygenase, putative Strong similarity to Arabidopsis 2A6 (gb|X83096), tomato ethylene synthesis regulatory protein E8 (SP|P10967)	1156.65	1.2353	0.01422	0.0002
At5g07690	myb family transcription factor (MYB29) similar to myb transcription factor GI:3941436 from [Arabidopsis thaliana]	1160.56	1.2236	0.01441	0.0002
At4g35350	cysteine endopeptidase, papain-type (XCP1) identical to papain-type cysteine endopeptidase XCP1 GI:6708181 from [Arabidopsis thaliana]	1162.64	1.1903	0.01447	0.0002
At2g21210	auxin-responsive protein, putative similar to small auxin-up regulated protein SAUR (GI:3043536) [Raphanus sativus]	1169.56	1.2891	0.01483	0.0002
At1g19150	chlorophyll A-B binding protein, putative / LHCI type II, putative very strong similarity to PSI type II chlorophyll a/b-binding protein Lhca2*1 GI:541565 from [Arabidopsis thaliana]; contains Pfam profile: PF00504 chlorophyll A-B binding protein	1173.49	1.2365	0.01502	0.0002
At5g53250	arabinogalactan-protein, putative (AGP22) similar to arabinogalactan protein [Arabidopsis thaliana] gi|10880509|gb|AAG24284	1173.6	1.2214	0.01497	0.0002
At1g49600	RNA-binding protein 47 (RBP47), putative similar to DNA binding protein ACBF GB:U90212 GI:1899187 from [Nicotiana tabacum]	1174.99	1.2257	0.01499	0.0002
At1g66400	calmodulin-related protein, putative similar to calmodulin-related protein 2, touch-induced from SP:P25070 [Arabidopsis thaliana]; contains Pfam profile: PF00036 EF hand (4 copies)	1176.54	1.2221	0.01507	0.0002
At4g37410	cytochrome P450, putative similar to cytochrome p450 SP:O65790 from [Arabidopsis thaliana]	1176.68	1.2525	0.01501	0.0002
At4g03280	cytochrome B6-F complex iron-sulfur subunit, chloroplast / Rieske iron-sulfur protein / plastoquinol-plastocyanin reductase (petC) identical to gi:9843639; identical to cDNA rieske iron-sulfur protein precursor (petC) GI:5725449	1178.18	1.1899	0.01507	0.0002
At1g50900	expressed protein	1180.26	1.233	0.01513	0.0002
At5g12940	leucine-rich repeat family protein contains leucine rich-repeat domains Pfam:PF00560, INTERPRO:IPR001611	1184.1	1.2225	0.0153	0.0002
At2g15620	ferredoxin--nitrite reductase, putative strong similarity to ferredoxin--nitrite reductase [Nicotiana tabacum] GI:19893; contains Pfam profiles PF03460: Nitrite/Sulfite reductase ferredoxin-like half domain, PF01077: Nitrite and sulphite reductase 4Fe-4S domain	1185.41	1.2074	0.01535	0.0002
At3g56980	basic helix-loop-helix (bHLH) family protein	1187.94	1.217	0.01547	0.0002
At1g60680	aldo/keto reductase family protein contains Pfam profile PF00248: oxidoreductase, aldo/keto reductase family	1190.61	1.2128	0.01558	0.0002
At2g28000	RuBisCO subunit binding-protein alpha subunit, chloroplast / 60 kDa chaperonin alpha subunit / CPN-60 alpha identical to SWISS-PROT:P21238- RuBisCO subunit binding-protein alpha subunit, chloroplast precursor (60 kDa chaperonin alpha subunit, CPN-60 alpha) [Arabidopsis thaliana]	1190.73	1.226	0.01551	0.0002
At3g49960	peroxidase, putative identical to peroxidase ATP21a [Arabidopsis thaliana] gi|1546696|emb|CAA67339	1196.78	1.2222	0.01584	0.0002
At3g48930	40S ribosomal protein S11 (RPS11A)	1197.08	1.2233	0.01582	0.0002
At3g16670	expressed protein	1202.78	1.2152	0.01615	0.0002
At5g19875	expressed protein	1205.76	1.2216	0.01628	0.0002
At4g25740	40S ribosomal protein S10 (RPS10A) 40S ribosomal protein S10 - Lumbricus rubellus, PID:e1329701	1205.92	1.2345	0.01624	0.0002
At5g44920	Toll-Interleukin-Resistance (TIR) domain-containing protein domain signature TIR exists, suggestive of a disease resistance protein.	1207.72	1.2207	0.0163	0.0002
At1g67430	60S ribosomal protein L17 (RPL17B) similar to ribosomal protein GI:19101 from [Hordeum vulgare]	1208.63	1.2315	0.0163	0.0002
At1g27800	hypothetical protein	1222.59	1.2291	0.01716	0.0002
At5g43350	inorganic phosphate transporter (PHT1) (PT1) identical to inorganic phosphate transporter [Arabidopsis thaliana] GI:2258116	1227.21	1.239	0.01741	0.0002
At3g01190	peroxidase 27 (PER27) (P27) (PRXR7) identical to SP|Q43735 Peroxidase 27 precursor (EC 1.11.1.7) (Atperox P27) (PRXR7) (ATP12a) {Arabidopsis thaliana}	1227.5	1.2531	0.01737	0.0002
At3g61230	LIM domain-containing protein similar to SP|P29675 Pollen specific protein SF3 {Helianthus annuus}; contains Pfam profile PF00412: LIM domain	1229.96	1.239	0.01748	0.0002
At3g58700	60S ribosomal protein L11 (RPL11B) ribosomal protein L11, cytosolic, Arabidopsis thaliana, PIR:S49033	1232.03	1.2091	0.01758	0.0002
At5g67420	LOB domain protein 37 / lateral organ boundaries domain protein 37 (LBD37) identical to LOB DOMAIN 37 [Arabidopsis thaliana] GI:17227170	1234.24	1.233	0.01767	0.0002
At2g42220	rhodanese-like domain-containing protein contains rhodanese-like domain PF:00581	1234.99	1.2293	0.01766	0.0002
At5g39030	protein kinase family protein contains protein kinase domain, Pfam:PF00069	1236.23	1.2194	0.01772	0.0002
At2g26980	CBL-interacting protein kinase 3 (CIPK3) identical to CBL-interacting protein kinase 3 [Arabidopsis thaliana] gi|9280638|gb|AAF86507	1237.8	1.1835	0.01775	0.0002
At1g05205	expressed protein	1238.33	1.218	0.01774	0.0002
At2g28085	auxin-responsive family protein similar to auxin-induced protein TGSAUR22 (GI:10185820) [Tulipa gesneriana]	1239.55	1.2288	0.01775	0.0002
At2g29290	tropinone reductase, putative / tropine dehydrogenase, putative similar to tropinone reductase SP:P50165 from [Datura stramonium]	1240.38	1.2336	0.01776	0.0002
At4g29020	glycine-rich protein supporting cDNA gi|20465684|gb|AY096677.1|	1246.57	1.212	0.01815	0.0002
At3g04120	glyceraldehyde-3-phosphate dehydrogenase, cytosolic (GAPC) / NAD-dependent glyceraldehyde-3-phosphate dehydrogenase identical to SP|P25858 Glyceraldehyde 3-phosphate dehydrogenase, cytosolic (EC 1.2.1.12) {Arabidopsis thaliana}	1257.85	1.2095	0.01885	0.0002
At1g01080	33 kDa ribonucleoprotein, chloroplast, putative / RNA-binding protein cp33, putative similar to 33 KDA RIBONUCLEOPROTEIN GB:P19684 from [Nicotiana sylvestris]	1259.64	1.2394	0.01892	0.0002
At3g14210	myrosinase-associated protein, putative similar to GB:CAA71238 from [Brassica napus]; contains Pfam profile:PF00657 Lipase/Acylhydrolase with GDSL-like motif	1261.66	1.2012	0.01899	0.0002
At4g29390	40S ribosomal protein S30 (RPS30B) RIBOSOMAL PROTEIN S30 - Arabidopsis thaliana,PID:e1358183	1262.56	1.2091	0.01902	0.0002
At3g08740	elongation factor P (EF-P) family protein similar to SP|P33398 Elongation factor P (EF-P) {Escherichia coli O157:H7}; contains Pfam profile PF01132: Elongation factor P (EF-P)	1264.05	1.2277	0.01905	0.00021
At4g37450	arabinogalactan-protein (AGP18) identical to gi_11935088_gb_AAG41964	1264.83	1.2195	0.01904	0.00021
At2g43910	thiol methyltransferase, putative similar to thiol methyltransferase 1 GI:14583119 from [Brassica oleracea]	1270.46	1.2124	0.0194	0.0003
At5g20290	40S ribosomal protein S8 (RPS8A) ribosomal protein S8 - Zea mays, PIR:T04088	1272.99	1.2259	0.01951	0.0003
At2g39460	60S ribosomal protein L23A (RPL23aA) identical to GB:AF034694	1273.57	1.2104	0.0195	0.0003
At4g10270	wound-responsive family protein similar to wound induced protein (GI:19320) [Lycopersicon esculentum]	1275.05	1.2179	0.01957	0.0003
At3g53740	60S ribosomal protein L36 (RPL36B) 60S RIBOSOMAL PROTEIN L36 - Schizosaccharomyces pombe, swissprot:Q92365	1275.15	1.2204	0.01951	0.0003
At2g32060	40S ribosomal protein S12 (RPS12C)	1276.3	1.2098	0.01955	0.0003
At1g28400	expressed protein similar to E6 (GI:1000090) [Gossypium barbadense]	1278.61	1.1822	0.01966	0.0003
At2g29340	short-chain dehydrogenase/reductase (SDR) family protein similar to tropinone reductase-I GI:424160 from [Datura stramonium]	1280.41	1.2235	0.01972	0.0003
At1g11740	ankyrin repeat family protein contains ankyrin repeats, Pfam domain PF00023	1285.79	1.2173	0.02006	0.0003
At5g13420	transaldolase, putative similar to transaldolase [Solanum tuberosum] gi|2078350|gb|AAB54016	1286.77	1.2099	0.02007	0.0003
At2g44160	methylenetetrahydrofolate reductase 2 (MTHFR2) identical to SP|O80585 Methylenetetrahydrofolate reductase (EC 1.5.1.20) {Arabidopsis thaliana}	1292.89	1.2087	0.02047	0.0003
At3g27240	cytochrome c1, putative cytochrome c1, heme protein, mitochondrial precursor (Clone PC13III) [Solanum tuberosum] SWISS-PROT:P25076	1294.86	1.207	0.02056	0.0003
At1g55480	expressed protein	1299.48	1.2187	0.02086	0.0003
At5g08000	glycosyl hydrolase family protein 17 similar to beta-1,3-glucanase GI:15150341 from [Camellia sinensis]; C-terminal homology only	1304.41	1.2132	0.02117	0.0003
At5g12400	PHD finger transcription factor, putative similarity to predicted proteins, Arabidopsis thaliana	1305.96	1.0081	0.02123	0.0003
At5g15650	reversibly glycosylated polypeptide-2 (RGP2) identical to reversibly glycosylated polypeptide-2 [Arabidopsis thaliana] GI:2317731	1306.22	1.1944	0.02121	0.0003
At2g29980	omega-3 fatty acid desaturase, endoplasmic reticulum (FAD3) identical to SP:48623	1307.72	1.215	0.02126	0.0003
At3g14940	phosphoenolpyruvate carboxylase, putative / PEP carboxylase, putative strong similarity to SP|P29196 Phosphoenolpyruvate carboxylase (EC 4.1.1.31) (PEPCASE) {Solanum tuberosum}; contains Pfam profile PF00311: phosphoenolpyruvate carboxylase	1309.78	1.2132	0.02136	0.0003
At5g54600	50S ribosomal protein L24, chloroplast (CL24) identical to SP|P92959 50S ribosomal protein L24, chloroplast precursor {Arabidopsis thaliana}	1321.45	1.2178	0.02215	0.0003
At3g59540	60S ribosomal protein L38 (RPL38B) 60S RIBOSOMAL PROTEIN L38 - Lycopersicon esculentum, EMBL:X69979	1322.04	1.2113	0.02214	0.0003
At1g18060	expressed protein	1325.8	1.238	0.02237	0.0003
At3g27200	plastocyanin-like domain-containing protein contains similarity to uclacyanin I GI:3399767 GB:AAC32038 from [Arabidopsis thaliana]	1327.73	1.2045	0.02246	0.0003
Blank	Blank	1329.2	1.0058	0.0225	0.0003
At1g73230	nascent polypeptide-associated complex (NAC) domain-containing protein similar to SP|P20290 Transcription factor BTF3 (RNA polymerase B transcription factor 3) {Homo sapiens}; contains Pfam profile PF01849: NAC domain	1331.93	1.22	0.02267	0.0003
At3g04840	40S ribosomal protein S3A (RPS3aA) similar to 40S ribosomal protein S3A (S phase specific protein GBIS289) GB:P49396 [Brassica rapa]	1335.3	1.2032	0.02285	0.0003
At2g44620	acyl carrier protein, mitochondrial / ACP / NADH-ubiquinone oxidoreductase 9.6 kDa subunit identical to SP|P53665 Acyl carrier protein, mitochondrial precursor (ACP) (NADH-ubiquinone oxidoreductase 9.6 kDa subunit) (MtACP-1) {Arabidopsis thaliana}; identical to cDNA acyl carrier protein precursor GI:468265	1336.42	1.2113	0.02289	0.0003
At3g23570	dienelactone hydrolase family protein similar to SP|Q9ZT66 Endo-1,3;1,4-beta-D-glucanase precursor (EC 3.2.1.-) {Zea mays}; contains Pfam profile: PF01738 dienelactone hydrolase family	1342.73	1.4222	0.02331	0.0003
At3g14420	(S)-2-hydroxy-acid oxidase, peroxisomal, putative / glycolate oxidase, putative / short chain alpha-hydroxy acid oxidase, putative similar to (S)-2-hydroxy-acid oxidase, peroxisomal (Glycolate oxidase, GOX) (Short chain alpha-hydroxy acid oxidase) [Spinacia oleracea] SWISS-PROT:P05414	1343.13	1.225	0.02329	0.0003
At3g62680	proline-rich family protein contains proline-rich region, INTERPRO:IPR000694	1343.7	1.2171	0.02327	0.0003
At3g14930	uroporphyrinogen decarboxylase, putative / UPD, putative similar to uroporphyrinogen decarboxylase (chloroplast) from Nicotiana tabacum [SP|Q42967], Hordeum vulgare [SP|Q42855], Zea mays [SP|O81220]; contains Pfam domain uroporphyrinogen decarboxylase (URO-D) PF01208	1344.4	1.2146	0.02326	0.0003
At2g29300	tropinone reductase, putative / tropine dehydrogenase, putative similar to tropinone reductase SP:P50165 from [Datura stramonium]	1346.18	1.1927	0.02333	0.0003
At2g27550	centroradialis protein, putative (CEN) strong similarity to SP|Q41261 CENTRORADIALIS protein {Antirrhinum majus}; contains Pfam profile PF01161: Phosphatidylethanolamine-binding protein	1348.94	1.2194	0.02347	0.0003
At4g11010	nucleoside diphosphate kinase 3, mitochondrial (NDK3) identical to Nucleoside diphosphate kinase III, mitochondrial precursor (NDK III) (NDP kinase III) (NDPK III) (SP:O49203) [Arabidopsis thaliana]; contains Pfam PF00334 : Nucleoside diphosphate kinase domain;	1353.03	1.1807	0.02373	0.0003
At1g70410	carbonic anhydrase, putative / carbonate dehydratase, putative similar to SP|P42737 Carbonic anhydrase 2 (EC 4.2.1.1) (Carbonate dehydratase 2) {Arabidopsis thaliana}; contains Pfam profile PF00484: Carbonic anhydrase	1354.15	1.1897	0.02376	0.0003
At1g48300	expressed protein	1355.52	1.0588	0.02382	0.0003
At4g34700	complex 1 family protein / LVR family protein contains Pfam PF05347: Complex 1 protein (LYR family)	1356.96	1.2016	0.02386	0.0003
At5g23120	photosystem II stability/assembly factor, chloroplast (HCF136) identical to SP|O82660 Photosystem II stability/assembly factor HCF136, chloroplast precursor {Arabidopsis thaliana}	1360.24	1.2112	0.02407	0.0003
At3g57670	zinc finger (C2H2 type) protein (WIP2) identical to WIP2 protein [Arabidopsis thaliana] gi|18027012|gb|AAL55722; contains Pfam domain, PF00096: Zinc finger, C2H2 type	1363.83	0.9799	0.02431	0.00034
At5g63160	speckle-type POZ protein-related contains Pfam PF00651 : BTB/POZ domain; contains Pfam PF02135 : TAZ zinc finger; similar to Speckle-type POZ protein (SP:O43791) [Homo sapiens]	1368.51	1.2179	0.02461	0.0004
ath-MIR399b	miRNA gene Arabidopsis thaliana miR399b stem-loop	1378.83	1.2141	0.02542	0.0004
At1g35680	50S ribosomal protein L21, chloroplast / CL21 (RPL21) identical to 50S ribosomal protein L21, chloroplast precursor (CL21) [Arabidopsis thaliana] SWISS-PROT:P51412	1379.25	1.2111	0.02538	0.0004
At3g11630	2-cys peroxiredoxin, chloroplast (BAS1) identical to SP|Q96291 2-cys peroxiredoxin BAS1, chloroplast precursor {Arabidopsis thaliana}; contains Pfam profile: PF00578 AhpC/TSA (alkyl hydroperoxide reductase and thiol-specific antioxidant) family	1382.03	1.1861	0.02554	0.0004
At3g56340	40S ribosomal protein S26 (RPS26C) several 40S ribosomal protein S26	1385.06	1.2085	0.02572	0.0004
At5g59613	expressed protein	1385.67	1.2039	0.02571	0.0004
At4g19710	bifunctional aspartate kinase/homoserine dehydrogenase, putative / AK-HSDH, putative similar to gb|X71364 [PIR|S46497] aspartate kinase / homoserine dehydrogenase from Arabidopsis thaliana	1386.43	1.2121	0.02571	0.0004
At1g59359	40S ribosomal protein S2 (RPS2B) similar to ribosomal protein S2 GI:430711 from [Drosophila melanogaster]	1386.97	1.21	0.0257	0.0004
At2g18160	bZIP transcription factor family protein contains a bZIP transcription factor basic domain signature (PDOC00036)	1388.25	1.2146	0.02575	0.0004
At4g22212	expressed protein	1397.98	1.2048	0.02654	0.0004
At3g56810	expressed protein	1400.41	1.0064	0.02668	0.0004
At2g43750	cysteine synthase, chloroplast / O-acetylserine (thiol)-lyase / O-acetylserine sulfhydrylase / cpACS1 (OASB) identical to SP|P47999 Cysteine synthase, chloroplast precursor (EC 4.2.99.8) (O-acetylserine sulfhydrylase) (O-acetylserine (Thiol)-lyase) (cpACS1) {Arabidopsis thaliana}; identical to cDNA O-acetylserine lyase (At.OAS.7-4) GI:6983575	1401.16	1.2007	0.02668	0.0004
At3g27850	50S ribosomal protein L12-3, chloroplast (CL12-C) identical to ribosomal protein L12 GB:X68046 [Arabidopsis thaliana] (J. Biol. Chem. 269 (10), 7330-7336 (1994))	1421.11	1.2046	0.02843	0.0004
At1g04410	malate dehydrogenase, cytosolic, putative strong similarity to malate dehydrogenase from Mesembryanthemum crystallinum [SP|O24047], Medicago sativa [SP|O48905], Prunus persica [GI:15982948]; contains InterPro entry IPR001236: Lactate/malate dehydrogenase	1421.6	1.2015	0.02842	0.0004
At3g52590	ubiquitin extension protein 1 (UBQ1) / 60S ribosomal protein L40 (RPL40B) identical to GI:166929, GI:166930	1423.88	1.2098	0.02853	0.0004
At5g38430	ribulose bisphosphate carboxylase small chain 1B / RuBisCO small subunit 1B (RBCS-1B) (ATS1B) identical to SP|P10796 Ribulose bisphosphate carboxylase small chain 1B, chloroplast precursor (EC 4.1.1.39) (RuBisCO small subunit 1B) {Arabidopsis thaliana}	1424.16	1.1921	0.02849	0.0004
At5g46290	3-oxoacyl-[acyl-carrier-protein] synthase I identical to Swiss-Prot:P52410 3-oxoacyl-[acyl-carrier-protein] synthase I, chloroplast precursor (EC 2.3.1.41) (Beta-ketoacyl-ACP synthase I) (KAS I) [Arabidopsis thaliana]	1430.03	1.2068	0.02896	0.0004
At4g13770	cytochrome P450 family protein	1434.43	1.2075	0.02929	0.0004
At5g44120	12S seed storage protein (CRA1) nearly identical to SP|P15455 [Plant Mol Biol 11:805-820 (1988)]; contains Pfam profile PF00190 Cupin and Prosite 11-S plant seed storage proteins signature PS00305	1434.62	1.2018	0.02926	0.0004
At1g37130	nitrate reductase 2 (NR2) identical to SP|P11035 Nitrate reductase 2 (formerly EC 1.6.6.1) (NR2) {Arabidopsis thaliana}	1440.44	1.2036	0.02973	0.00045
At3g01130	expressed protein	1442.24	1.2019	0.02983	0.00048
At4g00080	invertase/pectin methylesterase inhibitor family protein low similarity to pectinesterase from Lycopersicon esculentum SP|Q43143, Arabidopsis thaliana SP|Q42534; contains Pfam profile PF04043: Plant invertase/pectin methylesterase inhibitor	1444.66	1.2109	0.02998	0.0005
At5g06290	2-cys peroxiredoxin, chloroplast, putative very strong similarity to SP|Q96291 2-cys peroxiredoxin BAS1, chloroplast precursor {Arabidopsis thaliana}; contains Pfam profile: PF00578 AhpC/TSA (alkyl hydroperoxide reductase and thiol-specific antioxidant) family	1445.41	1.1966	0.02998	0.0005
At1g54970	proline-rich family protein similar to proline-rich protein GI:170048 from [Glycine max]	1449.34	1.2149	0.03028	0.0005
At1g79040	photosystem II 10 kDa polypeptide identical to photosystem II 10 kDa polypeptide, chloroplast [precursor] SP:P27202 from [Arabidopsis thaliana]; contains Pfam profile: PF04725 photosystem II 10 kDa polypeptide PsbR	1455.26	1.1988	0.03079	0.0005
At3g12340	immunophilin, putative / FKBP-type peptidyl-prolyl cis-trans isomerase, putative contains Pfam profile: PF00254, FKBP-type peptidyl-prolyl cis-trans isomerases	1455.6	1.1871	0.03075	0.0005
At2g01250	60S ribosomal protein L7 (RPL7B)	1458.47	1.2077	0.03096	0.0005
At5g67510	60S ribosomal protein L26 (RPL26B)	1461.01	1.2042	0.03113	0.0005
At5g20635	expressed protein	1461.95	1.1873	0.03115	0.0005
At3g48140	senescence-associated protein, putative similar to B12D protein [Ipomoea batatas] GB:AAD22104	1463.55	1.1711	0.03124	0.0005
At2g31670	expressed protein similar to NADH-ubiquinone oxidoreductase B16.6 subunit (EC 1.6.5.3) (EC 1.6.99.3) (Complex I-B16.6) (CI-B16.6) (Gene associated with retinoic-interferon-induced mortality 19 protein) (GRIM-19) (Cell death-regulatory protein GRIM-19) (Swiss-Prot:Q95KV7) [Bos taurus]	1470.49	1.2076	0.03183	0.0005
At2g33790	pollen Ole e 1 allergen and extensin family protein similar to arabinogalactan protein [Daucus carota] GI:11322245, SP|Q03211 Pistil-specific extensin-like protein precursor (PELP) {Nicotiana tabacum}; contains Pfam profile PF01190: Pollen proteins Ole e I family	1479.5	1.1991	0.03263	0.0005
At3g62870	60S ribosomal protein L7A (RPL7aB) 60S RIBOSOMAL PROTEIN L7A - Oryza sativa, SWISSPROT:RL7A_ORYSA	1480.85	1.2057	0.03271	0.0005
At2g36160	40S ribosomal protein S14 (RPS14A)	1481.48	1.2082	0.0327	0.0005
At3g02730	thioredoxin, putative similar to SP|P29450 Thioredoxin F-type, chloroplast precursor (TRX-F) {Pisum sativum}; contains Pfam profile: PF00085 Thioredoxin	1481.52	1.22	0.03263	0.0005
At1g67325	zinc finger (Ran-binding) family protein similar to ZIS2 [Homo sapiens] GI:4191329; contains Pfam profile PF00641: Zn-finger in Ran binding protein and others	1483.51	1.2114	0.03273	0.0005
At1g67910	expressed protein	1484.3	1.1923	0.03273	0.0005
At5g38930	germin-like protein, putative similar to germin-like portein GLP9 [SP|Q9LEA7]; contains PS00725 Germin family signature	1490.19	1.2051	0.03324	0.0005
At4g22230	expressed protein	1494.33	1.1807	0.03364	0.0005
At3g56020	60S ribosomal protein L41 (RPL41G) ribosomal protein GL41, upland cotton, PIR:S38425	1496.85	1.1969	0.03378	0.0005
At2g03330	expressed protein	1497.76	1.194	0.0338	0.0005
At1g52300	60S ribosomal protein L37 (RPL37B) similar to SP:Q43292 from [Arabidopsis thaliana]	1499.29	1.2032	0.03388	0.0005
At2g43610	glycoside hydrolase family 19 protein similar to chitinase GI:17799 from [Brassica napus]; contains Pfam profiles PF00182: Chitinase class I, PF00187: Chitin recognition protein	1503.22	1.2158	0.03418	0.00051
At2g05220	40S ribosomal protein S17 (RPS17B)	1504.36	1.2156	0.03423	0.00054
At4g18730	60S ribosomal protein L11 (RPL11C)	1504.73	1.192	0.03417	0.00056
At5g02870	60S ribosomal protein L4/L1 (RPL4D) 60S roibosomal protein L4, Arabidopsis thaliana, EMBL:CAA79104	1507.68	1.2014	0.0344	0.0006
At5g64040	photosystem I reaction center subunit PSI-N, chloroplast, putative / PSI-N, putative (PSAN) SP:P49107; Plant Physiol. 109 (3), 1126 (1995); similar to SP|P31093 Photosystem I reaction centre subunit N, chloroplast precursor (PSI- N) {Hordeum vulgare}	1511.2	1.2081	0.03469	0.0006
At1g31160	zinc-binding protein, putative / protein kinase C inhibitor, putative similar to 14 kDa zinc-binding protein (Protein kinase C inhibitor, PKCI) [Zea mays] Swiss-Prot:P42856	1516.87	0.9735	0.0352	0.0006
At5g07020	proline-rich family protein	1516.99	1.1778	0.03514	0.0006
At5g13510	ribosomal protein L10 family protein ribosomal protein L10- Nicotiana tabacum, EMBL:AB010879	1518.04	1.2094	0.03517	0.0006
At4g21850	methionine sulfoxide reductase domain-containing protein / SeIR domain-containing protein low similarity to pilin-like transcription factor [Homo sapiens] GI:5059062, SP|P14930 Peptide methionine sulfoxide reductase msrA/msrB (EC 1.8.4.6) {Neisseria gonorrhoeae}; contains Pfam profile PF01641: SelR domain	1519.01	1.1846	0.0352	0.0006
At1g72430	auxin-responsive protein-related similar to auxin-induced protein TGSAUR22 (GI:10185820) [Tulipa gesneriana]	1523.59	1.2107	0.03561	0.0006
At1g77330	1-aminocyclopropane-1-carboxylate oxidase, putative / ACC oxidase, putative similar to 1-aminocyclopropane-1-carboxylate oxidase GI:3386565 from [Sorghum bicolor]	1525.19	1.2	0.03568	0.0006
At3g25520	60S ribosomal protein L5 similar to 60S ribosomal protein L5 GB:P49625 from [Oryza sativa]	1528.67	1.1934	0.03595	0.0006
At3g52300	ATP synthase D chain-related contains weak similarity to ATP synthase D chain, mitochondrial (EC 3.6.3.14) (Swiss-Prot:P31399) [Rattus norvegicus]	1531.08	1.1908	0.03613	0.0006
At4g14890	ferredoxin family protein similar to SP|P00252 Ferredoxin I from Nostoc muscorum, SP|P00248 Ferredoxin from Mastigocladus laminosus, SP|P00244 Ferredoxin I from Aphanizomenon flos-aquae; contains Pfam profile PF00111 2Fe-2S iron-sulfur cluster binding domain	1532.68	1.2116	0.03623	0.0006
At2g01530	major latex protein-related / MLP-related low similarity to major latex protein {Papaver somniferum}[GI:20810]	1540.52	1.2013	0.03699	0.0006
At5g13450	ATP synthase delta chain, mitochondrial, putative / H(+)-transporting two-sector ATPase, delta (OSCP) subunit, putative identical to SP|Q96251; similar to SP|P22778 ATP synthase delta chain, mitochondrial precursor (EC 3.6.3.14) (Oligomycin sensitivity conferral protein) (OSCP) {Ipomoea batatas}; contains Pfam profile PF00213: ATP synthase F1, delta subunit	1541.47	1.2117	0.037	0.0006
At4g15390	transferase family protein similar to alcohol acyltransferase [Fragaria x ananassa][GI:10121328][PMID:10810141], deacetylvindoline 4-O-acetyltransferase [Catharanthus roseus][GI:4091808][PMID:9681034]	1553.11	1.197	0.03821	0.0006
At2g07738	hypothetical protein	1558.79	1.2081	0.03879	0.00061
At3g11120	60S ribosomal protein L41 (RPL41E) identical to ribosomal protein L41 GB:AAA79268 [Pisum sativum]	1562.16	1.2	0.03908	0.00068
At2g27750	nucleolar matrix protein-related contains Pfam domain, PF04935: Surfeit locus protein 6	1567.8	1.1874	0.0396	0.0007
At4g19840	lectin-related similar to PP2 lectin polypeptide [Cucurbita maxima] GI:410437	1574.27	1.2058	0.04026	0.0007
At3g05890	hydrophobic protein (RCI2B) / low temperature and salt responsive protein (LTI6B) identical to SP|Q9ZNS6 Hydrophobic protein RCI2B (Low temperature and salt responsive protein LTI6B) {Arabidopsis thaliana}	1574.45	1.1842	0.04019	0.0007
At2g43220	DC1 domain-containing protein contains Pfam profile PF03107: DC1 domain	1576.81	1.1531	0.04037	0.0007
At4g16980	arabinogalactan-protein family similar to arabinogalactan protein [Arabidopsis thaliana] gi|10880495|gb|AAG24277; contains proline-rich extensin domains, INTERPRO:IPR002965	1577.17	1.2136	0.04033	0.0007
At2g01970	endomembrane protein 70, putative	1578.93	1.1946	0.04043	0.0007
At1g54420	hypothetical protein	1583.92	1.1992	0.04092	0.0007
At4g12080	DNA-binding family protein contains a AT hook motif (DNA binding motifs with a preference for A/T rich regions), Pfam:PF02178	1587.86	1.1937	0.0413	0.0007
At1g30380	photosystem I reaction center subunit psaK, chloroplast, putative / photosystem I subunit X, putative / PSI-K, putative (PSAK) identical to SP|Q9SUI5; strong similarity to SP|P36886 Photosystem I reaction center subunit psaK, chloroplast precursor (Photosystem I subunit X) (PSI-K) (Light-harvesting complex I 7 kDa protein){Hordeum vulgare}; contains Pfam profile PF01241: Photosystem I psaG / psaK	1588.19	1.208	0.04125	0.0007
At2g36840	ACT domain-containing protein contains Pfam profile ACT domain PF01842	1589.74	1.1603	0.04133	0.0007
At3g44010	40S ribosomal protein S29 (RPS29B) ribosomal protein S29, rat, PIR:S30298	1590.23	1.1944	0.0413	0.0007
At1g04820	tubulin alpha-2/alpha-4 chain (TUA4) nearly identical to SP:P29510 Tubulin alpha-2/alpha-4 chain from [Arabidopsis thaliana]	1591.45	1.2092	0.04135	0.0007
At1g57660	60S ribosomal protein L21 (RPL21E) similar to 60S ribosomal protein L21 GB:Q43291 GI:2851508 from [Arabidopsis thaliana]	1591.54	1.2065	0.04128	0.0007
At5g54160	quercetin 3-O-methyltransferase 1 / flavonol 3-O-methyltransferase 1 / caffeic acid/5-hydroxyferulic acid O-methyltransferase (OMT1) identical to O-methyltransferase 1 [Arabidopsis thaliana][GI:2781394], SP|Q9FK25 Quercetin 3-O-methyltransferase 1 (EC 2.1.1.76) (AtOMT1) (Flavonol 3- O-methyltransferase 1) (Caffeic acid/5-hydroxyferulic acid O- methyltransferase) {Arabidopsis thaliana}	1598.23	1.1928	0.04195	0.0007
At4g32470	ubiquinol-cytochrome C reductase complex 14 kDa protein, putative similar to SP|P48502 Ubiquinol-cytochrome C reductase complex 14 kDa protein (EC 1.10.2.2) (CR14) {Solanum tuberosum}; contains Pfam profile PF02271: Ubiquinol-cytochrome C reductase complex 14kD subunit	1599.53	1.1861	0.04203	0.0007
At5g18600	glutaredoxin family protein contains glutaredoxin domain, INTERPRO:IPR002109	1601.09	1.1874	0.04212	0.0007
At1g41880	60S ribosomal protein L35a (RPL35aB) identical to GB:CAB81600 from [Arabidopsis thaliana]	1601.51	1.1883	0.04207	0.0007
At1g79550	phosphoglycerate kinase, putative similar to SP|P41758 Phosphoglycerate kinase, chloroplast precursor (EC 2.7.2.3) {Chlamydomonas reinhardtii}; contains Pfam profile PF00162: phosphoglycerate kinase	1601.83	1.1876	0.04202	0.0007
At4g01850	S-adenosylmethionine synthetase 2 (SAM2) identical to S-adenosylmethionine synthetase 2 (Methionine adenosyltransferase 2, AdoMet synthetase 2) [Arabidopsis thaliana] SWISS-PROT:P17562	1606.5	1.199	0.04247	0.0007
At5g17990	anthranilate phosphoribosyltransferase identical to anthranilate phosphoribosyltransferase, chloroplast precursor (EC 2.4.2.18) SP:Q02166 from [Arabidopsis thaliana]	1611.45	1.1941	0.04298	0.00076
At4g16450	expressed protein	1611.71	1.1952	0.0429	0.00076
At1g76200	expressed protein	1619.35	1.1831	0.04373	0.0008
At3g09430	hypothetical protein	1628.13	1.1903	0.04471	0.0008
At2g34430	chlorophyll A-B binding protein / LHCII type I (LHB1B1) identical to photosystem II type I chlorophyll a/b binding protein [Arabidopsis thaliana] GI:16366	1628.49	1.1223	0.04466	0.0008
At2g01590	expressed protein	1640.39	1.207	0.04607	0.0008
At5g12860	oxoglutarate/malate translocator, putative similar to 2-oxoglutarate/malate translocator precursor, spinach, SWISSPROT:Q41364	1642.36	1.1842	0.04624	0.0008
At1g02900	rapid alkalinization factor (RALF) family protein similar to RALF precursor [Nicotiana tabacum] GI:16566316	1643.07	1.1993	0.04623	0.0008
At5g02120	thylakoid membrane one helix protein (OHP) identical to one helix protein GI:3283057 from [Arabidopsis thaliana]	1643.2	1.1729	0.04614	0.0008
At3g16960	hypothetical protein	1645.21	1.1951	0.04628	0.0008
At5g47030	ATP synthase delta' chain, mitochondrial identical to SP|Q96252 ATP synthase delta' chain, mitochondrial precursor (EC 3.6.3.14) {Arabidopsis thaliana}; contains Pfam profile PF02823: ATP synthase, Delta/Epsilon chain, beta-sandwich domain	1646.53	1.1869	0.04637	0.0008
At3g25900	homocysteine S-methyltransferase 1 (HMT-1) identical to GB:AAF23821 from [Arabidopsis thaliana]	1647.54	1.1887	0.0464	0.0008
At5g56300	S-adenosyl-L-methionine:carboxyl methyltransferase family protein similar to SAM:jasmonic acid carboxyl methyltransferase (JMT)[GI:13676829] and to SAM:salicylic acid carboxyl methyltransferase (SAMT) [GI:6002712][Clarkia breweri]	1648.07	1.1957	0.04637	0.0008
At3g62250	ubiquitin extension protein 5 (UBQ5) / 40S ribosomal protein S27A (RPS27aC) identical to GI:166933, GI:166934	1650.15	1.1913	0.04651	0.0008
At5g64110	peroxidase, putative similar to peroxidase ATP3a [Arabidopsis thaliana] gi|1546698|emb|CAA67340	1652.58	1.1504	0.0467	0.0008
At3g48360	speckle-type POZ protein-related contains Pfam PF00651 : BTB/POZ domain; similar to Speckle-type POZ protein (SP:O43791) [Homo sapiens]	1653.28	1.1792	0.0467	0.0008
At1g23290	60S ribosomal protein L27A (RPL27aB) similar to 60S RIBOSOMAL PROTEIN L27A GB:P49637 GI:1710530 from [Arabidopsis thaliana]	1655.96	1.1892	0.04694	0.00084
At4g14010	rapid alkalinization factor (RALF) family protein similar to RALF precursor [Nicotiana tabacum] GI:16566316	1661.66	1.1864	0.04758	0.0009
At2g37220	29 kDa ribonucleoprotein, chloroplast, putative / RNA-binding protein cp29, putative similar to SP|Q43349 29 kDa ribonucleoprotein, chloroplast precursor (RNA-binding protein cp29) {Arabidopsis thaliana}	1662.68	1.2104	0.04762	0.0009
At5g58260	expressed protein	1666.08	1.1717	0.04794	0.0009
At4g11290	peroxidase, putative identical to peroxidase ATP19a [Arabidopsis thaliana] gi|1546692|emb|CAA67337	1675.29	1.1887	0.04904	0.0009
At5g63660	plant defensin-fusion protein, putative (PDF2.5) plant defensin protein family member, personal communication, Bart Thomma (Bart.Thomma@agr.kuleuven.ac.be)	1678.06	1.1893	0.0493	0.0009
At3g50980	dehydrin, putative similar to dehydrin Xero 1 [Arabidopsis thaliana] SWISS-PROT:P25863	1678.7	1.1908	0.0493	0.0009
At5g45390	ATP-dependent Clp protease proteolytic subunit (ClpP4) identical to nClpP4 GI:5360593 from [Arabidopsis thaliana]	1681.82	1.1857	0.04959	0.0009
At5g13630	magnesium-chelatase subunit chlH, chloroplast, putative / Mg-protoporphyrin IX chelatase, putative (CHLH) nearly identical to magnesium chelatase subunit GI:1154627 from [Arabidopsis thaliana]; contains Pfam profile: PF02514 CobN/magnesium chelatase family protein	1687.75	1.1446	0.05028	0.0009
At5g44130	fasciclin-like arabinogalactan-protein, putative similar to gi_13377784_gb_AAK20861	1689.15	1.1921	0.05035	0.0009
At2g19750	40S ribosomal protein S30 (RPS30A)	1689.17	1.1941	0.05025	0.0009
At3g54590	proline-rich extensin-like family protein contains proline-rich extensin domains, INTERPRO:IPR002965	1690.62	1.1779	0.05034	0.0009
At1g52070	jacalin lectin family protein similar to myrosinase-binding protein homolog [Arabidopsis thaliana] GI:2997767; contains Pfam profile PF01419 jacalin-like lectin domain	1691.24	1.1777	0.05032	0.0009
At4g05095	hypothetical protein	1694.19	1.1928	0.0506	0.0009
At5g06570	expressed protein similar to PrMC3 [Pinus radiata] GI:5487873	1695.93	1.1805	0.05072	0.0009
At4g17730	syntaxin 23 (SYP23) / PEP12-like protein identical to SP|O04378 Syntaxin 23 (AtSYP23) (AtPLP) (AtPEP12-like protein) {Arabidopsis thaliana}	1695.95	1.2132	0.05062	0.0009
At1g31380	hypothetical protein	1704.94	1.0129	0.05176	0.001
At2g06520	membrane protein, putative contains 2 transmembrane domains;	1707.12	1.1913	0.05196	0.001
At1g08480	expressed protein	1707.13	1.1821	0.05185	0.001
At1g65930	isocitrate dehydrogenase, putative / NADP+ isocitrate dehydrogenase, putative strong similarity to isocitrate dehydrogenase SP|Q40345 from [Medicago sativa]	1711.28	1.1663	0.05231	0.001
At1g13300	myb family transcription factor contains Pfam domain, PF00249: Myb-like DNA-binding domain	1718.63	1.1972	0.05323	0.001
At4g28240	wound-responsive protein-related wound-induced protein - tomato (fragment), PIR2:S19773	1726.02	1.1936	0.05414	0.001
At1g32550	ferredoxin family protein similar to ferredoxin from Synechocystis sp. [GI:48019]; contains Pfam profile PF00111 2Fe-2S iron-sulfur cluster binding domain	1730.83	1.1967	0.05471	0.001
At2g37660	expressed protein	1732.15	1.1864	0.05481	0.001
At2g18400	ribosomal protein L6 family protein	1733.85	1.1833	0.0549	0.001
At4g34050	caffeoyl-CoA 3-O-methyltransferase, putative nearly identical to GI:2960356 [Populus balsamifera subsp. trichocarpa], GI:684942 [Medicago sativa subsp. sativa] isoform contains a GT-TG intron which removes an internal segment of the protein.	1735.82	1.1761	0.05506	0.00102
At2g01755	hypothetical protein	1742.85	1.1852	0.05599	0.0011
At5g33715	hypothetical protein	1745.18	1.1869	0.05619	0.0011
At3g44890	50S ribosomal protein L9, chloroplast (CL9) contains Pfam profile PF03948: Ribosomal protein L9, C-terminal domain; contains Pfam profile PF01281: ribosomal protein L9, N-terminal domain; contains TIGRfam profile TIGR00158: ribosomal protein L9	1749.71	1.0584	0.05673	0.0011
At2g36620	60S ribosomal protein L24 (RPL24A)	1749.72	1.1819	0.05662	0.0011
At5g04950	nicotianamine synthase, putative similar to nicotianamine synthase [Lycopersicon esculentum][GI:4753801], nicotianamine synthase 2 [Hordeum vulgare][GI:4894912]	1752.19	1.1946	0.05686	0.0011
At5g41040	transferase family protein similar to hypersensitivity-related gene product HSR201 - Nicotiana tabacum, EMBL:X95343; contains Pfam transferase family domain PF00248	1752.42	1.1935	0.05678	0.0011
At1g35320	expressed protein	1752.51	1.1963	0.05668	0.0011
At4g11650	osmotin-like protein (OSM34) nearly identical to SP|P50700|OSL3_ARATH Osmotin-like protein OSM34 precursor {Arabidopsis thaliana}; contains Pfam profile PF00314: Thaumatin family	1753.18	1.1453	0.05666	0.0011
At1g03230	extracellular dermal glycoprotein, putative / EDGP, putative similar to extracellular dermal glycoprotein EDGP precursor [Daucus carota] GI:285741	1755.89	1.2387	0.05697	0.0011
At2g36835	expressed protein	1767.66	1.1854	0.05857	0.0011
At5g22640	MORN (Membrane Occupation and Recognition Nexus) repeat-containing protein contains Pfam profile PF02493: MORN repeat	1769.73	1.1875	0.05877	0.0011
At1g33800	expressed protein contains Pfam profile PF04669: Protein of unknown function (DUF579)	1775.01	1.188	0.05941	0.0012
At4g29060	elongation factor Ts family protein similar to SP|P35019 Elongation factor Ts (EF-Ts) {Galdieria sulphuraria}; contains Pfam profiles PF00627: UBA/TS-N domain, PF00889: Elongation factor TS, PF00575: S1 RNA binding domain	1775.03	1.1844	0.0593	0.0012
At1g58983	40S ribosomal protein S2, putative similar to ribosomal protein S2 GI:939717 from [Urechis caupo]	1776.18	1.1844	0.05935	0.0012
At5g25890	auxin-responsive protein / indoleacetic acid-induced protein 28 (IAA28) identical to SP|Q9XFM0|AXIS_ARATH Auxin-responsive protein IAA28 (Indoleacetic acid-induced protein 28) {Arabidopsis thaliana}	1778.11	1.1861	0.05955	0.0012
At1g29250	expressed protein contains TIGRFAM TIGR00285: conserved hypothetical protein TIGR00285	1781.63	1.1819	0.05994	0.0012
At2g43030	ribosomal protein L3 family protein contains Pfam profile PF00297: ribosomal protein L3	1782.06	1.1846	0.05987	0.0012
At2g47630	esterase/lipase/thioesterase family protein similar to monoglyceride lipase from [Homo sapiens] GI:14594904, [Mus musculus] GI:2632162; contains Interpro entry IPR000379	1783.05	1.1704	0.05992	0.0012
At4g29735	expressed protein contains Pfam domain PF05251: Uncharacterised protein family (UPF0197)	1785.56	1.1846	0.06018	0.0012
At1g30290	pentatricopeptide (PPR) repeat-containing protein contains Pfam profile PF01535: PPR repeat	1788.87	1.1706	0.06055	0.0012
At3g52730	ubiquinol-cytochrome C reductase UQCRX/QCR9-like family protein contains Pfam profile: PF05365 ubiquinol-cytochrome C reductase, UQCRX/QCR9 like	1790.44	1.1722	0.06065	0.0012
At1g23190	phosphoglucomutase, cytoplasmic, putative / glucose phosphomutase, putative strong similarity to SP|P93805 Phosphoglucomutase, cytoplasmic 2 (EC 5.4.2.2) (Glucose phosphomutase 2) (PGM 2) {Zea mays}; contains InterPro accession IPR006352: Phosphoglucosamine mutase	1791.06	1.1826	0.06064	0.0012
At2g38540	nonspecific lipid transfer protein 1 (LTP1) identical to SP|Q42589	1792.09	1.1893	0.06067	0.0012
At1g66200	glutamine synthetase, putative similar to glutamine synthetase, cytosolic isozyme (Glutamate-- ammonia ligase, GS1) [Lotus japonicus] SWISS-PROT:Q42899	1792.55	1.1758	0.06064	0.0012
At1g14980	10 kDa chaperonin (CPN10) identical to SP:P34893 from [Arabidopsis thaliana]	1797.36	1.1817	0.06127	0.0012
At1g43710	serine decarboxylase identical to serine decarboxylase [Arabidopsis thaliana] GI:15011302; contains Pfam profile PF00282: Pyridoxal-dependent decarboxylase conserved domain	1806.67	1.165	0.06255	0.00126
At3g26710	expressed protein	1812.72	1.1635	0.06336	0.0013
At5g16540	zinc finger (CCCH-type) family protein identical to zinc finger protein 3 [Arabidopsis thaliana] gi|4689376|gb|AAD27875; contains Pfam domain, PF00642: Zinc finger C-x8-C-x5-C-x3-H type (and similar)	1825.16	1.1811	0.0652	0.0013
At4g12970	expressed protein	1829.05	1.1696	0.06567	0.0013
At2g21870	expressed protein	1829.08	1.1663	0.06557	0.0013
At4g24275	expressed protein	1831.52	1.1954	0.06583	0.0013
At5g10360	40S ribosomal protein S6 (RPS6B)	1835.74	1.1872	0.06638	0.00132
At1g75690	chaperone protein dnaJ-related contains Pfam PF00684 : DnaJ central domain (4 repeats); similar to bundle sheath defective protein 2 (GI:4732091) [Zea mays]	1836.93	1.1729	0.06644	0.00133
At5g58570	expressed protein	1837.25	1.1839	0.06637	0.00133
At5g23820	MD-2-related lipid recognition domain-containing protein / ML domain-containing protein contains Pfam profile PF02221: ML domain	1837.63	1.1853	0.06631	0.00134
At2g48130	protease inhibitor/seed storage/lipid transfer protein (LTP) family protein contains Pfam protease inhibitor/seed storage/LTP family domain PF00234	1839.14	1.1838	0.06642	0.00139
At4g39235	expressed protein	1839.88	1.15	0.06642	0.00139
At3g56940	dicarboxylate diiron protein, putative (Crd1) similar to leucine-containing zipper protein At103 GP:6911864; contains Pfam profile PF05447: Copper response defect 1 (CRD1)	1840.04	1.1605	0.06632	0.00139
At3g59970	methylenetetrahydrofolate reductase 1 (MTHFR1) identical to methylenetetrahydrofolate reductase MTHFR1 [Arabidopsis thaliana] GI:5911425	1841.18	1.1755	0.0664	0.0014
At1g08200	expressed protein	1845.27	1.1776	0.06691	0.0014
At5g07090	40S ribosomal protein S4 (RPS4B)	1847.79	1.1868	0.0672	0.0014
At1g06680	photosystem II oxygen-evolving complex 23 (OEC23) JBC 14:211-238 (2002); identical to 23 kDa polypeptide of oxygen-evolving comlex (OEC) GB:CAA66785 GI:1769905 [Arabidopsis thaliana]	1851.07	1.1879	0.06756	0.0014
At5g42980	thioredoxin H-type 3 (TRX-H-3) (GIF1) identical to SP|Q42403 Thioredoxin H-type 3 (TRX-H-3) {Arabidopsis thaliana}; identical to cDNA (GIF1) mRNA for thioredoxin GI:992961	1852.45	1.1722	0.06766	0.0014
At5g09480	hydroxyproline-rich glycoprotein family protein contains proline-rich extensin domains, INTERPRO:IPR002965; Common family members At5g09530, At5g09520, At1g44222 [Arabidopsis thaliana]	1857.94	1.1575	0.06843	0.0014
At4g02770	photosystem I reaction center subunit II, chloroplast, putative / photosystem I 20 kDa subunit, putative / PSI-D, putative (PSAD1) similar to SP|P12353 Photosystem I reaction center subunit II, chloroplast precursor (Photosystem I 20 kDa subunit) (PSI-D) {Spinacia oleracea}; contains Pfam profile PF02531: PsaD	1859.46	1.2061	0.06855	0.0014
At2g37195	expressed protein	1861.25	1.1788	0.0687	0.0014
At2g16440	DNA replication licensing factor, putative similar to SP|P49717 DNA replication licensing factor MCM4 (CDC21 homolog) {Mus musculus}, SP|P29458 Cdc21 protein {Schizosaccharomyces pombe}; contains Pfam profile PF00493: MCM2/3/5 family	1863.52	1.1993	0.06897	0.0014
At4g38160	mitochondrial transcription termination factor-related / mTERF-related contains Pfam profile PF02536: mTERF	1863.76	1.1776	0.06888	0.0014
At3g08620	KH domain-containing protein	1866.07	1.1873	0.06915	0.00142
At5g13430	ubiquinol-cytochrome C reductase iron-sulfur subunit, mitochondrial, putative / Rieske iron-sulfur protein, putative similar to ubiquinol--cytochrome-c reductase from Solanum tuberosum [SP|P37841], Nicotiana tabacum [SP|P51132] [SP|P51133]; non-consensus AT acceptor splice site at exon 2	1868.5	1.0953	0.06941	0.00146
At4g35250	vestitone reductase-related low similarity to vestitone reductase [Medicago sativa subsp. sativa] GI:973249	1869.66	1.1794	0.06948	0.00148
At1g13640	phosphatidylinositol 3- and 4-kinase family protein low similarity to phosphatidylinositol 4-kinase type-II beta [Homo sapiens] GI:20159767; contains Pfam profile PF00454: Phosphatidylinositol 3- and 4-kinase	1873.19	1.1784	0.06992	0.0015
At4g12880	plastocyanin-like domain-containing protein	1884.06	1.1793	0.07158	0.0015
At1g49410	expressed protein	1888.76	1.184	0.07222	0.0015
At5g02450	60S ribosomal protein L36 (RPL36C) 60S ribosomal protein L36, Arabidopsis thaliana, EMBL:AC004684	1890.37	1.1872	0.07236	0.0015
At3g63410	chloroplast inner envelope membrane protein, putative (APG1) similar to SP|P23525 37 kDa inner envelope membrane protein, chloroplast precursor (E37) {Spinacia oleracea}; contains Pfam profile PF01209: methlytransferase, UbiE/COQ5 family	1891.04	1.1795	0.07234	0.0015
At2g27402	expressed protein	1894.87	1.1862	0.07284	0.00151
At2g04390	40S ribosomal protein S17 (RPS17A)	1896.94	1.182	0.07305	0.00156
At5g63310	nucleotide diphosphate kinase II, chloroplast (NDPK2) identical to SP|O64903 Nucleoside diphosphate kinase II, chloroplast precursor (NDK II) (NDP kinase II) (NDPK II) (NDPK Ia) [Arabidopsis thaliana]; contains Pfam PF00334 : Nucleoside diphosphate kinase domain; contains Pfam profile PF00334: Nucleoside diphosphate kinase	1898.02	1.1867	0.0731	0.00158
At2g18880	fibronectin type III domain-containing protein contains Pfam profile PF00041: Fibronectin type III domain	1904.89	1.1564	0.07412	0.0016
At4g16320	expressed protein ; expression supported by MPSS	1909.54	1.1799	0.07479	0.0016
At5g09530	hydroxyproline-rich glycoprotein family protein contains proline-rich extensin domains, INTERPRO:IPR002965	1918.31	1.1722	0.07616	0.0016
At5g15200	40S ribosomal protein S9 (RPS9B) 40S ribosomal protein S9, Chlamydomonas sp., EMBL:AU066528	1922.34	1.1734	0.07672	0.00161
At2g39530	integral membrane protein, putative contains 3 transmembrane domains; contains Pfam PF04535 : Domain of unknown function (DUF588); similar to putative ethylene responsive element binding protein (GI:22135858) [Arabidopsis thaliana]	1929.23	1.1838	0.07776	0.0017
At3g10060	immunophilin, putative / FKBP-type peptidyl-prolyl cis-trans isomerase, putative Pfam:PF-254: FKBP-type peptidyl-prolyl cis-trans isomerases	1932.65	1.176	0.07822	0.0017
At3g26650	glyceraldehyde 3-phosphate dehydrogenase A, chloroplast (GAPA) / NADP-dependent glyceraldehydephosphate dehydrogenase subunit A identical to SP|P25856 Glyceraldehyde 3-phosphate dehydrogenase A, chloroplast precursor (EC 1.2.1.13) (NADP-dependent glyceraldehydephosphate dehydrogenase subunit A) {Arabidopsis thaliana}	1939.36	1.1777	0.0793	0.0017
At1g11680	obtusifoliol 14-demethylase (CYP51) identical to obtusifoliol 14-demethylase (GI:14624983) [Arabidopsis thaliana]	1941.04	1.1831	0.07942	0.0017
At5g06270	expressed protein	1943.4	1.183	0.07971	0.0017
At5g08670	ATP synthase beta chain 1, mitochondrial identical to SP|P83483 ATP synthase beta chain 1, mitochondrial precursor (EC 3.6.3.14) {Arabidopsis thaliana}; strong similarity to SP|P17614 ATP synthase beta chain, mitochondrial precursor (EC 3.6.3.14) {Nicotiana plumbaginifolia}; contains Pfam profiles PF00006: ATP synthase alpha/beta family nucleotide-binding domain, PF00306: ATP synthase ab C termin…	1945.7	1.1859	0.07998	0.0017
At5g66510	bacterial transferase hexapeptide repeat-containing protein contains Pfam profile PF00132: Bacterial transferase hexapeptide (four repeats)	1946.36	1.173	0.07996	0.0017
At5g18350	disease resistance protein (TIR-NBS-LRR class), putative domain signature TIR-NBS-LRR exists, suggestive of a disease resistance protein.	1949.89	0.9748	0.08045	0.00174
At2g05440	glycine-rich protein	1955.67	1.1774	0.08137	0.0018
At2g47110	ubiquitin extension protein 6 (UBQ6) / 40S ribosomal protein S27A (RPS27aB) identical to GI:166936	1955.84	1.1495	0.08126	0.0018
At3g09270	glutathione S-transferase, putative similar to glutathione transferase GB:CAA71784 [Glycine max]	1960.5	1.186	0.08194	0.0018
At3g07430	YGGT family protein contains Pfam profile PF02325: YGGT family (unknown function)	1960.72	1.1784	0.08185	0.0018
At2g34480	60S ribosomal protein L18A (RPL18aB)	1960.77	1.1854	0.0817	0.0018
At1g02780	60S ribosomal protein L19 (RPL19A) similar to ribosomal protein L19 GI:36127 from [Homo sapiens]	1961.26	1.1769	0.08166	0.0018
At1g65290	acyl carrier family protein / ACP family protein similar to SP|P53665 Acyl carrier protein, mitochondrial precursor (ACP) (NADH-ubiquinone oxidoreductase 9.6 kDa subunit) (MtACP-1) {Arabidopsis thaliana}; contains InterPro accession IPR003881: Isochorismatase	1961.64	1.1718	0.08157	0.0018
At2g13950	DC1 domain-containing protein contains Pfam profile PF03107: DC1 domain	1964.12	1.1678	0.08189	0.0018
At3g53890	40S ribosomal protein S21 (RPS21B) ribosomal protein S21, cytosolic - Oryza sativa, PIR:S38357	1965.7	1.1751	0.08204	0.0018
At2g28670	disease resistance-responsive family protein / fibroin-related contains similarity to silk fibroin heavy chain [Bombyx mori] gi|765323|gb|AAB31861; contains disease resistance response protien domain Pfam:FP03018	1966.73	1.1837	0.08207	0.0018
At1g10680	P-glycoprotein, putative similar to P-glycoprotein GI:4204793 from [Solanum tuberosum]	1966.89	1.1916	0.08197	0.0018
At4g08990	DNA (cytosine-5-)-methyltransferase, putative strong similarity to cytosine-5 methyltransferase (METII) [Arabidopsis thaliana] GI:6523846; contains Pfam profiles PF01426: BAH domain, PF00145: C-5 cytosine-specific DNA methylase	1969.92	1.1718	0.08239	0.0018
At4g21830	methionine sulfoxide reductase domain-containing protein / SeIR domain-containing protein low similarity to pilin-like transcription factor [Homo sapiens] GI:5059062, SP|P14930 Peptide methionine sulfoxide reductase msrA/msrB (EC 1.8.4.6) {Neisseria gonorrhoeae}; contains Pfam profile PF01641: SelR domain	1984.19	1.1427	0.08484	0.0019
At3g50685	expressed protein	1989.59	1.18	0.08569	0.0019
At5g48850	male sterility MS5 family protein similar to male sterility MS5 [Arabidopsis thaliana] GI:3859112; contains Pfam profile PF00515 TPR Domain	1995.96	1.1811	0.08672	0.0019
At2g23130	arabinogalactan-protein (AGP17) identical to gi_11935086_gb_AAG41963	1997.92	1.1792	0.08692	0.0019
At5g56030	heat shock protein 81-2 (HSP81-2) nearly identical to SP|P55737 Heat shock protein 81-2 (HSP81-2) {Arabidopsis thaliana}	1999.33	1.1763	0.08703	0.00192
At1g15930	40S ribosomal protein S12 (RPS12A) similar to 40S ribosomal protein S12 GI:4263712 from [Arabidopsis thaliana]	2001.56	1.188	0.0873	0.002
At3g56870	hypothetical protein	2004.82	1.0085	0.08776	0.002
At3g19390	cysteine proteinase, putative / thiol protease, putative contains similarity to cysteine proteinase RD21A (thiol protease) GI:435619, SP:P43297 from [Arabidopsis thaliana]	2006.35	1.1877	0.0879	0.002
At3g58230	hypothetical protein	2008.05	1.0027	0.08807	0.002
At2g45790	eukaryotic phosphomannomutase family protein contains Pfam profile: PF03332 eukaryotic phosphomannomutase	2008.13	1.1705	0.08792	0.002
At2g35370	glycine cleavage system H protein 1, mitochondrial (GDCSH) (GCDH) identical to SP|P25855 Glycine cleavage system H protein 1, mitochondrial precursor {Arabidopsis thaliana}	2009.77	1.145	0.08811	0.002
At5g62340	invertase/pectin methylesterase inhibitor family protein similar to SP|Q42534 Pectinesterase 2 precursor (EC 3.1.1.11) (Pectin methylesterase 2) (PE 2) {Arabidopsis thaliana}; contains Pfam profile PF04043: Plant invertase/pectin methylesterase inhibitor	2023.38	1.1728	0.09057	0.00204
At1g31440	SH3 domain-containing protein 1 (SH3P1) nearly identical to SH3 domain-containing protein 1 [Arabidopsis thaliana] GI:16974676; contains Pfam profile PF00018: SH3 domain	2031.33	0.9855	0.09195	0.0021
At3g46430	expressed protein	2032.38	1.1662	0.09199	0.0021
At1g54500	rubredoxin family protein similar to SP|P00270 Rubredoxin (Rd) {Desulfovibrio gigas}; contains Pfam profile PF00301: Rubredoxin	2034.99	1.1902	0.09237	0.0021
At2g01140	fructose-bisphosphate aldolase, putative similar to plastidic aldolase NPALDP1 from Nicotiana paniculata [GI:4827251]; contains Pfam profile PF00274 Fructose-bisphosphate aldolase class-I	2036.27	1.154	0.09245	0.0021
At4g18480	magnesium-chelatase subunit chlI, chloroplast / Mg-protoporphyrin IX chelatase (CHLI) (CS) (CH42) identical to SP|P161127 Magnesium-chelatase subunit chlI, chloroplast precursor (Mg-protoporphyrin IX chelatase) (Protein CS/CH-42) {Arabidopsis thaliana}	2040.8	1.1748	0.09316	0.0021
At5g01570	hypothetical protein hypothetical protein T16O11.19 - Arabidopsis thaliana, EMBL:AC010871	2042.78	1.1349	0.09343	0.0021
At5g39890	expressed protein	2044.14	1.1715	0.09354	0.00211
At4g12510	protease inhibitor/seed storage/lipid transfer protein (LTP) family protein similar to 14 kDa polypeptide [Catharanthus roseus] GI:407410; contains Pfam protease inhibitor/seed storage/LTP family domain PF00234	2044.72	1.107	0.09349	0.00212
At4g36380	cytochrome P450 90C1 (CYP90C1) / rotundifolia3 (ROT3) identical to Cytochrome P450 90C1 (ROTUNDIFOLIA3) (SP:Q9M066) [Arabidopsis thaliana];	2053.08	1.1639	0.095	0.0022
At5g66985	expressed protein	2059.22	1.1672	0.09606	0.0022
At1g29930	PC-1	2060.49	1.1591	0.09615	0.0022
At4g23885	expressed protein	2062.07	1.1666	0.09633	0.0022
At3g44990	xyloglucan:xyloglucosyl transferase, putative / xyloglucan endotransglycosylase, putative / endo-xyloglucan transferase, putative	2067.15	1.1578	0.09718	0.00223
At5g65360	histone H3 identical to histone H3 from Zea mays SP|P05203, Medicago sativa GI:166384, Encephalartos altensteinii SP|P08903, Pisum sativum SP|P02300; contains Pfam profile PF00125 Core histone H2A/H2B/H3/H4	2067.39	1.1784	0.09707	0.00224
At3g53020	60S ribosomal protein L24 (RPL24B) 60S ribosomal protein L24, Arabidopsis thaliana, EMBL:AC006282	2073.9	1.1694	0.09824	0.0023
At1g49310	expressed protein	2075.04	1.175	0.09831	0.0023
At4g09000	14-3-3-like protein GF14 chi / general regulatory factor 1 (GRF1) identical to 14-3-3 protein GF14 chi chain GI:1702986, SP:P42643 from [Arabidopsis thaliana]	2075.05	1.1418	0.09815	0.0023
At4g30190	ATPase 2, plasma membrane-type, putative / proton pump 2, putative / proton-exporting ATPase, putative strong similarity to SP|P19456 ATPase 2, plasma membrane-type (EC 3.6.3.6) (Proton pump 2) {Arabidopsis thaliana}; contains InterPro accession IPR001757: ATPase, E1-E2 type; contains Pfam profile PF00690: Cation transporter/ATPase, N-terminus	2076.07	1.1627	0.09819	0.0023
atc06	Randomly generated negative control	2076.35	1.1593	0.09809	0.0023
At4g17600	lil3 protein identical to Lil3 protein [Arabidopsis thaliana] gi|4741966|gb|AAD28780	2078.02	1.1693	0.09827	0.0023
At2g20890	expressed protein	2080.4	1.1728	0.0986	0.0023
At3g56780	F-box family protein contains F-box domain Pfam:PF00646	2082.99	0.9368	0.09899	0.0023
At1g14020	expressed protein contains Pfam PF03138: Plant protein family. The function of this family of plant proteins is unknown; previously annotated as 'growth regulator protein -related' based on similarity to axi 1 protein (GB:X80301) (GI:559920) from [Nicotiana tabacum], which, due to scienitific fraud was retracted. Retraction in: Schell J. EMBO J 1999 May 17;18(10):2908. PMID:10400497.	2087.33	1.1746	0.09973	0.00232
At5g24165	expressed protein	2087.73	1.1649	0.09967	0.00232
At1g63600	protein kinase-related low similarity to receptor-like protein kinase 5 [Arabidopsis thaliana] GI:13506747; contains Pfam profile: PF01657 Domain of unknown function DUF26	2088.88	1.1733	0.09973	0.00237
At3g23820	NAD-dependent epimerase/dehydratase family protein similar to nucleotide sugar epimerase from Vibrio vulnificus GI:3093975 [PID:g3093975], WbnF [Escherichia coli] GI:5739472, CAPI protein {Staphylococcus aureus} SP|P39858; contains Pfam profile: PF01370 NAD dependent epimerase/dehydratase family	2096.1	1.1734	0.10107	0.0024
At1g09750	chloroplast nucleoid DNA-binding protein-related contains Pfam profile PF00026: Eukaryotic aspartyl protease;b similar to CND41, chloroplast nucleoid DNA binding protein (GI:2541876) [Nicotiana tabacum]	2097.72	1.1771	0.10124	0.0024
At3g15160	expressed protein	2102.62	1.1669	0.10213	0.0024
At3g24770	CLE41, putative CLAVATA/ESR-Related 41 (CLE41)	2104.42	1.1721	0.10234	0.0024
At3g09500	60S ribosomal protein L35 (RPL35A) similar to 60S ribosomal protein L35 GB:AAC27830	2108.09	1.1647	0.10289	0.00243
At1g62190	expressed protein	2110.11	0.9961	0.10316	0.00247
At3g51820	chlorophyll synthetase, putative identical to gi:972938 putative chlorophyll synthetase from Arabidopsis thaliana	2111.44	1.1706	0.10327	0.0025
At2g02510	expressed protein	2114.92	1.1503	0.10385	0.0025
At4g31985	60S ribosomal protein L39 (RPL39C)	2116.9	1.1722	0.1041	0.0025
At5g30510	30S ribosomal protein S1, putative similar to Swiss-Prot:P29344 30S ribosomal protein S1, chloroplast precursor (CS1) [Spinacia oleracea]	2121.69	1.1635	0.10493	0.0025
At2g04700	ferredoxin thioredoxin reductase catalytic beta chain family protein contains Pfam profile: PF02943 ferredoxin thioredoxin reductase catalytic beta	2121.75	1.1693	0.10479	0.0025
At5g24790	expressed protein contains Pfam profile PF04654: Protein of unknown function, DUF599	2124.16	1.0718	0.10513	0.0025
At5g66190	ferredoxin--NADP(+) reductase, putative / adrenodoxin reductase, putative strong similarity to Ferredoxin--NADP reductase, chloroplast precursor (EC 1.18.1.2) (FNR) from {Pisum sativum} SP|P10933, {Mesembryanthemum crystallinum} SP|P41343, {Spinacia oleracea} SP|P00455; identical to cDNA ferredoxin-NADP+ reductase precursor (petH) GI:5730138	2131.4	1.1714	0.1065	0.0026
At1g27400	60S ribosomal protein L17 (RPL17A) similar to GB:P51413 from [Arabidopsis thaliana]; similar to ESTs gb|L33542 and gb|AA660016	2136.01	1.1736	0.1073	0.0026
At2g40765	expressed protein	2139.42	1.1635	0.10788	0.0026
At2g20820	expressed protein .	2141.66	1.1637	0.10818	0.0026
At4g01940	nitrogen fixation NifU-like family protein similar to apricot NifU homolog partial CDS, GenBank accession number U95179; contains Pfam profile: PF01106 NifU-like domain	2141.67	1.1278	0.10804	0.0026
At5g26667	uridylate kinase / uridine monophosphate kinase / UMP kinase (PYR6) identical to uridylate kinase / UMP/CMP kinase SP:O04905 from [Arabidopsis thaliana]	2146.06	1.157	0.10882	0.00261
At3g19895	expressed protein	2148.65	1.1416	0.1092	0.00267
At1g43170	60S ribosomal protein L3 (RPL3A) identical to ribosomal protein GI:166858 from [Arabidopsis thaliana]	2159.97	1.1724	0.11151	0.0027
At1g36070	WD-40 repeat family protein contains 2 WD-40 repeats (PF0400);similar to guanine nucleotide-binding protein beta subunit GPBA (SP:P36408) [Dictyostelium discoideum (Slime mold)]; similar to katanin p80 (WD40-containing) subunit B 1 (GI:12655011) [Homo sapiens]	2165.34	1.1673	0.11249	0.00271
At3g60770	40S ribosomal protein S13 (RPS13A) AtRPS13A mRNA for cytoplasmic ribosomal protein S13, Arabidopsis thaliana,AB031739	2173.32	1.1566	0.1141	0.0028
At1g07320	50S ribosomal protein L4, chloroplast (CL4) identical to SP:O50061 from [Arabidopsis thaliana]	2173.89	1.187	0.11403	0.0028
At3g16780	60S ribosomal protein L19 (RPL19B) similar to ribosomal protein L19 GB:CAA45090 from [Homo sapiens]	2174.66	1.1701	0.11401	0.0028
At5g16910	cellulose synthase family protein similar to gi:2827143 cellulose synthase catalytic subunit, Arabidopsis thaliana, gi:9622886 cellulose synthase-7 from Zea mays	2178.28	1.1635	0.11464	0.0028
At5g19080	zinc finger (C3HC4-type RING finger) family protein contains Pfam domain, PF00097: Zinc finger, C3HC4 type (RING finger)	2179.56	0.9999	0.11474	0.0028
At3g30160	hypothetical protein similar to hypothetical protein GB:CAB55689 GI:5881771 from [Arabidopsis thaliana]	2180.82	1.1702	0.11485	0.0028
At2g35610	expressed protein	2187.48	1.1496	0.11618	0.0029
At4g10300	expressed protein	2187.92	1.1142	0.11608	0.0029
At2g14890	arabinogalactan-protein (AGP9) identical to gi|10880495|gb|AAG24277	2190.93	1.1721	0.11659	0.0029
At1g05210	expressed protein	2193.04	1.1684	0.11687	0.0029
At2g17410	ARID/BRIGHT DNA-binding domain-containing protein contains Pfam profile PF01388: ARID/BRIGHT DNA binding domain	2195.42	1.1658	0.11722	0.0029
At3g08920	rhodanese-like domain-containing protein contains rhodanese-like domain PF:00581	2197.63	1.1657	0.11756	0.0029
At5g05960	protease inhibitor/seed storage/lipid transfer protein (LTP) family protein contains Pfam protease inhibitor/seed storage/LTP family domain PF00234	2200.05	1.1639	0.11793	0.00291
At1g62290	aspartyl protease family protein contains Pfam profiles: PF00026 eukaryotic aspartyl protease, PF03489 surfactant protein B, PF05184 saposin-like type B, region 1	2203.02	1.1616	0.1184	0.00294
At2g37600	60S ribosomal protein L36 (RPL36A)	2211.15	1.1687	0.12009	0.003
At1g15820	chlorophyll A-B binding protein, chloroplast (LHCB6) nearly identical to Lhcb6 protein [Arabidopsis thaliana] GI:4741960; contains Pfam profile PF00504: Chlorophyll A-B binding protein	2211.18	1.1731	0.11991	0.003
At4g19690	iron-responsive transporter (IRT1) identical to Fe(II) transport protein [Arabidopsis thaliana] gi|1353266|gb|AAB01678; member of the Zinc (Zn2+)-Iron (Fe2+) permease (ZIP) family, PMID:11500563	2212.83	1.1688	0.1201	0.003
At3g53480	ABC transporter family protein PDR5-like ABC transporter, Spirodela polyrrhiza, EMBL:Z70524	2214.74	1.1763	0.12038	0.003
At5g28060	40S ribosomal protein S24 (RPS24B) 40S ribosomal protein S19, Cyanophora paradoxa, EMBL:CPA245654	2221.42	1.167	0.12172	0.00307
At3g54430	lateral root primordium (LRP) protein-related similar to lateral root primordium 1 (LRP1) [Arabidopsis thaliana] GI:882341; contains Pfam profile PF05142: Domain of unknown function (DUF702)	2222.4	1.1606	0.12177	0.0031
At1g27370	squamosa promoter-binding protein-like 10 (SPL10) identical to squamosa promoter binding protein-like 10 [Arabidopsis thaliana] GI:5931669; contains Pfam profile PF03110: SBP domain	2223.82	1.157	0.12192	0.0031
At3g58680	ethylene-responsive transcriptional coactivator, putative similar to ethylene-responsive transcriptional coactivator [Lycopersicon esculentum] gi|5669634|gb|AAD46402	2225.13	1.0246	0.12206	0.0031
At3g09490	chloroplast lumen common family protein 2 TPR domains; similar to chloroplast lumen proteins [GI:4056493 (F3G5.19)(At2g37400)] and [GI:7413648 (T22P11.180),(At5g02590)] [Arabidopsis thaliana]; +	2236.1	1.1696	0.12446	0.00312
At2g47590	photolyase/blue light photoreceptor (PHR2) identical to photolyase/blue light photoreceptor PHR2 [Arabidopsis thaliana] GI:3319288; contains Pfam domain, PF00875: deoxyribodipyrimidine photolyase	2237.57	1.1694	0.1246	0.00314
At3g48420	haloacid dehalogenase-like hydrolase family protein low similarity to SP|P95649 CbbY protein {Rhodobacter sphaeroides}; contains InterPro accession IPR005834: Haloacid dehalogenase-like hydrolase	2238.6	1.1717	0.12466	0.0032
At4g03180	expressed protein	2240.37	1.0105	0.12486	0.0032
At5g47450	major intrinsic family protein / MIP family protein contains Pfam profile: MIP PF00230	2249.64	1.1391	0.12691	0.0032
At2g33040	ATP synthase gamma chain, mitochondrial (ATPC) identical to SP|Q96250 ATP synthase gamma chain, mitochondrial precursor (EC 3.6.3.14) {Arabidopsis thaliana}; contains Pfam profile: PF00231 ATP synthase	2255.32	1.1662	0.12805	0.0033
At4g19720	glycosyl hydrolase family 18 protein similar to chitinase, class V GI:899342 from [Nicotiana tabacum]	2262.4	1.0314	0.12957	0.0033
At5g11450	oxygen-evolving complex-related 23 kDa polypeptide of water-oxidizing complex of photosystem II, Nicotiana tabacum, EMBL:NT23WOP2B	2268.15	1.1194	0.13076	0.00331
At3g25770	allene oxide cyclase, putative / early-responsive to dehydration protein, putative / ERD protein, putative strong similarity to early-responsive to dehydration (ERD12) protein [GI:15320414]; similar to allene oxide cyclase GI:8977961 from [Lycopersicon esculentum]; contains Pfam profile PF06351: Allene oxide cyclase	2270.19	1.091	0.13105	0.00334
At3g56070	peptidyl-prolyl cis-trans isomerase, putative / cyclophilin, putative / rotamase, putative similar to peptidyl-prolyl cis-trans isomerase, PPIase (cyclophilin, cyclosporin A-binding protein) [Catharanthus roseus] SWISS-PROT:Q39613	2273.5	1.0962	0.13167	0.0034
At4g20360	elongation factor Tu / EF-Tu (TUFA) identical to SWISS-PROT:P17745 elongation factor Tu, chloroplast precursor (EF-Tu) [Arabidopsis thaliana]	2277.59	1.1578	0.13247	0.0034
At4g38660	thaumatin, putative similar to thaumatin-like protein [Arabidopsis thaliana] GI:2435406, thaumatin-like protein precursor [Pyrus pyrifolia] GI:3241854; contains Pfam profile PF00314: Thaumatin family	2279.55	1.1671	0.13275	0.0034
At1g02810	pectinesterase family protein contains Pfam profile: PF01095 pectinesterase	2279.56	1.1686	0.13255	0.0034
At4g17340	major intrinsic family protein / MIP family protein contains Pfam profile: MIP PF00230	2280.08	1.1618	0.13249	0.0034
At1g30900	vacuolar sorting receptor, putative similar to BP-80 vacuolar sorting receptor [Pisum sativum] GI:1737222	2281.69	1.142	0.13271	0.0034
At1g77885	expressed protein	2287.71	1.17	0.13397	0.0035
At4g32100	hypothetical protein	2287.9	1.0872	0.13381	0.0035
At2g35970	harpin-induced family protein / HIN1 family protein / harpin-responsive family protein similar to harpin-induced protein hin1 ( GI:1619321) [Nicotiana tabacum]	2288.24	1.1573	0.1337	0.0035
At5g05370	ubiquinol-cytochrome C reductase complex ubiquinone-binding protein, putative / ubiquinol-cytochrome C reductase complex 8.2 kDa protein, putative strong similarity to SP|P46269 Ubiquinol-cytochrome C reductase complex ubiquinone-binding protein QP-C (EC 1.10.2.2) (Ubiquinol-cytochrome C reductase complex 8.2 kDa protein) {Solanum tuberosum}	2291.37	1.1554	0.13429	0.0035
At1g79840	homeobox-leucine zipper protein 10 (HB-10) / HD-ZIP transcription factor 10 / homeobox protein (GLABRA2) identical to homeobox protein (GLABRA2) (homeobox-leucine zipper protein ATHB-10) (HD-ZIP protein ATHB-10) GB:P46607 [Arabidopsis thaliana]	2295.02	1.4182	0.135	0.0035
At5g47600	heat shock protein-related contains weak similarity to Heat shock 22 kDa protein, mitochondrial precursor (Swiss-Prot:P46254) [Pisum sativum]	2302.68	0.9707	0.1367	0.00358
At2g37180	plasma membrane intrinsic protein 2C (PIP2C) / aquaporin PIP2.3 (PIP2.3) / water-stress induced tonoplast intrinsic protein (RD28) identical to plasma membrane intrinsic protein 2C SP:P30302 from [Arabidopsis thaliana]	2302.92	1.171	0.13654	0.00359
At5g02110	cyclin family protein low similarity to cyclin D3.1 from [Lycopersicon esculentum] GI:5679622, [Nicotiana tabacum] GI:4160300; contains Pfam profiles PF00134: Cyclin, N-terminal domain, PF02984: Cyclin, C-terminal domain	2307.47	1.1645	0.13751	0.0036
At1g01010	no apical meristem (NAM) family protein contains Pfam PF02365: No apical meristem (NAM) domain; similar to NAC domain protein NAM GB: AAD17313 GI:4325282 from [Arabidopsis thaliana]	2309.39	1.1366	0.13776	0.0036
At3g22120	protease inhibitor/seed storage/lipid transfer protein (LTP) family protein similar to SP|Q00451|PRF1_LYCES 36.4 kDa proline-rich protein Lycopersicon esculentum, proline-rich cell wall protein [Medicago sativa] GI:3818416; contains Pfam profile PF00234 Protease inhibitor/seed storage/LTP family	2311.58	1.1546	0.13812	0.0036
At4g39930	expressed protein	2312.82	1.148	0.13821	0.0036
At3g52930	fructose-bisphosphate aldolase, putative similar to SP|O65735|ALF_CICAR Fructose-bisphosphate aldolase, cytoplasmic isozyme {Cicer arietinum}, cytosolic aldolase [Fragaria x ananassa] GI:10645188; contains Pfam profile PF00274 Fructose-bisphosphate aldolase class-I	2313.17	1.1443	0.13811	0.0036
At1g55330	arabinogalactan-protein (AGP21)	2313.28	1.1635	0.13794	0.0036
At3g16250	ferredoxin-related contains Pfam profile: PF00111 2Fe-2S iron-sulfur cluster binding domains	2314.1	1.1614	0.13793	0.00361
At2g28420	lactoylglutathione lyase family protein / glyoxalase I family protein contains glyoxalase family protein domain, Pfam:PF00903	2314.27	1.0139	0.13779	0.00361
At4g15700	glutaredoxin family protein contains INTERPRO Domain IPR002109, Glutaredoxin (thioltransferase)	2316.06	1.1666	0.13804	0.00362
At3g63170	expressed protein	2316.75	1.1605	0.13801	0.00364
At4g27700	rhodanese-like domain-containing protein contains rhodanese-like domain PF00581	2317.39	1.1658	0.13799	0.00366
At2g35120	glycine cleavage system H protein, mitochondrial, putative similar to SP|Q39732 Glycine cleavage system H protein, mitochondrial precursor {Flaveria anomala}; contains Pfam profile PF01597: Glycine cleavage H-protein	2318.29	1.1636	0.13801	0.00369
At1g64510	ribosomal protein S6 family protein similar to plastid ribosomal protein S6 precursor GB:AAF64311 GI:7582401 from [Spinacia oleracea]	2322.58	1.1644	0.1389	0.0037
At4g22050	aspartyl protease family protein contains Pfam profile: PF00026 eukaryotic aspartyl protease	2324.34	1.1602	0.13914	0.0037
At1g44920	expressed protein	2330.9	1.1532	0.14055	0.00372
At3g60210	chloroplast chaperonin 10, putative similar to chloroplast chaperonin 10 GI:14041813 from [Arabidopsis thaliana]	2334.53	1.1578	0.14127	0.0038
At3g59400	expressed protein	2336.63	1.0331	0.14161	0.0038
At5g08240	expressed protein	2340.27	1.1563	0.14232	0.0038
At1g28960	MutT/nudix family protein similar to coenzyme A diphosphatase [Mus musculus] GI:12746410; contains Pfam profile PF00293: NUDIX domain	2341.61	1.1578	0.14248	0.0038
At3g23805	rapid alkalinization factor (RALF) family protein similar to RALF precursor [Nicotiana tabacum] GI:16566316	2345.92	1.1581	0.1434	0.00382
At5g49030	tRNA synthetase class I (I, L, M and V) family protein similar to SP|P41972 Isoleucyl-tRNA synthetase (EC 6.1.1.5) (Isoleucine--tRNA ligase) (IleRS) {Staphylococcus aureus}; contains Pfam profile PF00133: tRNA synthetases class I (I, L, M and V)	2345.96	1.15	0.1432	0.00383
At1g09200	histone H3 identical to histone H3 from Zea mays SP|P05203, Medicago sativa GI:166384, Encephalartos altensteinii SP|P08903, Pisum sativum SP|P02300; contains Pfam profile PF00125 Core histone H2A/H2B/H3/H4	2346.23	1.1686	0.14305	0.00384
At4g12730	fasciclin-like arabinogalactan-protein (FLA2) identical to gi_13377778_gb_AAK20858	2348.91	1.1629	0.14354	0.0039
At5g56710	60S ribosomal protein L31 (RPL31C)	2357.86	1.1666	0.14562	0.00391
At5g55320	membrane bound O-acyl transferase (MBOAT) family protein / wax synthase-related similar to wax synthase [Simmondsia chinensis] GI:5020219 [EC 2.3.1.75]	2360.52	1.1647	0.14611	0.00393
At5g13480	WD-40 repeat family protein similar to WD-repeat protein WDC146 (SP:Q9C0J8|) {Homo sapiens}; contains 3 weak Pfam PF00400: WD domain, G-beta repeats;	2361.24	1.0677	0.14608	0.00395
At5g26220	ChaC-like family protein contains Pfam profile: PF04752 ChaC-like protein	2366.14	1.1307	0.14715	0.004
At3g15950	DNA topoisomerase-related similar to DNA topoisomerase IV subunit A (GI:26454107) [Mycoplasma penetrans]	2368.81	1.1692	0.14762	0.004
At3g61720	C2 domain-containing protein contains INTERPRO:IPR000008 C2 domain	2372.57	1.1546	0.14842	0.00401
At1g68110	epsin N-terminal homology (ENTH) domain-containing protein / clathrin assembly protein-related similar to clathrin assembly protein AP180 (GI:6492344) [Xenopus laevis]; contains Pfam profile: PF01417 ENTH domain, suggesting involvement in endocytosis or cytoskeletal machinery	2372.59	1.1545	0.14821	0.00401
At1g22440	alcohol dehydrogenase, putative similar to alcohol dehydrogenase ADH GI:7705214 from [Lycopersicon esculentum]; contains Pfam zinc-binding dehydrogenase domain PF00107	2373.07	1.1492	0.14813	0.00401
At1g26960	homeobox-leucine zipper protein, putative / HD-ZIP transcription factor, putative similar to homeobox-leucine zipper protein HAT7 (HD-ZIP protein 7) (HD-ZIP protein ATHB-3 (SP:Q00466| [Arabidopsis thaliana]; similar to Helianthus annuus gi|349379, and carrot, gi|1435022. Contains Homeobox domain motif	2373.59	1.1626	0.14804	0.00401
At3g59780	expressed protein	2373.61	1.1614	0.14784	0.00401
At3g08770	lipid transfer protein 6 (LTP6) identical to GI:8571927	2374.15	1.1572	0.14779	0.00401
At3g02120	hydroxyproline-rich glycoprotein family protein	2376.21	1.1554	0.14813	0.00408
At4g25630	fibrillarin 2 (FIB2) identical to fibrillarin 2 GI:9965655 from [Arabidopsis thaliana]	2380.83	1.1537	0.14913	0.0041
At4g13660	pinoresinol-lariciresinol reductase, putative similar to pinoresinol-lariciresinol reductase TH1 [Tsuga heterophylla][GI:7578915]; contains isoflavone reductase domain PF02716	2388.63	1.1562	0.15097	0.00413
At5g08280	hydroxymethylbilane synthase / porphobilinogen deaminase, chloroplast / pre-uroporphyrinogen synthase identical to SP|Q43316	2390.32	1.1658	0.15122	0.00418
At3g07480	expressed protein	2390.91	1.1589	0.15114	0.00419
At5g44450	expressed protein contains Pfam profile PF05891: Eukaryotic protein of unknown function (DUF858)	2395.41	1.1583	0.15215	0.0042
At3g22600	protease inhibitor/seed storage/lipid transfer protein (LTP) family protein contains Pfam protease inhibitor/seed storage/LTP family domain PF00234	2396.48	1.0586	0.15223	0.0042
At4g09320	nucleoside diphosphate kinase 1 (NDK1) identical to identical to Nucleoside diphosphate kinase I (NDK I) (NDP kinase I) (NDPK I) (SP:P39207) [Arabidopsis thaliana]; contains Pfam PF00334 : Nucleoside diphosphate kinase domain;	2399.55	1.15	0.15282	0.0042
At4g30460	glycine-rich protein	2401.42	1.1162	0.15311	0.00422
At2g04780	fasciclin-like arabinogalactan-protein (FLA7) identical to gi_13377782_gb_AAK20860	2407.08	1.1498	0.15438	0.0043
At5g60980	nuclear transport factor 2 (NTF2) family protein / RNA recognition motif (RRM)-containing protein G3BP ras-GTPase-activating protein SH3-domain binding protein, Mus musculus, EMBL:MMU65313	2410.57	1.1458	0.1551	0.0043
At2g07020	protein kinase family protein contains protein kinase domain, Pfam:PF00069	2415.08	1.1767	0.1561	0.00432
At1g32470	glycine cleavage system H protein, mitochondrial, putative similar to SP|P25855 Glycine cleavage system H protein 1, mitochondrial precursor {Arabidopsis thaliana}; contains Pfam profile PF01597: Glycine cleavage H-protein	2420.36	1.1546	0.15732	0.0044
At1g19397	expressed protein	2423.62	1.1642	0.15796	0.0044
At3g09760	zinc finger (C3HC4-type RING finger) family protein ; contains Pfam profile PF00097: Zinc finger, C3HC4 type (RING finger)	2423.89	1.2952	0.15781	0.0044
At4g33360	terpene cyclase/mutase-related low similarity to squalene-hopene cyclase from Zymomonas mobilis [SP|P33990]	2424.2	1.1604	0.15769	0.0044
At2g32850	protein kinase family protein contains protein kinase domain, Pfam:PF00069	2426.13	1.0144	0.15801	0.0044
At5g39170	hypothetical protein	2427.04	1.1402	0.15802	0.0044
At2g09990	40S ribosomal protein S16 (RPS16A) Same as GB:Q42340	2427.38	1.1555	0.15789	0.0044
At1g69510	expressed protein	2430.38	1.124	0.15851	0.00446
At1g74970	ribosomal protein S9 (RPS9) identical to ribosomal protein S9 [Arabidopsis thaliana] GI:5456946	2433.36	1.1576	0.15909	0.0045
At3g16080	60S ribosomal protein L37 (RPL37C) similar to ribosomal protein L37 GB:BAA04888 from [Homo sapiens]	2434.02	1.155	0.15905	0.0045
At5g20830	sucrose synthase / sucrose-UDP glucosyltransferase (SUS1) identical to SP|P49040 Sucrose synthase (EC 2.4.1.13) (Sucrose-UDP glucosyltransferase) {Arabidopsis thaliana}	2434.36	1.1538	0.15892	0.0045
At1g32570	hypothetical protein	2434.76	1.1526	0.15882	0.0045
At5g04620	aminotransferase class I and II family protein similar to 8-amino-7-oxononanoate synthase, Bacillus sphaericus, PIR:JQ0512 [SP|P22806], Bacillus subtilis [SP|P53556]; contains Pfam protile PF00155 aminotransferase, classes I and II	2435.09	1.148	0.15869	0.0045
At3g21055	photosystem II 5 kD protein, putative identical to Swiss-Prot:Q39195 photosystem II 5 kDa protein, chloroplast precursor (PSII-T) [Arabidopsis thaliana]	2435.47	1.0151	0.15859	0.0045
At3g57120	protein kinase family protein contains eukaryotic protein kinase domain, INTERPRO:IPR000719	2436.21	1.1416	0.15856	0.0045
At3g44750	histone deacetylase, putative (HD2A) contains Pfam domain, PF00096: Zinc finger, C2H2 type; identical to cDNA putative histone deacetylase (HD2A) GI:11066134	2436.73	1.163	0.15849	0.0045
At1g30520	acyl-activating enzyme 14 (AAE14) identical to acyl-activating enzyme 14 [Arabidopsis thaliana]; similar to SP|Q42524 4-coumarate--CoA ligase 1 (EC 6.2.1.12) (4-coumaroyl-CoA synthase 1) {Arabidopsis thaliana}; contains Pfam profile PF00501: AMP-binding enzyme; identical to cDNA acyl-activating enzyme 14 (At1g30520) GI:29893263	2439.71	1.1055	0.15909	0.0045
At5g18980	expressed protein	2443.46	0.9866	0.15988	0.00456
At3g57690	arabinogalactan-protein, putative (AGP23) similar to arabinogalactan protein [Arabidopsis thaliana] gi|10880503|gb|AAG24281	2445.37	1.1007	0.16019	0.0046
At1g64670	hydrolase, alpha/beta fold family protein low similarity to 2-hydroxy-6-oxo-7-methylocta-2,4-dienoate hydrolase [Pseudomonas putida] GI:2822275; contains Pfam profile PF00561: hydrolase, alpha/beta fold family	2454.99	1.1542	0.16257	0.00463
At1g18080	WD-40 repeat family protein / auxin-dependent protein (ARCA) / guanine nucleotide-binding protein beta subunit, putative identical to SP|O24456 Guanine nucleotide-binding protein beta subunit-like protein (WD-40 repeat auxin-dependent protein ARCA) {Arabidopsis thaliana}; contains 7 WD-40 repeats (PF00400)	2458.12	1.0766	0.16322	0.0047
At5g18380	40S ribosomal protein S16 (RPS16C)	2460.74	1.1434	0.16374	0.0047
At2g43960	SWAP (Suppressor-of-White-APricot)/surp domain-containing protein contains Pfam profile: PF01805 surp module	2464.24	0.9958	0.16449	0.0047
At1g33055	expressed protein	2471.57	1.1636	0.1663	0.0048
At1g48030	dihydrolipoamide dehydrogenase 1, mitochondrial / lipoamide dehydrogenase 1 (MTLPD1) identical to GB:AAF34795 [gi:12704696] from [Arabidopsis thaliana]	2474.05	1.1592	0.16675	0.0048
At1g07790	histone H2B, putative strong similarity to histone H2B Arabidopsis thaliana GI:2407802, Gossypium hirsutum SP|O22582, Lycopersicon esculentum GI:3021489, Capsicum annuum SP|O49118; contains Pfam profile PF00125 Core histone H2A/H2B/H3/H4	2478.27	1.1531	0.16772	0.0048
At1g74650	myb family transcription factor (cY13) similar to myb protein cY13 GI:928930 from [Arabidopsis thaliana]; contains Pfam profile: PF00249 myb DNA-binding domain; identical to cDNA cY13 gene GI:928929	2478.8	1.1538	0.16764	0.00481
At1g11840	lactoylglutathione lyase, putative / glyoxalase I, putative highly similar to putative lactoylglutathione lyase SP:Q39366 from [Brassica oleracea]	2482.12	1.0919	0.16836	0.00487
At5g50060	invertase/pectin methylesterase inhibitor family protein low similarity to pollen-specific protein Bnm1 [Brassica napus] GI:1857671; contains Pfam profile PF04043: Plant invertase/pectin methylesterase inhibitor	2484.65	1.137	0.16885	0.0049
At3g49580	expressed protein	2487.68	1.1481	0.16944	0.0049
At2g47510	fumarate hydratase, putative / fumarase, putative similar to SP|P55250 Fumarate hydratase, mitochondrial precursor (EC 4.2.1.2) (Fumarase) {Rhizopus oryzae}; contains Pfam profile PF00206: Lyase	2487.8	1.1014	0.16924	0.0049
At5g03760	glycosyl transferase family 2 protein similar to beta-(1-3)-glucosyl transferase GB:AAC62210 GI:3687658 from [Bradyrhizobium japonicum], cellulose synthase from Agrobacterium tumeficiens [gi:710492] and Agrobacterium radiobacter [gi:710493]; contains Pfam glycosyl transferase, group 2 family protein domain PF00535	2490.66	1.1562	0.16985	0.0049
At5g53980	homeobox-leucine zipper family protein contains Pfam PF00046: Homeobox domain; similar to homeobox protein PpHB5 (GI:7415622) [Physcomitrella patens]	2491.39	1.1502	0.16982	0.0049
At5g08050	expressed protein predicted protein, Arabidopsis thaliana	2493.16	1.1573	0.17011	0.00496
At2g03090	expansin, putative (EXP15) identical to SWISS-PROT:O80622 alpha-expansin 15 precursor (At-EXP15)[Arabidopsis thaliana]; alpha-expansin gene family, PMID:11641069	2495.66	1.1655	0.17059	0.005
At1g48770	hypothetical protein	2496.43	1.1563	0.17059	0.005
At3g09570	expressed protein	2498.67	1.1691	0.171	0.005
At5g62700	tubulin beta-2/beta-3 chain (TUB3) nearly identical to SP|P29512 Tubulin beta-2/beta-3 chain {Arabidopsis thaliana}	2500.9	1.1561	0.17138	0.005
At3g14600	60S ribosomal protein L18A (RPL18aC) similar to GB:CAA08791 from [Podocoryne carnea]	2505.65	1.1514	0.17251	0.00506
At3g56950	small basic membrane integral family protein contains similarity to small basic membrane integral protein ZmSIP2-1 (GI:13447817) [Zea mays]	2509.91	1.1557	0.1735	0.0051
At1g58684	40S ribosomal protein S2, putative	2510.59	1.1513	0.17347	0.0051
At2g27530	60S ribosomal protein L10A (RPL10aB)	2514.75	1.149	0.17445	0.0051
At5g19950	expressed protein	2517.51	1.1566	0.17502	0.00516
At2g41410	calmodulin, putative identical to SP|P30188 Calmodulin-like protein {Arabidopsis thaliana}	2520.62	1.1152	0.17566	0.0052
At3g57980	DNA-binding bromodomain-containing protein contains bromodomain, INTERPRO:IPR001487	2524.79	0.9833	0.17666	0.0052
At4g38860	auxin-responsive protein, putative auxin-induced protein 10A, Glycine max., PIR2:JQ1099	2526.08	1.1417	0.17679	0.0052
At3g53980	protease inhibitor/seed storage/lipid transfer protein (LTP) family protein contains Pfam protease inhibitor/seed storage/LTP family domain PF00234	2526.62	1.1465	0.17671	0.0052
At1g10110	F-box family protein contains Pfam PF00646: F-box domain; similar to F-box protein family, AtFBX7 (GI:20197899) [Arabidopsis thaliana]	2527.23	1.1478	0.17668	0.0052
At3g53460	29 kDa ribonucleoprotein, chloroplast / RNA-binding protein cp 29 nearly identical to SP|Q43349 29 kDa ribonucleoprotein, chloroplast precursor (RNA-binding protein cp29) {Arabidopsis thaliana}	2530.05	1.1664	0.17726	0.00528
At4g20720	dentin sialophosphoprotein-related contains weak similarity to dentin sialophosphoprotein precursor (Swiss-Prot:Q9NZW4) [Homo sapiens]	2535.94	1.1556	0.17876	0.0053
At3g18780	actin 2 (ACT2) identical to SP|Q96292 Actin 2 {Arabidopsis thaliana}; nearly identical to SP|Q96293 Actin 8 [Arabidopsis thaliana] GI:1669387 and to At1g49240	2537.37	1.1444	0.17893	0.0053
At3g21240	4-coumarate--CoA ligase 2 / 4-coumaroyl-CoA synthase 2 (4CL2) identical to SP|Q9S725 4-coumarate--CoA ligase 2 (EC 6.2.1.12) (4CL 2) (4-coumaroyl-CoA synthase 2) {Arabidopsis thaliana}	2541.35	1.1559	0.17982	0.00537
At5g16070	chaperonin, putative similar to SWISS-PROT:P80317 T-complex protein 1, zeta subunit (TCP-1-zeta) [Mus musculus]; contains Pfam:PF00118 domain, TCP-1/cpn60 chaperonin family	2544.02	1.1194	0.1804	0.0054
At1g29380	hypothetical protein	2546.01	1.1701	0.18075	0.0054
At2g39700	expansin, putative (EXP4) similar to alpha-expansin 6 precursor GI:16923359 from [Cucumis sativus]; alpha-expansin gene family, PMID:11641069	2546.06	1.1543	0.18054	0.0054
At1g23820	spermidine synthase 1 (SPDSYN1) / putrescine aminopropyltransferase 1 identical to SP|Q9ZUB3 Spermidine synthase 1 (EC 2.5.1.16) (Putrescine aminopropyltransferase 1) (SPDSY 1) {Arabidopsis thaliana}	2549.2	1.1556	0.18123	0.0054
At2g27970	cyclin-dependent kinase, putative / CDK, putative similar to Cks1 protein [Arabidopsis thaliana] gi|2274859|emb|CAA03859	2549.91	1.1505	0.18121	0.0054
At4g36830	GNS1/SUR4 membrane family protein weak similarity to long chain polyunsaturated fatty acid elongation enzyme [Isochrysis galbana] GI:17226123; contains Pfam profile PF01151: GNS1/SUR4 family	2550.51	1.1509	0.18115	0.00542
At1g76080	thioredoxin family protein low similarity to thioredoxin (TRX) [Fasciola hepatica] GI:6687568; contains Pfam profile PF00085: Thioredoxin	2552.73	0.9187	0.18157	0.00546
At5g39320	UDP-glucose 6-dehydrogenase, putative very strong similarity to SP|Q96558 UDP-glucose 6-dehydrogenase (EC 1.1.1.22) (UDP-Glc dehydrogenase) (UDP-GlcDH) (UDPGDH) {Glycine max}; contains Pfam profiles PF03721: UDP-glucose/GDP-mannose dehydrogenase family NAD binding domain, PF00984: UDP-glucose/GDP-mannose dehydrogenase family central domain, PF03720: UDP-glucose/GDP-mannose dehydrogenase family UD…	2554.17	1.1553	0.18175	0.00549
At1g02500	S-adenosylmethionine synthetase 1 (SAM1) identical to S-adenosylmethionine synthetase 1 (Methionine adenosyltransferase 1, AdoMet synthetase 1) [Arabidopsis thaliana] SWISS-PROT:P23686	2559.81	1.1454	0.18316	0.0055
At5g20160	ribosomal protein L7Ae/L30e/S12e/Gadd45 family protein Similar to NHP2/L7Ae family proteins, see SWISSPROT:P32495 and PMID:2063628.	2560.6	1.0939	0.18316	0.0055
3XSSC	PC-1	2564.35	0.9605	0.18402	0.00556
At1g02280	GTP-binding protein (TOC33) identical to atToc33 protein (GI:11557973) [Arabidopsis thaliana]; Carboxyl-terminal end highly similar to GTP-binding protein SP:U43377, location of EST gb|AA394770 and gb|R30089; identical to cDNA for chloroplast atToc33 protein GI:11557972	2569.26	1.1558	0.18525	0.0056
At1g21500	expressed protein	2571.66	1.1424	0.18572	0.0056
At4g31990	aspartate aminotransferase, chloroplast / transaminase A (ASP5) (AAT1) nearly identical to SP|P46248 Aspartate aminotransferase, chloroplast precursor (EC 2.6.1.1) (Transaminase A) {Arabidopsis thaliana}	2574.35	1.1562	0.18628	0.00565
At5g56180	actin-related protein, putative (ARP8) strong similarity to actin-related protein 8A (ARP8) [Arabidopsis thaliana] GI:21427473; contains Pfam profile PF00022: Actin; supporting cDNA gi|21427470|gb|AF507916.1|	2575.12	1.1306	0.18629	0.00565
At1g31650	expressed protein contains Pfam profile PF03759: Domain of unknown function (DUF315)	2575.35	0.9651	0.18611	0.00566
At4g22235	expressed protein	2580.71	1.1555	0.18749	0.0057
At2g43460	60S ribosomal protein L38 (RPL38A)	2584.59	1.1546	0.1884	0.00572
At1g33020	F-box family protein	2586.34	1.1583	0.18871	0.00576
At3g51510	expressed protein	2586.38	1.1264	0.18849	0.00576
At4g31840	plastocyanin-like domain-containing protein	2591.09	1.1552	0.18968	0.0058
At4g27160	2S seed storage protein 3 / 2S albumin storage protein / NWMU2-2S albumin 3 identical to SP|P15459	2593.25	1.1443	0.1901	0.0058
At4g16720	60S ribosomal protein L15 (RPL15A)	2604.96	1.1492	0.19337	0.0059
At2g47450	chloroplast signal recognition particle component (CAO) nearly identical to CAO [Arabidopsis thaliana] GI:4102582	2606.49	1.1393	0.1936	0.00593
At2g39640	glycosyl hydrolase family 17 protein	2607.55	1.1476	0.19368	0.00595
At4g00670	remorin family protein contains Pfam domain, PF03763: Remorin, C-terminal region	2608.52	1.1286	0.19373	0.00599
At5g24660	expressed protein	2608.63	1.1469	0.19354	0.00599
At4g37830	cytochrome c oxidase-related contains weak similarity to cytochrome c oxidase polypeptide VIa-liver, mitochondrial precursor (EC 1.9.3.1) (Swiss-Prot:P10818) [Rattus norvegicus]	2610	1.1489	0.19369	0.006
At4g22930	dihydroorotase, mitochondrial / DHOase (PYR4) identical to SP|O04904 Dihydroorotase, mitochondrial precursor (EC 3.5.2.3) (DHOase) {Arabidopsis thaliana}	2610.34	1.1364	0.19356	0.006
At4g39040	expressed protein contains PF01985: Uncharacterised protein family	2611.65	1.1446	0.19373	0.006
At4g17240	expressed protein	2612.96	1.1223	0.19387	0.006
At2g31490	expressed protein	2617.89	1.1468	0.19515	0.00605
At5g49290	leucine-rich repeat family protein contains leucine rich-repeat (LRR) domains Pfam:PF00560, INTERPRO:IPR001611; contains similarity to Cf-2.2 [Lycopersicon pimpinellifolium] gi|1184077|gb|AAC15780	2618.67	1.1598	0.19515	0.00607
At5g13140	expressed protein	2618.83	1.1524	0.19495	0.00607
At5g45790	expressed protein ; expression supported by MPSS	2619.94	0.9833	0.19506	0.0061
At2g22122	expressed protein	2623.75	1.1497	0.19597	0.0061
At3g08610	expressed protein	2624.77	1.1269	0.19601	0.0061
At5g52540	expressed protein contains PF05684: Protein of unknown function (DUF819)	2625.01	1.1513	0.19587	0.0061
At5g67600	expressed protein	2627.61	1.1403	0.19643	0.00614
At5g59690	histone H4 identical to histone H4 from Lycopersicon esculentum GI:297150, Lolium temulentum SP|P02308, Acropora formosa GI:455652, Citrus jambhiri GI:16797797	2629.05	1.1511	0.19664	0.00616
At1g31200	expressed protein	2632.41	0.9694	0.1974	0.0062
At2g40490	uroporphyrinogen decarboxylase, putative / UPD, putative similar to uroporphyrinogen decarboxylase (chloroplast) from Nicotiana tabacum [SP|Q42967], Hordeum vulgare [SP|Q42855], Zea mays [SP|O81220]; contains Pfam domain uroporphyrinogen decarboxylase (URO-D) PF01208	2632.74	1.1566	0.19727	0.0062
At3g51600	nonspecific lipid transfer protein 5 (LTP5) identical to SP|Q9XFS7 Nonspecific lipid-transfer protein 5 (LTP 5) {Arabidopsis thaliana}	2635.4	1.1354	0.19785	0.0062
At5g27560	expressed protein hypothetical protein slr1702 - Synechocystis sp., PIR:S75312	2635.73	1.1398	0.1977	0.0062
At1g32080	membrane protein, putative contains 12 transmembrane domains; similar to yohK (GI:405873) [Escherichia coli]	2637.29	1.1567	0.19793	0.00621
At3g59850	polygalacturonase, putative / pectinase, putative similar to SP|P48979 Polygalacturonase precursor (EC 3.2.1.15) (PG) (Pectinase) {Prunus persica}; contains PF00295: Glycosyl hydrolases family 28 (polygalacturonases)	2639.6	0.9819	0.1984	0.00625
At1g52230	photosystem I reaction center subunit VI, chloroplast, putative / PSI-H, putative (PSAH2) identical to SP|Q9SUI6; similar to PSI-H precursor [Nicotiana sylvestris] GI:407355; contains Pfam profile PF03244: Photosystem I reaction centre subunit VI	2643.04	1.1465	0.19925	0.0063
At5g01740	expressed protein wound-inducible protein wun1 protein - Solanum tuberosum, PIR:JQ0398	2647.01	1.1497	0.20023	0.0063
At3g50640	expressed protein	2653.06	1.1461	0.20184	0.0064
At4g22010	multi-copper oxidase type I family protein similar to pollen-specific BP10 protein [SP|Q00624][Brassica napus]; contains Pfam profile: PF00394 Multicopper oxidase	2653.82	1.1469	0.20183	0.0064
At5g11420	expressed protein contains Pfam profile PF04862: Protein of unknown function, DUF642	2653.95	1.1364	0.20162	0.0064
At2g46780	RNA recognition motif (RRM)-containing protein contains InterPro entry IPR000504: RNA-binding region RNP-1 (RNA recognition motif) (RRM)	2654.06	1.1442	0.2014	0.0064
At2g18990	expressed protein	2654.13	1.1492	0.2012	0.0064
At1g62170	serpin family protein / serine protease inhibitor family protein similar to phloem serpin-1 GI:9937311 from [Cucurbita maxima]; contains Pfam profile PF00079: Serpin (serine protease inhibitor)	2657.89	1.1367	0.20212	0.00641
At4g11480	protein kinase family protein contains Pfam PF00069: Protein kinase domain	2658.46	1.1602	0.20208	0.00644
At5g01620	expressed protein several hypothetical proteins - Arabidopsis thaliana	2658.47	1.1465	0.20183	0.00644
At1g36180	acetyl-CoA carboxylase 2 (ACC2) nearly identical to acetyl-CoA carboxylase 2 (ACC2) [Arabidopsis thaliana] GI:11869928	2663.68	1.2619	0.20321	0.0065
At5g05170	cellulose synthase, catalytic subunit (Ath-B) nearly identical to gi:2827143, cellulose synthase, catalytic subunit (Ath-B)	2666.02	1.1562	0.20368	0.0065
At3g07110	60S ribosomal protein L13A (RPL13aA) similar to ribosomal protein L13A GB:O49885 [Lupinus luteus]	2668.88	1.1449	0.20432	0.00654
At4g16370	oligopeptide transporter OPT family protein similar to oligopeptide transporter Opt1p [Candida albicans] GI:2367386; contains Pfam profile PF03169: OPT oligopeptide transporter protein	2669.51	1.1403	0.20428	0.00654
At4g01020	helicase domain-containing protein / IBR domain-containing protein / zinc finger protein-related similar to SP|Q14562 ATP-dependent helicase DDX8 (RNA helicase HRH1) (DEAH-box protein 8) {Homo sapiens}; contains Pfam profiles PF04408: Helicase associated domain (HA2), PF00271: Helicase conserved C-terminal domain, PF00097: Zinc finger, C3HC4 type (RING finger), PF01485: IBR domain	2673.47	1.1028	0.20527	0.0066
At5g63600	flavonol synthase, putative similar to SP|Q96330; contains Pfam profile PF03171: 2OG-Fe(II) oxygenase superfamily	2675.27	1.1449	0.20559	0.0066
At1g13670	expressed protein	2677.04	1.1524	0.20589	0.0066
At3g06050	alkyl hydroperoxide reductase/thiol specific antioxidant (AhpC/TSA)/mal allergen family protein identical to SP|Q9M7T0 Putative peroxiredoxin, mitochondrial precursor {Arabidopsis thaliana}; similar to thioredoxin peroxidase [Capsicum annuum] GI:18654477; contains Pfam profile: PF00578 AhpC/TSA (alkyl hydroperoxide reductase and thiol-specific antioxidant) family	2678.74	1.1418	0.20618	0.00664
At4g01150	expressed protein	2678.82	1.1331	0.20595	0.00664
At1g58242	hypothetical protein	2679.85	1.155	0.20602	0.00664
At5g44110	ABC transporter family protein	2681.56	1.1349	0.20631	0.0067
At1g75680	glycosyl hydrolase family 9 protein similar to endo-beta-1,4-glucanase GB:AAC12685 GI:3025470 from [Pinus radiata]	2681.59	1.1498	0.2061	0.0067
At1g19160	F-box family protein-related contains weak hit to TIGRFAM TIGR01640 : F-box protein interaction domain	2683.39	0.9752	0.20641	0.0067
At5g45680	FK506-binding protein 1 (FKBP13) identical to Probable FKBP-type peptidyl-prolyl cis-trans isomerase 3, chloroplast precursor (Ppiase) (Rotamase) (SP:Q9SCY2) / FK506 binding protein 1 (GI:21535744) [Arabidopsis thaliana]; contains Pfam PF00254: peptidyl-prolyl cis-trans isomerase, FKBP-type	2685.47	1.142	0.20683	0.0067
At3g12610	DNA-damage-repair/toleration protein, putative (DRT100) similar to DNA-damage-repair/toleration protein DRT100 [Precursor] SWISS-PROT:Q00874, NCBI_gi:5701788; contains multiple LRR repeats Pfam profile: PF00560	2694.55	1.145	0.20939	0.0068
At1g04480	60S ribosomal protein L23 (RPL23A) identical to GB:AAB80655	2697.82	1.123	0.21021	0.00681
At5g11820	expressed protein self-incompatibility protein S3 precursor, Papaver rhoeas cv., PIR:S69186	2700.32	1.1554	0.21074	0.00689
At3g54960	thioredoxin family protein similar to protein disulfide isomerase GI:5902592 from [Volvox carteri f. nagariensis], GI:2708314 from Chlamydomonas reinhardtii; contains Pfam profile: PF00085 Thioredoxin	2709.46	1.1446	0.21343	0.00694
At5g25290	F-box family protein contains F-box domain Pfam:PF00646	2711.5	1.442	0.21383	0.007
At4g18370	protease HhoA, chloroplast (SPPA) (HHOA) identical to SP|Q9SEL7 Protease HhoA, chloroplast precursor (EC 3.4.21.-) {Arabidopsis thaliana}	2712.76	1.1485	0.21398	0.007
At4g14870	expressed protein	2717.16	1.1328	0.21517	0.00703
At1g62770	invertase/pectin methylesterase inhibitor family protein similar to pectinesterase from Arabidopsis thaliana SP|Q42534, Lycopersicon esculentum SP|Q43143, Phaseolus vulgaris SP|Q43111; contains Pfam profile PF04043: Plant invertase/pectin methylesterase inhibitor	2722.33	1.095	0.21658	0.0071
At5g52840	NADH-ubiquinone oxidoreductase-related contains weak similarity to NADH-ubiquinone oxidoreductase 13 kDa-B subunit (EC 1.6.5.3) (EC 1.6.99.3) (Complex I-13Kd-B) (CI-13Kd-B) (Complex I subunit B13) (Swiss-Prot:Q63362) [Rattus norvegicus]	2722.39	1.1418	0.21635	0.0071
At1g07070	60S ribosomal protein L35a (RPL35aA) similar to ribosomal protein L35a GI:57118 from [Rattus norvegicus]	2725.54	1.1458	0.21711	0.0071
At1g15610	hypothetical protein	2726.37	0.9347	0.21713	0.00712
At5g24570	expressed protein	2726.78	1.151	0.217	0.00714
At5g53880	expressed protein	2729.75	1.1215	0.21771	0.0072
At5g04120	phosphoglycerate/bisphosphoglycerate mutase family protein low similarity to SP|P36623 Phosphoglycerate mutase (EC 5.4.2.1) {Schizosaccharomyces pombe}; contains Pfam profile PF00300: phosphoglycerate mutase family	2737.13	1.1001	0.21984	0.00724
At1g55210	disease resistance response protein-related/ dirigent protein-related smimilar to dirigent protein [Thuja plicata] gi|6694699|gb|AAF25360; similar to pathogenesis-related protein [Pisum sativum] gi|4585273|gb|AAD25355	2739.71	1.1364	0.22045	0.0073
At1g60230	radical SAM domain-containing protein contains Pfam profile PF04055: radical SAM domain protein	2743.79	1.158	0.22152	0.0073
At1g07620	GTP1/OBG family protein similar to SP|P20964 Spo0B-associated GTP-binding protein {Bacillus subtilis}; contains Pfam profile PF01018: GTP1/OBG family	2744.02	1.1497	0.22133	0.0073
At5g10170	inositol-3-phosphate synthase, putative / myo-inositol-1-phosphate synthase, putative / MI-1-P synthase, putative very strong similarity to SP|Q38862 Myo-inositol-1-phosphate synthase isozyme 2 (EC 5.5.1.4) (MI-1-P synthase 2) (IPS 2) {Arabidopsis thaliana}; identical to SP|Q9LX12| Probable inositol-3-phosphate synthase isozyme 3 (EC 5.5.1.4) (Myo- inositol-1-phosphate synthase 3) (MI-1-P synthas…	2746.26	1.1503	0.22182	0.00734
At4g30320	allergen V5/Tpx-1-related family protein similar to SP|Q40374 Pathogenesis-related protein PR-1 precursor {Medicago truncatula}; contains Pfam profile PF00188: SCP-like extracellular protein	2748.28	1.1379	0.22221	0.0074
At2g07090	expressed protein	2749.78	1.1492	0.22245	0.0074
At3g16860	phytochelatin synthetase-related contains Pfam PF04833: Phytochelatin synthetase-like conserved region	2752.19	1.0313	0.223	0.0074
At2g43340	expressed protein	2752.27	1.1249	0.22277	0.0074
At2g05070	chlorophyll A-B binding protein / LHCII type II (LHCB2.2) identical to Lhcb2 protein [Arabidopsis thaliana] GI:4741946; contains Pfam profile PF00504: Chlorophyll A-B binding protein	2758.25	1.1335	0.22445	0.0075
At2g32520	dienelactone hydrolase family protein low similarity to dienelactone hydrolase [Pseudomonas resinovorans] GI:13094163; contains Pfam profile PF01738: Dienelactone hydrolase family	2759.5	1.1477	0.22462	0.0075
At3g19030	expressed protein contains similarity to phosphoserine aminotransferase GB:P19689 from [Yersinia enterocolitica]	2762.89	1.1383	0.22547	0.0075
At2g43100	aconitase C-terminal domain-containing protein contains Pfam profile PF00694: Aconitase C-terminal domain	2764.93	1.1472	0.22591	0.00757
At4g39200	40S ribosomal protein S25 (RPS25E) ribosomal protein S25, Lycopersicon esculentum, PIR2:S40089	2765.82	1.1352	0.22594	0.00759
At4g01023	zinc finger (C3HC4-type RING finger) family protein contains Pfam profile: PF00097 zinc finger, C3HC4 type (RING finger)	2769.86	1.0217	0.22702	0.0076
At4g14960	tubulin alpha-6 chain (TUA6) nearly identical to SP|P29511 Tubulin alpha-6 chain {Arabidopsis thaliana}	2770.96	1.1317	0.22712	0.0076
At5g61850	floral meristem identity control protein LEAFY (LFY) identical to PIR|B38104 LFY floral meristem identity control protein, splice form 2 - Arabidopsis thaliana; contains Pfam profile PF01698: Floricaula / Leafy protein	2772.51	1.125	0.22738	0.00761
At5g47770	farnesyl pyrophosphate synthetase 1, mitochondrial (FPS1) / FPP synthetase 1 / farnesyl diphosphate synthase 1 identical to SP|Q09152 Farnesyl pyrophosphate synthetase 1, mitochondrial precursor (FPP synthetase 1) (FPS 1) (Farnesyl diphosphate synthetase 1) [Includes: Dimethylallyltransferase (EC 2.5.1.1); Geranyltranstransferase (EC 2.5.1.10)] {Arabidopsis thaliana}	2773.79	1.1706	0.22755	0.00765
At1g31180	3-isopropylmalate dehydrogenase, chloroplast, putative strong similarity to SP|P29102 3-isopropylmalate dehydrogenase, chloroplast precursor {Brassica napus}; EST gb|F14478 comes from this gene	2774.47	1.1441	0.2275	0.00767
At1g17650	6-phosphogluconate dehydrogenase NAD-binding domain-containing protein low similarity to SP|P23523 2-hydroxy-3-oxopropionate reductase (EC 1.1.1.60) (Tartronate semialdehyde reductase) {Escherichia coli}; contains Pfam profile PF03446: NAD binding domain of 6-phosphogluconate dehydrogenase	2775.44	1.1507	0.22758	0.0077
At3g07720	kelch repeat-containing protein similar to epithiospecifier (GI:16118838) [Arabidopsis thaliana]; contains Pfam PF01344: Kelch motif (5 repeats)	2776.42	1.1301	0.22764	0.0077
At1g80830	NRAMP metal ion transporter 1 (NRAMP1) identical to NRAMP1 protein [Arabidopsis thaliana] gi|7108911|gb|AAF36535; member of the natural resistance-associated macrophage protein (NRAMP) metal transporter family, PMID:11500563	2782.31	1.1262	0.22934	0.00775
At2g36885	expressed protein	2783.65	1.1358	0.22954	0.00779
At4g28706	pfkB-type carbohydrate kinase family protein contains Pfam profile: PF00294 pfkB family carbohydrate kinase	2785	1.121	0.22973	0.0078
At2g30490	trans-cinnamate 4-monooxygenase / cinnamic acid 4-hydroxylase (C4H) (CA4H) / cytochrome P450 73 (CYP73) (CYP73A5) identical to SP|P92994| Trans-cinnamate 4-monooxygenase (EC 1.14.13.11) (Cinnamic acid 4-hydroxylase) (CA4H) (C4H) (P450C4H) (Cytochrome P450 73). {Arabidopsis thaliana}; molecular marker C4H (GB:U71080)	2788.16	1.1415	0.23053	0.0078
At3g16370	GDSL-motif lipase/hydrolase family protein similar to family II lipases EXL3 GI:15054386, EXL1 GI:15054382, EXL2 GI:15054384 from [Arabidopsis thaliana]; contains Pfam profile: PF00657 Lipase Acylhydrolase with GDSL-like motif	2790.3	1.1143	0.231	0.00782
At5g65970	seven transmembrane MLO family protein / MLO-like protein 10 (MLO10) identical to membrane protein Mlo10 [Arabidopsis thaliana] gi|14091590|gb|AAK53803; similar to MLO protein SWISS-PROT:P93766, NCBI_gi:1877221 [Hordeum vulgare][Barley]	2790.54	1.1454	0.23083	0.00783
At4g29360	glycosyl hydrolase family 17 protein similar to elicitor inducible chitinase Nt-SubE76 GI:11071974 from [Nicotiana tabacum]	2791.02	1.1371	0.23073	0.00785
At3g01440	oxygen evolving enhancer 3 (PsbQ) family protein photosystem II oxygen-evolving complex protein; contains Pfam profile PF05757: Oxygen evolving enhancer protein 3 (PsbQ)	2791.84	1.1433	0.23073	0.00786
At3g52380	33 kDa ribonucleoprotein, chloroplast, putative / RNA-binding protein cp33, putative similar to chloroplast RNA-binding protein (cp33) GB:BAA06523 (Arabidopsis thaliana) (Plant Mol. Biol. 27 (3), 529-539 (1995)); contains InterPro entry IPR000504: RNA-binding region RNP-1 (RNA recognition motif) (RRM)	2793.03	1.132	0.23089	0.00789
At1g03020	glutaredoxin family protein contains INTERPRO Domain IPR002109, Glutaredoxin (thioltransferase)	2796.73	1.142	0.23184	0.0079
At5g45930	magnesium-chelatase subunit chlI, chloroplast, putative / Mg-protoporphyrin IX chelatase, putative similar to SP|P161127 from Arabidopsis thaliana, SP|P93162 from Glycine max, SP|O22436 from Nicotiana tabacum; non-consensus AA donor splice site at exon 1, TG acceptor splice site at exon 2	2799.36	1.1498	0.23246	0.00793
At1g07780	phosphoribosylanthranilate isomerase 1 (PAI1) identical to gi:619751	2803.83	1.1431	0.23372	0.008
At3g57020	strictosidine synthase family protein similar to strictosidine synthase [Rauvolfia serpentina][SP|P15324]	2807.55	1.1435	0.23471	0.00801
At3g53260	phenylalanine ammonia-lyase 2 (PAL2) nearly identical to SP|P45724	2808.36	1.1113	0.23473	0.00805
At5g54970	expressed protein	2813.52	1.1479	0.23619	0.0081
ath-MIR169j	miRNA gene Arabidopsis thaliana miR169j stem-loop	2813.73	1.3529	0.23601	0.0081
At3g52010	serine carboxypeptidase S10 family protein similar to SP|P52711 Serine carboxypeptidase II-3 precursor (EC 3.4.16.6) Hordeum vulgare; contains Pfam profile PF0450 serine carboxypeptidase	2816.21	1.1335	0.23657	0.00811
At5g13900	protease inhibitor/seed storage/lipid transfer protein (LTP) family protein contains Pfam protease inhibitor/seed storage/LTP family domain PF00234	2819.28	1.0984	0.23735	0.00819
At1g27510	expressed protein	2819.46	0.9963	0.23715	0.0082
At3g46780	expressed protein	2820.91	1.1378	0.23737	0.0082
At1g18420	expressed protein contains Pfam profile PF01027: Uncharacterized protein family UPF0005	2823.14	1.1442	0.23789	0.0082
At4g38680	cold-shock DNA-binding family protein contains Pfam domains PF00313: 'Cold-shock' DNA-binding domain and PF00098: Zinc knuckle	2824.72	1.11	0.23816	0.0082
At3g57490	40S ribosomal protein S2 (RPS2D) 40S ribosomal protein S2 - Arabidopsis thaliana, SWISSPROT:RS2_ARATH	2827.03	1.1156	0.23866	0.00829
At1g20020	ferredoxin--NADP(+) reductase, putative / adrenodoxin reductase, putative strong similarity to Ferredoxin--NADP reductase, chloroplast precursor (EC 1.18.1.2) (FNR) from {Pisum sativum} SP|P10933, {Mesembryanthemum crystallinum} SP|P41343, {Spinacia oleracea} SP|P00455, [Capsicum annuum] GI:6899972	2827.87	1.1208	0.23869	0.0083
At1g42540	glutamate receptor family protein (GLR3.3) plant glutamate receptor family, PMID:11379626	2834.61	1.134	0.24069	0.00835
At5g28500	expressed protein predicted proteins, Arabidopsis thaliana and Synechocystis sp.	2835.57	1.1332	0.24074	0.00839
At5g54770	thiazole biosynthetic enzyme, chloroplast (ARA6) (THI1) (THI4) identical to SP|Q38814 Thiazole biosynthetic enzyme, chloroplast precursor (ARA6) {Arabidopsis thaliana}	2836.02	1.1157	0.24063	0.00839
At5g49910	heat shock protein 70 / HSP70 (HSC70-7) identical to heat shock protein 70 [Arabidopsis thaliana] GI:6746592	2837.32	1.1421	0.24081	0.0084
At5g43170	zinc finger (C2H2 type) protein 3 (AZF3) identical to Cys2/His2-type zinc finger protein 3 [Arabidopsis thaliana] gi|6009889|dbj|BAA85109	2839.74	1.1358	0.24137	0.0084
At5g55180	glycosyl hydrolase family 17 protein similar to elicitor inducible chitinase Nt-SubE76 GI:11071974 from [Nicotiana tabacum]	2840.11	1.1454	0.24123	0.0084
At5g19290	esterase/lipase/thioesterase family protein low similarity to monoglyceride lipase [Homo sapiens] GI:14594904; contains Interpro entry IPR000379	2842.32	1.1255	0.24171	0.00843
At1g17980	nucleotidyltransferase family protein contains Pfam profiles: PF01909 nucleotidyltransferase domain, PF04926 poly(A) polymerase predicted RNA binding domain	2843.1	1.1191	0.2417	0.00845
At1g56330	GTP-binding protein (SAR1B) identical to GTP-binding protein (SAR1B) [Arabidopsis thaliana] SP:Q01474	2844.27	1.1448	0.24182	0.00849
At1g18980	germin-like protein, putative similar to germin-like protein subfamily T member 1 [SP|P92995]; contains PS00725 germin family signature	2846.6	1.1077	0.24238	0.0085
At2g07718	cytochrome b, putative similar to Cytochrome b (Swiss-Prot:P42792) [Arabidopsis thaliana]; similar to Cytochrome b (Swiss-Prot:P09843) [Oenothera bertiana]; contains 3 transmembrane domains	2849.36	1.1209	0.24306	0.0085
At3g05590	60S ribosomal protein L18 (RPL18B) similar to GB:P42791	2852.54	1.1478	0.24388	0.00858
At1g08560	syntaxin-related protein KNOLLE (KN) / syntaxin 111 (SYP111) identical to SP|Q42374 Syntaxin-related protein KNOLLE (Syntaxin 111) (AtSYP111) {Arabidopsis thaliana}; BAC F22O13 has a deletion of a cytosine at position 7887	2853.16	1.0833	0.24383	0.00859
At1g79900	mitochondrial substrate carrier family protein contains Pfam profile: PF00153 mitochondrial carrier protein	2853.22	1.14	0.24359	0.00859
At3g12560	telomeric DNA-binding protein, putative similar to telomeric DNA-binding protein 1 [Arabidopsis thaliana] gi|13641340|gb|AAK31590	2853.93	1.1228	0.24359	0.0086
At5g01210	transferase family protein contains Pfam profile PF02458 transferase family	2854.85	1.1262	0.24363	0.0086
At1g60550	naphthoate synthase, putative / dihydroxynaphthoic acid synthetase, putative / DHNA synthetase, putative contains similarity to MENB from Escherichia coli [SP|P27290], Bacillus subtilis [SP|P23966]; contains Pfam profile PF00378 enoyl-CoA hydratase/isomerase family protein	2855.23	1.1205	0.24349	0.0086
At1g29520	AWPM-19-like membrane family protein contains Pfam profile: PF05512 AWPM-19-like family	2856	1.1546	0.24349	0.0086
At4g34265	expressed protein	2858.31	1.0823	0.24402	0.00861
At1g65060	4-coumarate--CoA ligase 3 / 4-coumaroyl-CoA synthase 3 (4CL3) identical to SP|Q9S777 4-coumarate--CoA ligase 3 (EC 6.2.1.12) (4CL 3) (4-coumaroyl-CoA synthase 3) {Arabidopsis thaliana}	2864.24	1.1317	0.24581	0.0087
At2g30210	laccase, putative / diphenol oxidase, putative similar to laccase [Populus balsamifera subsp. trichocarpa][GI:3805960]	2864.94	1.1338	0.24576	0.0087
At5g36800	expressed protein	2866.02	1.1366	0.2459	0.0087
At2g33880	expressed protein	2866.28	1.1537	0.24573	0.0087
At4g02130	glycosyl transferase family 8 protein low similarity to lgtC of Neisseria sp., GenBank accession number U14554, U65788; contains Pfam glycosyl transferase family 8 domain PF01501	2868.6	1.1286	0.24625	0.00878
At4g38800	phosphorylase family protein contains weak similarity to Swiss-Prot:O51931 nucleosidase [Includes: 5'-methylthioadenosine nucleosidase (EC 3.2.2.16); S-adenosylhomocysteine nucleosidase [Buchnera aphidicola]	2869.82	1.1319	0.24641	0.0088
At1g62660	beta-fructosidase (BFRUCT3) / beta-fructofuranosidase / invertase, vacuolar identical to beta-fructosidase GB:CAA67560 GI:1429209 [Arabidopsis thaliana]; supported by full-length cDNA GI:14517549; identical to cDNA Beta-fructosidase GI:3115854	2875.42	1.1419	0.24806	0.00884
At3g44590	60S acidic ribosomal protein P2 (RPP2D) acidic ribosomal protein P2, maize, PIR:S54179	2876.99	1.1418	0.24835	0.00888
At4g07435	cytochrome P-450 aromatase-related similar to minor outer capsid protein VP4 (GI:13446784) [Human rotavirus C]; similar to cytochrome P-450 aromatase (GI:21170) [Gallus gallus];	2880.51	1.1501	0.2493	0.0089
At4g18510	Clavata3 / ESR-Related-2 (CLE2) CLAVATA3/ESR-Related-2 (CLE2)	2886.4	1.1411	0.25108	0.009
At3g52360	expressed protein	2887.64	1.1336	0.25123	0.009
At5g23740	40S ribosomal protein S11 (RPS11C)	2889.31	1.1454	0.25154	0.009
At2g47610	60S ribosomal protein L7A (RPL7aA)	2889.61	1.1302	0.25138	0.009
At5g23330	riboflavin biosynthesis protein-related contains weak similarity to Riboflavin biosynthesis protein ribF. (Swiss-Prot:P08391) [Escherichia coli O157:H7]	2892.85	1.3545	0.25225	0.00907
At1g17810	major intrinsic family protein / MIP family protein contains Pfam profile: MIP PF00230	2896.43	1.1376	0.25322	0.0091
At3g63460	WD-40 repeat family protein hypothetical protein contains similarity to ec31p [Oryza sativa] gi|13928450|dbj|BAB47154; contains Pfam profile PF00400: WD domain, G-beta repeat	2898.1	1.1148	0.25353	0.0091
At3g23960	F-box family protein contains F-box domain Pfam:PF00646	2901.5	1.0258	0.25444	0.00918
At4g03205	coproporphyrinogen III oxidase, putative / coproporphyrinogenase, putative / coprogen oxidase, putative	2905.28	1.1133	0.25549	0.0092
At4g10450	60S ribosomal protein L9 (RPL90D) ribosomal protein L9, cytosolic - garden pea, PIR2:S19978	2907.18	1.1424	0.25588	0.00923
At4g00340	S-locus glycoprotein family protein / curculin-like (mannose-binding) lectin family protein / PAN domain-containing protein contains Pfam profiles: PF01453 lectin (probable mannose binding), PF00954 S-locus glycoprotein family, PF00024 PAN domain	2911.01	1.1072	0.25698	0.0093
At3g19710	branched-chain amino acid aminotransferase, putative / branched-chain amino acid transaminase, putative (BCAT4) similar to branched-chain amino acid transaminase 6 [Arabidopsis thaliana] GI:13810195; contains Pfam profile: PF01063 aminotransferase class IV	2912.36	1.1282	0.25717	0.0093
At3g62960	glutaredoxin family protein contains INTERPRO Domain IPR002109, Glutaredoxin (thioltransferase)	2913.99	1.1482	0.25748	0.0093
At3g15170	cup-shaped cotyledon1 protein / CUC1 protein (CUC1) identical to CUP-SHAPED COTYLEDON1 (CUC1) (GI:12060422) [Arabidopsis thaliana]	2914.42	1.1385	0.25737	0.0093
At5g64290	oxoglutarate/malate translocator, putative similar to SWISS-PROT:Q41364 2-oxoglutarate/malate translocator, chloroplast precursor. [Spinach]{Spinacia oleracea}	2922.78	1.1233	0.26002	0.00942
At5g43830	expressed protein similar to auxin down-regulated protein ARG10 [Vigna radiata] GI:2970051, wali7 (aluminum-induced protein) [Triticum aestivum] GI:451193	2927.7	1.1441	0.26148	0.0095
At4g17460	homeobox-leucine zipper protein 1 (HAT1) / HD-ZIP protein 1 identical to Homeobox-leucine zipper protein HAT1 (SP:P46600) [Arabidopsis thaliana]	2929.3	1.1304	0.26178	0.0095
At5g62900	expressed protein	2929.88	1.1355	0.26172	0.0095
At1g05190	ribosomal protein L6 family protein Similar to Mycobacterium RlpF (gb|Z84395). ESTs gb|T75785,gb|R30580,gb|T04698 come from this gene	2929.89	1.1408	0.26145	0.0095
At5g24360	protein kinase family protein / Ire1 homolog-1 (IRE1-1) identical to Ire1 homolog-1 [Arabidopsis thaliana] GI:15277137; cDNA Ire1 homolog-1 GI:15277136;	2932.48	1.1277	0.26207	0.00956
At5g06850	C2 domain-containing protein contains INTERPRO:IPR000008 C2 domain	2932.87	1.1343	0.26195	0.00958
At3g46320	histone H4 nearly identical to histone H4 [Arabidopsis thaliana] GI:166740	2933.9	1.1356	0.26206	0.0096
At5g17330	glutamate decarboxylase 1 (GAD 1) sp|Q42521	2937.64	1.1274	0.26311	0.0096
At5g38440	self-incompatibility protein-related low similarity to self-incompatibility [Papaver nudicaule] GI:3097262, S3 self-incompatibility protein [Papaver rhoeas] GI:1107841	2937.93	1.1344	0.26294	0.0096
At5g26090	hypothetical protein	2938.22	1.1236	0.26276	0.00963
At2g34250	protein transport protein sec61, putative similar to PfSec61 [Plasmodium falciparum] GI:3057044; contains Pfam profile PF00344: eubacterial secY protein	2940.34	1.1253	0.26324	0.00967
At1g76690	12-oxophytodienoate reductase (OPR2) identical to 12-oxophytodienoate reductase OPR2 GB:AAC78441 [Arabidopsis thaliana]	2944.91	1.1257	0.26461	0.0097
At3g27360	histone H3 identical to histone H3 from Zea mays SP|P05203, Medicago sativa GI:166384, Encephalartos altensteinii SP|P08903, Pisum sativum SP|P02300; contains Pfam profile PF00125 Core histone H2A/H2B/H3/H4	2945.23	1.1172	0.26445	0.0097
At4g04840	methionine sulfoxide reductase domain-containing protein / SeIR domain-containing protein low similarity to pilin-like transcription factor [Homo sapiens] GI:5059062; contains Pfam profile PF01641: SelR domain	2945.62	1.1251	0.2643	0.00971
At2g16850	plasma membrane intrinsic protein, putative very strong similarity to plasma membrane intrinsic protein (SIMIP) [Arabidopsis thaliana] GI:2306917	2948.79	1.1337	0.26516	0.0098
At4g16350	calcineurin B-like protein 6 (CBL6) identical to calcineurin B-like protein 6 (GI:11065943) [Arabidopsis thaliana]	2949.57	1.1551	0.26518	0.0098
At3g18000	phosphoethanolamine N-methyltransferase 1 / PEAMT 1 (NMT1) identical to Phosphoethanolamine N-methyltransferase 1 (EC 2.1.1.103) (PEAMT 1) (AtNMT1) (SP:Q9FR44){Arabidopsis thaliana}; strong similarity to phosphoethanolamine N-methyltransferase from [Spinacia oleracea] GI:7407189, [Triticum aestivum] GI:17887465; contains Pfam profile PF01209: methlytransferase, UbiE/COQ5 family	2951.72	1.1358	0.26569	0.0098
At2g36170	ubiquitin extension protein 2 (UBQ2) / 60S ribosomal protein L40 (RPL40A) identical to GI:166930, GI:166931	2952.13	1.1394	0.26554	0.0098
At4g33010	glycine dehydrogenase [decarboxylating], putative / glycine decarboxylase, putative / glycine cleavage system P-protein, putative strong similarity to SP|P49361 Glycine dehydrogenase [decarboxylating] A, mitochondrial precursor (EC 1.4.4.2) {Flaveria pringlei}; contains Pfam profile PF02347: Glycine cleavage system P-protein	2952.44	1.1086	0.26538	0.0098
At5g16390	biotin carboxyl carrier protein 1 (BCCP1) identical to biotin carboxyl carrier protein of acetyl-CoA carboxylase precursor [Arabidopsis thaliana] gi|9759121|dbj|BAB09606	2956.9	1.1111	0.26672	0.0099
At2g25910	3'-5' exonuclease domain-containing protein / K homology domain-containing protein / KH domain-containing protein contains Pfam profiles PF01612: 3'-5' exonuclease, PF00013: KH domain	2958.47	1.134	0.26701	0.0099
At2g21530	forkhead-associated domain-containing protein / FHA domain-containing protein	2958.69	1.1392	0.26681	0.0099
At5g64600	expressed protein similar to axi 1 [Nicotiana tabacum] GI:559921; contains Pfam profile PF03138: Plant protein family	2960.88	1.1199	0.26734	0.00993
At1g75350	ribosomal protein L31 family protein similar to SP:O46917 from [Guillardia theta]	2961.69	1.1032	0.26734	0.00994
At1g26630	eukaryotic translation initiation factor 5A, putative / eIF-5A, putative strong similariy to SP|Q9AXQ6 Eukaryotic translation initiation factor 5A-1 (eIF-5A 1) {Lycopersicon esculentum}	2962.35	1.1356	0.26733	0.00996
At5g44020	acid phosphatase class B family protein similar to SP|P15490 STEM 28 kDa glycoprotein precursor (Vegetative storage protein A) {Glycine max}, acid phosphatase [Glycine max] GI:3341443; contains Pfam profile PF03767: HAD superfamily (subfamily IIIB) phosphatase	2965.64	1.145	0.26822	0.01
At1g07770	40S ribosomal protein S15A (RPS15aA) identical to GB:AAA61608 from [Arabidopsis thaliana] (Plant Physiol. 106 (1), 401-402 (1994))	2969.4	1.1417	0.2693	0.01005
At2g43440	F-box family protein contains Pfam PF00646: F-box domain; contains TIGRFAM TIGR01640 : F-box protein interaction domain	2970.72	1.1359	0.2695	0.01009
At2g33370	60S ribosomal protein L23 (RPL23B)	2972.88	1.139	0.27002	0.0101
At3g59900	expressed protein hypothetical protein At2g44080 - Arabidopsis thaliana, EMBL:AC004005	2972.9	1.1235	0.26974	0.0101
At2g37580	zinc finger (C3HC4-type RING finger) family protein contains Pfam profile: PF00097 zinc finger, C3HC4 type	2974.05	0.9826	0.26988	0.0101
At2g32210	expressed protein	2978.92	1.0524	0.27138	0.0102
At1g68765	expressed protein	2979.17	1.1389	0.27119	0.0102
At4g29030	glycine-rich protein glycine-rich protein - Onobrychis viciifolia,PID:g2565429	2982.93	1.1293	0.27227	0.01021
At4g18610	expressed protein contains Pfam profile PF04852: Protein of unknown function (DUF640)	2983.16	1.1398	0.27208	0.01023
At5g49160	DNA (cytosine-5-)-methyltransferase (ATHIM) identical to SP|P34881 DNA (cytosine-5)-methyltransferase AthI (EC 2.1.1.37) {Arabidopsis thaliana}	2992	1.1356	0.275	0.01036
At4g23490	fringe-related protein + weak similarity to Fringe [Schistocerca gregaria](GI:6573138);Fringe encodes an extracellular protein that regulates Notch signalling.	2992.55	1.1361	0.27492	0.01037
At2g32180	expressed protein	2995.57	1.136	0.27572	0.0104
At3g01990	ACT domain-containing protein (ACR6) contains Pfam ACT domain PF01842; similar to uridylyl transferase-like proteins GB:AAD20075, GB:AAC00631 [Arabidopsis thaliana]	3000.83	1.1416	0.27739	0.0105
At1g30120	pyruvate dehydrogenase E1 component beta subunit, chloroplast identical to pyruvate dehydrogenase E1 beta subunit [Arabidopsis thaliana] GI:2454184; identical to cDNA pyruvate dehydrogenase E1 beta subunit mRNA, nuclear gene encoding plastid protein GI:2454183	3001.99	1.1013	0.27751	0.0105
At5g20935	expressed protein	3002.57	1.1163	0.27745	0.0105
At1g74660	zinc finger homeobox family protein / ZF-HD homeobox family protein contains Pfam PF04770: ZF-HD protein dimerisation region; contains TIGRFAM TIGR01566: ZF-HD homeobox protein Cys/His-rich dimerization domain; similar to ZF-HD homeobox protein (GI:13374061) [Flaveria bidentis]	3003.86	1.0903	0.27767	0.0105
At2g32235	expressed protein	3005.91	1.1758	0.27815	0.01054
At1g78790	expressed protein	3010.18	1.1375	0.27943	0.0106
At3g20630	ubiquitin-specific protease 14, putative (UBP14) similar to ubiquitin-specific protease 14 GI:11993473 [Arabidopsis thaliana]	3013.08	1.1488	0.28022	0.01064
At3g53630	expressed protein predicted proteins, Arabidopsis thaliana	3013.19	1.1271	0.27996	0.01064
At1g06270	pentatricopeptide (PPR) repeat-containing protein contains Pfam profile PF01535: PPR repeat	3024.53	1.1293	0.28388	0.0108
At1g69740	porphobilinogen synthase, putative / delta-aminolevulinic acid dehydratase, putative similar to delta-aminolevulinic acid dehydratase (Alad) GI:493019 [SP|P43210] from Glycine max, SP|P24493 from Spinacia oleracea, SP|P30124 from Pisum sativum	3024.94	1.1336	0.28376	0.0108
At5g41850	expressed protein	3025.38	1.1395	0.28364	0.01081
At5g46830	basic helix-loop-helix (bHLH) family protein	3027.2	1.1328	0.28404	0.01084
At5g35580	protein kinase, putative similar to auxin-regulated dual specificity cytosolic kinase [Lycopersicon esculentum] gi|14484938|gb|AAK62821	3030.12	0.9973	0.28482	0.0109
At5g45775	60S ribosomal protein L11 (RPL11D)	3032.95	1.1326	0.28558	0.01092
At3g24490	expressed protein similar to 6b-interacting protein 1 (NtSIP1) [Nicotiana tabacum] GI:18149189	3033.78	1.1392	0.28563	0.01093
At2g47540	pollen Ole e 1 allergen and extensin family protein contains Pfam domain, PF01190: Pollen proteins Ole e I family	3036.34	1.1341	0.28629	0.011
At1g02360	chitinase, putative similar to chitinase precursor GI:5880845 from [Petroselinum crispum]	3039.07	1.1061	0.28702	0.011
At1g23120	major latex protein-related / MLP-related low similarity to major latex protein {Papaver somniferum}[GI:294060]; Location of EST gb|T88564 ; contains Pfam profile PF00407: Pathogenesis-related protein Bet v I family	3040.46	1.1345	0.28726	0.01103
At4g12600	ribosomal protein L7Ae/L30e/S12e/Gadd45 family protein Similar to NHP2/L7Ae family proteins, see SWISSPROT:P32495 and PMID:2063628.	3042.57	1.14	0.28775	0.01108
At2g22230	beta-hydroxyacyl-ACP dehydratase, putative similar to beta-hydroxyacyl-ACP dehydratase from Toxoplasma gondii [GI:3850997]; contains Pfam profile PF01377 Thioester dehydratase	3043.45	1.1337	0.2878	0.0111
At1g11545	xyloglucan:xyloglucosyl transferase, putative / xyloglucan endotransglycosylase, putative / endo-xyloglucan transferase, putative similar to endo-xyloglucan transferase GI:2244732 from [Gossypium hirsutum]	3046.77	1.1408	0.28877	0.01112
At2g01800	COP1-interacting protein-related similar to COP1-interacting protein 4 (CIP4) [Arabidopsis thaliana] GI:13160646, COP1-interacting protein 4.1 (CIP4.1) [Arabidopsis thaliana] GI:13160650	3048.14	1.1114	0.28897	0.01113
At3g55440	triosephosphate isomerase, cytosolic, putative strong similarity to triosephosphate isomerase, cytosolic from Petunia hybrida [SP|P48495], from Coptis japonica [SP|P21820]	3048.48	1.1254	0.28882	0.01114
AT4G00810	PC-1	3049.56	1.1277	0.28893	0.01117
At5g24314	expressed protein	3052.82	1.1218	0.28988	0.0112
At5g18010	auxin-responsive protein, putative similar to auxin-inducible SAUR (Small Auxin Up RNAs) (GI:3043536) [Raphanus sativus]	3059.13	1.0951	0.29195	0.0113
At3g54220	scarecrow transcription factor, putative nearly identical to SCARECROW [Arabidopsis thaliana] GI:1497987	3061.67	1.1065	0.29263	0.01133
At4g33865	40S ribosomal protein S29 (RPS29C)	3061.79	1.1407	0.2924	0.01134
At1g68260	thioesterase family protein contains Pfam profile: PF03061: thioesterase family protein	3063.85	1.1212	0.29287	0.0114
At3g26950	expressed protein	3064.58	1.1039	0.29286	0.0114
At4g20290	expressed protein	3069.55	1.1198	0.29447	0.01146
At5g04960	pectinesterase family protein contains Pfam profile: PF01095 pectinesterase	3070.71	1.1276	0.2946	0.01149
At1g63110	cell division cycle protein-related contains 9 transmembrane domains; similar to PIG-U (GI:27372215) [Rattus norvegicus]; similar to Cell division cycle protein 91-like 1 (CDC91-like 1 protein) (PIG-U) (Swiss-Prot:Q9H490) [Homo sapiens]	3071.08	1.0234	0.29448	0.0115
At2g29330	tropinone reductase, putative / tropine dehydrogenase, putative similar to tropinone reductase SP:P50165 from [Datura stramonium]	3071.22	1.1368	0.29422	0.0115
At4g14100	expressed protein	3077.83	1.1167	0.29642	0.0116
At3g47650	bundle-sheath defective protein 2 family / bsd2 family similar to bundle sheath defective protein 2 [Zea mays] GI:4732091	3080.1	1.1402	0.29701	0.0116
At3g52750	chloroplast division protein, putative strong similarity to plastid division protein FtsZ [Arabidopsis thaliana] GI:14195704, chloroplast division protein AtFtsZ2-1 [Arabidopsis thaliana] GI:15636809	3080.68	1.1099	0.29691	0.01161
At3g23540	expressed protein ; expression supported by MPSS	3082.11	1.1352	0.2972	0.01164
At3g23800	selenium-binding family protein contains Pfam profile: PF05694 56kDa selenium binding protein (SBP56)	3082.24	1.0029	0.29694	0.01164
At3g54660	gluthatione reductase, chloroplast nearly identical to SP|P42770 Glutathione reductase, chloroplast precursor (EC 1.8.1.7) (GR) (GRASE) {Arabidopsis thaliana}; identical to cDNA glutathione reductase GI:451197	3082.25	1.1146	0.29667	0.01164
At5g63400	adenylate kinase identical to adenylate kinase (ATP-AMP transphosphorylase) [Arabidopsis thaliana] SWISS-PROT:O82514	3082.86	1.1365	0.29662	0.01165
At3g06700	60S ribosomal protein L29 (RPL29A) similar to ribosomal protein L29 GI:7959366 [Panax ginseng]	3086.75	1.139	0.29779	0.0117
At1g73130	expressed protein	3087.33	1.0989	0.29773	0.01171
At5g25460	expressed protein contains Pfam profile PF04862: Protein of unknown function, DUF642	3088.92	1.0935	0.29806	0.01174
At3g24430	expressed protein contains Pfam profile PF01883: Domain of unknown function	3089.95	1.1365	0.29815	0.01177
At3g14595	expressed protein	3090.39	1.1084	0.29803	0.01177
At5g61130	glycosyl hydrolase family protein 17 similar to beta-1,3-glucanase GI:15150341 from [Camellia sinensis]; C-terminal homology only	3096.63	1.1318	0.30011	0.01187
At4g08013	hypothetical protein low similarity to SCARECROW [Zea mays] GI:10178637	3097.79	1.1219	0.30026	0.0119
At5g07350	tudor domain-containing protein / nuclease family protein contains Pfam domains PF00567: Tudor domain and PF00565: Staphylococcal nuclease homologue	3100.68	1.136	0.3011	0.01191
At5g18660	isoflavone reductase-related low similarity to SP|P52575 Isoflavone reductase (EC 1.3.1.-) (IFR) {Medicago sativa}	3101.26	1.1067	0.30101	0.01193
At1g14210	ribonuclease T2 family protein contains similarity to RNase GI:7768564 from [Nicotiana tabacum]; contains Pfam profile PF00445: Ribonuclease T2 family	3101.36	1.1386	0.30076	0.01193
At1g28410	expressed protein	3101.63	1.1384	0.30057	0.01193
At4g31200	SWAP (Suppressor-of-White-APricot)/surp domain-containing protein related to DAN26 [Homo sapiens] gi|1770394|emb|CAA69591	3103.85	1.1081	0.30113	0.01199
At4g29280	expressed protein ; expression supported by MPSS	3106.14	0.9879	0.30171	0.012
At5g02260	expansin, putative (EXP9) similar to expansin precursor GI:4138914 from [Lycopersicon esculentum]; alpha-expansin gene family, PMID:11641069	3106.68	1.1225	0.30162	0.012
At5g59850	40S ribosomal protein S15A (RPS15aF) cytoplasmic ribosomal protein S15a, Arabidopsis thaliana, EMBL:ATAF1412	3107.18	1.1398	0.30154	0.01201
At4g12480	protease inhibitor/seed storage/lipid transfer protein (LTP) family protein identical to pEARLI 1 (Accession No. L43080): an Arabidopsis member of a conserved gene family (PGF95-099), Plant Physiol. 109 (4), 1497 (1995); contains Pfam protease inhibitor/seed storage/LTP family domain PF00234	3113.49	0.9829	0.30367	0.01211
At1g47260	bacterial transferase hexapeptide repeat-containing protein contains Pfam profile PF00132: Bacterial transferase hexapeptide (four repeats)	3113.83	1.1378	0.30349	0.01211
At1g72020	expressed protein	3116.57	1.1357	0.30425	0.01217
At5g48510	speckle-type POZ protein-related contains Pfam PF00651 : BTB/POZ domain; similar to Speckle-type POZ protein (SP:O43791) [Homo sapiens]	3117.7	1.0132	0.30441	0.01219
At3g59930	expressed protein	3118.12	1.1103	0.30424	0.0122
At1g50290	expressed protein	3118.4	1.1388	0.30407	0.0122
At1g18250	thaumatin, putative identical to SP|P50699 Thaumatin-like protein precursor {Arabidopsis thaliana}; strong similarity to pathogenesis-related group 5 protein GI:2749943 from [Brassica rapa]	3121.37	1.1353	0.30492	0.01223
At5g12340	expressed protein ; expression supported by MPSS	3122	1.1011	0.30487	0.01224
At1g18730	expressed protein	3122.92	1.1011	0.30493	0.01226
At5g50335	expressed protein	3124.95	1.1019	0.30543	0.0123
At3g19250	hypothetical protein	3125.45	1.1405	0.30534	0.0123
At5g62300	40S ribosomal protein S20 (RPS20C) ribosomal protein S20, Arabidopsis thaliana, PIR:T12992	3126.8	1.1322	0.30557	0.01231
At2g19570	cytidine deaminase (CDD) / cytidine aminohydrolase identical to cytidine deaminase (CDD) [Arabidopsis thaliana] GI:3046700	3127.46	1.1378	0.30553	0.01233
At4g13380	heavy-metal-associated domain-containing protein low similarity to wound-responsive gene KED [Nicotiana tabacum] GI:8096269; contains Pfam profile PF00403: Heavy-metal-associated domain	3127.66	1.1134	0.30532	0.01233
At3g54560	histone H2A.F/Z identical to GI:2407800	3130.2	1.1239	0.306	0.01239
At3g61130	glycosyl transferase family 8 protein contains Pfam profile: PF01501 glycosyl transferase family 8	3131.01	1.1168	0.30603	0.0124
At5g17680	disease resistance protein (TIR-NBS-LRR class), putative domain signature TIR-NBS-LRR exists, suggestive of a disease resistance protein.	3131.05	1.1214	0.30577	0.0124
At5g07200	gibberellin 20-oxidase identical to GI:1109699	3133.37	1.0819	0.30637	0.01241
At1g54990	expressed protein	3135.23	1.1447	0.30678	0.01244
At5g18570	GTP1/OBG family protein similar to SP|P20964 Spo0B-associated GTP-binding protein {Bacillus subtilis}; contains Pfam profile PF01018: GTP1/OBG family	3135.83	1.1328	0.30674	0.01246
At5g54270	chlorophyll A-B binding protein / LHCII type III (LHCB3) identical to Lhcb3 protein [Arabidopsis thaliana] GI:4741952; contains Pfam profile PF00504: Chlorophyll A-B binding protein	3138.66	1.1052	0.30751	0.0125
At1g22300	14-3-3 protein GF14 epsilon (GRF10) identical to 14-3-3 protein GF14 epsilon GI:5802798, SP:P48347 from [Arabidopsis thaliana]	3139.92	1.0974	0.30771	0.01251
At5g60200	Dof-type zinc finger domain-containing protein similar to dof6 zinc finger protein GI:5689615 from [Arabidopsis thaliana]	3141.94	1.0986	0.30822	0.01255
At2g34040	apoptosis inhibitory 5 (API5) family protein contains Pfam domain PF05918 Apoptosis inhibitory protein 5 (API5)	3146.11	1.0453	0.30953	0.01261
At2g18230	inorganic pyrophosphatase [soluble] (PPA) / pyrophosphate phospho-hydrolase / PPase nearly identical to SP|P21216 Soluble inorganic pyrophosphatase (EC 3.6.1.1) (Pyrophosphate phospho- hydrolase) (PPase) {Arabidopsis thaliana}	3150.77	1.1142	0.31102	0.0127
At3g63490	ribosomal protein L1 family protein ribosomal protein L1, S.oleracea, EMBL:SORPL1	3154.99	1.1375	0.31237	0.01276
At2g36530	enolase identical to SWISS-PROT:P25696 enolase (EC 4.2.1.11) (2-phosphoglycerate dehydratase)(2-phospho-D- glycerate hydro-lyase) [Arabidopsis thaliana]	3163.18	1.1283	0.31525	0.0129
At2g14095	expressed protein	3169.93	1.1383	0.31759	0.013
At5g17600	zinc finger (C3HC4-type RING finger) family protein contains Pfam profile: PF00097 zinc finger, C3HC4 type (RING finger)	3172.58	1.1244	0.31833	0.01304
At5g15180	peroxidase, putative similar to peroxidase ATP12a [Arabidopsis thaliana] gi|1429217|emb|CAA67311	3172.93	1.1084	0.31817	0.01304
At1g20280	homeobox-leucine zipper protein-related similar to SP|Q02283 Homeobox-leucine zipper protein HAT5 (HD-ZIP protein 5) (HD-ZIP protein ATHB-1) {Arabidopsis thaliana}	3179.01	1.1121	0.32025	0.01314
At1g67480	kelch repeat-containing F-box family protein similar to SKP1 interacting partner 6 [Arabidopsis thaliana] GI:10716957; contains Pfam profiles PF01344: Kelch motif, PF00646: F-box domain	3179.35	1.1375	0.32009	0.01314
At5g14620	cytosine methyltransferase (DRM2) identical to cytosine methyltransferase GI:7658293 from [Arabidopsis thaliana]	3179.98	1.1318	0.32005	0.01316
At5g09690	magnesium transporter CorA-like family protein (MRS2-7) weak similarity to SP|Q01926 RNA splicing protein MRS2, mitochondrial precursor {Saccharomyces cerevisiae}; contains Pfam profile PF01544: CorA-like Mg2+ transporter protein	3182.07	1.1313	0.32057	0.0132
At1g36160	acetyl-CoA carboxylase 1 (ACC1) nearly identical to acetyl-CoA carboxylase 1 (ACC1) [Arabidopsis thaliana] GI:11869927	3182.93	1.1311	0.32061	0.0132
At3g24954	leucine-rich repeat family protein contains leucine rich-repeat domains Pfam:PF00560, INTERPRO:IPR001611	3183.97	1.1194	0.32074	0.01322
At1g77750	30S ribosomal protein S13, chloroplast, putative similar to putative 30S ribosomal protein S13, chloroplast precursor GB:P42732 [Arabidopsis thaliana]	3185.27	1.1306	0.32096	0.01324
At1g64350	transducin family protein / WD-40 repeat family protein contains 5 WD-40 repeats (PF00400); similar to nuclear pore protein SEH1 (SP:P53011) [Saccharomyces cerevisiae]	3186.59	1.1326	0.32119	0.01327
At1g49760	polyadenylate-binding protein, putative / PABP, putative similar to poly(A)-binding protein GB:AAF66825 GI:7673359 from [Nicotiana tabacum]	3186.81	1.0928	0.32097	0.01329
At4g32260	ATP synthase family contains Pfam profile: PF00430 ATP synthase B/B' CF(0); identical to cDNA chloroplast ATP synthase beta chain precursor (atpG) GI:5730140	3187.38	1.1024	0.32091	0.0133
At2g29410	zinc transporter, putative similar to zinc transporter ZAT [Arabidopsis thaliana] gi|4206640|gb|AAD11757; similar to zinc transporter ZnT-2 [Rattus norvegicus] gi|1256378|gb|AAB02775; member of the cation diffusion facilitator (CDF) family, or cation efflux (CE) family, PMID:11500563	3188.62	1.1338	0.32111	0.0133
At3g45030	40S ribosomal protein S20 (RPS20A) 40S ribsomomal proteinS20, Arabidopsis thaliana, pir:T12992	3191.36	1.1315	0.32189	0.01334
At5g17640	expressed protein	3192.92	1.1174	0.3222	0.01338
At5g67070	rapid alkalinization factor (RALF) family protein similar to RALF precursor [Nicotiana tabacum] GI:16566316	3203.75	1.1195	0.32615	0.01354
At4g03510	zinc finger (C3HC4-type RING finger) family protein (RMA1) identical to RING zinc finger protein RMA1 gi:3164222	3209.62	1.08	0.32818	0.01364
At1g09690	60S ribosomal protein L21 (RPL21C) Similar to ribosomal protein L21 (gb|L38826). ESTs gb|AA395597,gb|ATTS5197 come from this gene	3211.88	1.0778	0.32878	0.0137
At2g07739	expressed protein	3212.59	1.1348	0.32877	0.0137
At2g44250	expressed protein contains Pfam profile PF03080: Arabidopsis proteins of unknown function	3213.26	1.0972	0.32873	0.0137
At3g06740	zinc finger (GATA type) family protein	3216.29	1.1032	0.32963	0.01374
At2g41660	expressed protein contains Pfam profile PF04759: Protein of unknown function, DUF617	3217.81	1.1313	0.32993	0.0138
At3g02780	isopentenyl-diphosphate delta-isomerase II / isopentenyl diphosphate:dimethylallyl diphosphate isomerase II (IPP2) identical to isopentenyl diphosphate:dimethylallyl diphosphate isomerase (IPP2) GB:U49259 [Arabidopsis thaliana]	3218.7	1.1146	0.32996	0.0138
At3g11890	expressed protein	3222.95	1.1338	0.33137	0.01387
At3g58610	ketol-acid reductoisomerase identical to ketol-acid reductoisomerase, chloroplast precursor (EC 1.1.1.86) (Acetohydroxy-acid reductoisomerase) (Alpha-keto-beta-hydroxylacil reductoisomerase) (Swiss-Prot:Q05758) [Arabidopsis thaliana]	3224.97	1.1337	0.33187	0.0139
At1g11380	expressed protein contains Pfam profile PF04749: Protein of unknown function, DUF614	3228.15	1.1267	0.33281	0.01394
At2g17710	expressed protein	3239.72	1.1241	0.33716	0.01414
At4g08400	proline-rich extensin-like family protein contains proline-rich extensin domains, INTERPRO:IPR002965	3244.18	1.1347	0.33867	0.01421
At5g15320	expressed protein predicted protein, Arabidopsis thaliana	3246.39	1.1225	0.33925	0.01426
At3g10920	superoxide dismutase [Mn], mitochondrial (SODA) / manganese superoxide dismutase (MSD1) identical to manganese superoxide dismutase [Arabidopsis thaliana] gi|3273751|gb|AAC24832	3247.25	1.1051	0.33929	0.0143
At4g28520	12S seed storage protein, putative / cruciferin, putative strong similarity to SP|P33525 Cruciferin CRU1 precursor (11S globulin) (12S storage protein) from Brassica napus; contains Pfam profile PF00190 Cupin and Prosite 11-S plant seed storage proteins signature PS00305 isoform contains non-consensus AC acceptor splice site at intron 3	3247.51	1.1189	0.3391	0.0143
At5g15090	porin, putative / voltage-dependent anion-selective channel protein, putative similar to SP|P42055 34 kDa outer mitochondrial membrane protein porin (Voltage-dependent anion-selective channel protein) (VDAC) {Solanum tuberosum}; contains Pfam profile PF01459: Eukaryotic porin; identical to cDNA voltage-dependent anion-selective channel protein GI:4006940	3249.64	1.1111	0.33965	0.0143
At2g19290	expressed protein	3251.45	1.0307	0.34008	0.01434
At2g46590	Dof zinc finger protein DAG2 / Dof affecting germination 2 (DAG2) identical to SP|Q9ZPY0 DOF zinc finger protein DAG2 (Dof affecting germination 2) {Arabidopsis thaliana}	3253.28	1.1327	0.34052	0.0144
At5g65660	hydroxyproline-rich glycoprotein family protein	3254.68	1.1294	0.34078	0.0144
At3g54050	fructose-1,6-bisphosphatase, putative / D-fructose-1,6-bisphosphate 1-phosphohydrolase, putative / FBPase, putative strong similarity to fructose-1,6-bisphosphatase [Brassica napus] GI:289367; identical to SP|P25851 Fructose-1,6-bisphosphatase, chloroplast precursor (EC 3.1.3.11) (D-fructose-1,6-bisphosphate 1-phosphohydrolase) (FBPase) {Arabidopsis thaliana}; contains Pfam profile PF00316: fruct…	3257.63	1.1304	0.34168	0.01445
At1g33140	60S ribosomal protein L9 (RPL90A/C) similar to RIBOSOMAL PROTEIN L9 GB:P49209 from [Arabidopsis thaliana]	3259.92	1.1319	0.34232	0.0145
At5g55790	expressed protein ; expression supported by MPSS	3262.04	1.1202	0.34287	0.01452
At5g48300	glucose-1-phosphate adenylyltransferase small subunit 1 (APS1) / ADP-glucose pyrophosphorylase (ADG1) identical to SP|P55228	3262.79	1.1035	0.34288	0.01452
At4g31260	hypothetical protein	3263	1.1211	0.34266	0.01454
At5g51450	zinc finger (C3HC4-type RING finger) family protein contains similarity to autocrine motility factor receptor [Mus musculus] GI:5931953; contains Pfam profiles PF00097: Zinc finger, C3HC4 type (RING finger), PF02845: CUE domain	3263.78	1.087	0.34265	0.01456
At1g50650	stigma-specific Stig1 family protein low similarity to stigma-specific protein STIG1 [Nicotiana tabacum] GI:496647; contains Pfam profile PF04885: Stigma-specific protein, Stig1	3267.9	0.8644	0.34404	0.01462
At3g46030	histone H2B, putative strong similarity to histone H2B Arabidopsis thaliana GI:2407802, Gossypium hirsutum SP|O22582, Lycopersicon esculentum GI:3021489; contains Pfam profile PF00125 Core histone H2A/H2B/H3/H4	3268.91	1.1327	0.34414	0.01465
At3g16560	protein phosphatase 2C-related / PP2C-related contains protein phosphatase 2C domain	3270.14	0.9655	0.34433	0.01469
At5g08040	expressed protein	3270.45	1.1321	0.34414	0.0147
At5g11280	expressed protein	3274.93	1.0776	0.34567	0.01475
At5g60220	senescence-associated family protein similar to senescence-associated protein 5 [Hemerocallis hybrid cultivar] gi|3551954|gb|AAC34855	3275.29	1.1151	0.34553	0.01477
At3g48100	two-component responsive regulator / response regulator 5 (ARR5) / response reactor 2 (RR2) identical to responce reactor2 (AtRR2) [Arabidopsis thaliana] GI:3273198, response regulator 5 (ARR5) [Arabidopsis thaliana] GI:3953599; contains Pfam profile: PF00072 response regulator receiver domain	3277.33	1.1034	0.34606	0.0148
At3g22570	protease inhibitor/seed storage/lipid transfer protein (LTP) family protein contains Pfam protease inhibitor/seed storage/LTP family domain PF00234	3279.51	1.1272	0.34663	0.01482
At2g14900	gibberellin-regulated family protein similar to SP|P46690 Gibberellin-regulated protein 4 precursor {Arabidopsis thaliana} GASA4; contains Pfam profile PF02704: Gibberellin regulated protein	3281.28	1.1311	0.34705	0.01488
At4g27360	dynein light chain, putative similar to SP|O02414 Dynein light chain LC6, flagellar outer arm {Anthocidaris crassispina}; contains Pfam profile PF01221: Dynein light chain type 1	3284.94	1.1279	0.34822	0.01492
At2g35810	expressed protein	3285.74	1.1352	0.34822	0.01493
At5g10560	glycosyl hydrolase family 3 protein beta-xylosidase, Aspergllus nidulans, EMBL:ANXLND	3288.25	1.0667	0.34896	0.015
At1g16140	wall-associated kinase, putative contains similarity to wall-associated kinase 4 GI:3355308 from [Arabidopsis thaliana]	3288.41	1.1041	0.3487	0.015
At5g64140	40S ribosomal protein S28 (RPS28C)	3289.3	1.1293	0.34876	0.015
At4g28310	expressed protein	3291.09	1.1314	0.34918	0.01502
At4g26340	F-box family protein contains F-box domain Pfam:PF00646	3291.2	1.1309	0.34891	0.01502
At1g62740	stress-inducible protein, putative similar to sti (stress inducible protein) [Glycine max] GI:872116; contains Pfam profile PF00515 TPR Domain	3292.58	1.1331	0.34917	0.01507
At5g38520	hydrolase, alpha/beta fold family protein low similarity to hydrolase [Terrabacter sp. DBF63] GI:14196240; contains Pfam profile PF00561: hydrolase, alpha/beta fold family	3292.94	1.1251	0.349	0.01508
At2g42910	ribose-phosphate pyrophosphokinase 4 / phosphoribosyl diphosphate synthetase 4 (PRS4) identical to phosphoribosyl diphosphate synthase (prs4) [Arabidopsis thaliana] GI:4902472	3299.76	1.1316	0.35148	0.0152
At2g36010	E2F transcription factor-3 (E2F3) identical to E2F transcription factor-3 E2F3 [Arabidopsis thaliana] gi|10443853|gb|AAG17610	3304.01	1.1233	0.35291	0.01527
At5g20500	glutaredoxin, putative similar to glutaredoxin [Populus tremula x Populus tremuloides] gi|19548658|gb|AAL90750	3304.13	1.1308	0.35265	0.01527
At3g60660	expressed protein	3309.05	1.1233	0.35438	0.01535
At3g19450	cinnamyl-alcohol dehydrogenase (CAD) identical to SP|P48523 Cinnamyl-alcohol dehydrogenase (EC 1.1.1.195) (CAD) [Arabidopsis thaliana]	3310.42	1.132	0.35461	0.0154
At1g30650	WRKY family transcription factor contains Pfam profile: PF03106 WRKY DNA -binding domain	3312.39	1.1322	0.35513	0.0154
At5g65670	auxin-responsive protein / indoleacetic acid-induced protein 9 (IAA9) identical to SP|Q38827 Auxin-responsive protein IAA9 (Indoleacetic acid-induced protein 9) {Arabidopsis thaliana}	3312.51	1.1204	0.35486	0.0154
At5g61420	myb family transcription factor (MYB28) contains Pfam profile: PF00249 myb-like DNA-binding domain	3315.67	1.1279	0.35587	0.0155
At1g44870	hypothetical protein	3316.06	1.1328	0.35571	0.0155
At3g11710	lysyl-tRNA synthetase, putative / lysine--tRNA ligase, putative similar to SP|Q43776 Lysyl-tRNA synthetase (EC 6.1.1.6) (Lysine--tRNA ligase) {Lycopersicon esculentum}; contains Pfam profile PF00152: tRNA synthetases class II (D, K and N)	3317.22	1.1203	0.35589	0.0155
At4g37660	ribosomal protein L12 family protein ribosomal protein L12, Liberobacter africanum, U09675	3319.33	1.1313	0.35645	0.01552
At3g46560	mitochondrial import inner membrane translocase (TIM9) identical to mitochondrial import inner membrane translocase subunit Tim9 [Arabidopsis thaliana] Swiss-Prot:Q9XGX9; contains Pfam domain, PF02953: Tim10/DDP family zinc finger	3319.37	1.1241	0.35616	0.01552
At4g39460	mitochondrial substrate carrier family protein	3320.44	1.0822	0.35627	0.01557
At5g48290	heavy-metal-associated domain-containing protein strong similarity to farnesylated proteins ATFP4 [GI:4097549] and ATFP5 [GI:4097551]; contains Pfam profile PF00403: Heavy-metal-associated domain	3320.65	1.1183	0.35606	0.01557
At5g61660	glycine-rich protein	3322.22	1.1001	0.35638	0.0156
At1g77490	L-ascorbate peroxidase, thylakoid-bound (tAPX) identical to thylakoid-bound ascorbate peroxidase GB:CAA67426 [Arabidopsis thaliana]	3327.35	1.1231	0.35818	0.0157
At1g21370	expressed protein	3332.72	1.1304	0.3601	0.0158
At2g28640	exocyst subunit EXO70 family protein contains HEAT repeat and Pfam domain PF03081:exocyst subunit EXO70	3334.08	1.0947	0.36038	0.0158
At4g09010	L-ascorbate peroxidase, chloroplast, putative identical to SP|P82281|TL29_ARATH (EC 1.11.1.11) {Arabidopsis thaliana}; ascorbate peroxidase - Spinacia oleracea, (gi:1669585); contains Pfam domain PF00141: Peroxidase; contains TIGRfam domain TIGR01409: Tat (twin-arginine translocation) pathway signal sequence; identical to ascorbate peroxidase APX4 (AT4g09010) mRNA, partial cds GI:31980499	3336.12	1.1122	0.36091	0.01583
At2g42310	expressed protein	3337.73	1.1329	0.36127	0.0159
At1g32190	expressed protein	3338.31	1.1242	0.36122	0.0159
At5g05620	tubulin gamma-2 chain / gamma-2 tubulin (TUBG2) identical to SP|P38558 Tubulin gamma-2 chain (Gamma-2 tubulin) {Arabidopsis thaliana}	3344.16	1.133	0.36336	0.016
At4g30450	glycine-rich protein	3347.34	1.1199	0.36435	0.01605
At1g33330	peptide chain release factor, putative similar to peptide chain release factor 2 [Campylobacter jejuni] GI:6469929; contains Pfam profile PF00472: Peptidyl-tRNA hydrolase domain	3349.9	1.1214	0.36514	0.0161
At1g09000	NPK1-related protein kinase, putative (ANP1) similar to protein kinase [Nicotiana tabacum] gi|456309|dbj|BAA05648; identical to cDNA NPK1-related protein kinase 1S GI:2342422	3352.97	1.0884	0.36609	0.01615
At3g59240	F-box family protein contains F-box domain Pfam:PF00646	3353.88	1.1123	0.36616	0.0162
At4g30670	expressed protein	3357.29	1.0566	0.36727	0.01621
At4g29130	hexokinase 1 (HXK1) identical to hexokinase 1 [Arabidopsis thaliana] Swiss-Prot:Q42525	3359.87	1.1209	0.36806	0.0163
At4g16650	expressed protein contains Pfam PF03138: Plant protein family. The function of this family of plant proteins is unknown; previously annotated as 'growth regulator like protein' based on similarity to axi 1 protein (GB:X80301) (GI:559920) from [Nicotiana tabacum], which, due to scienitific fraud was retracted. Retraction in: Schell J. EMBO J 1999 May 17;18(10):2908. PMID:10400497.	3360.3	1.1102	0.36789	0.0163
At2g25130	armadillo/beta-catenin repeat family protein contains Pfam profile: PF00514 armadillo/beta-catenin-like repeat	3362.18	1.1296	0.36838	0.01631
At1g03475	coproporphyrinogen III oxidase, putative / coproporphyrinogenase, putative / coprogen oxidase, putative similar to coproporphyrinogen III oxidase, chloroplast [precursor] from Glycine max [SP|P35055], Nicotiana tabacum [SP|Q42946], Hordeum vulgare [SP|Q42840], ESTs gb|AA586260 and dbj|D48620; contains Pfam domain coproporphyrinogen III oxidase, aerobic [PF01218]	3362.59	1.121	0.36823	0.01631
At1g56045	ribosomal protein L41 family protein contains Pfam doamin PF05162: Ribosomal protein L41	3364.26	1.1283	0.3686	0.01638
At1g28660	lipase, putative strong similarity to lipase [Arabidopsis thaliana] GI:1145627	3365.55	1.1069	0.36884	0.0164
At3g51630	protein kinase family protein contains Pfam profile: PF00069 protein kinase domain	3368.05	1.0707	0.3696	0.01641
At2g19730	60S ribosomal protein L28 (RPL28A)	3372.77	1.1213	0.37127	0.01651
At2g45270	glycoprotease M22 family protein similar to SP|P36175 O-sialoglycoprotein endopeptidase (EC 3.4.24.57) (Glycoprotease) {Pasteurella haemolytica}; contains Pfam profile PF00814: Glycoprotease family	3378.53	1.0555	0.37336	0.01661
At1g49240	actin 8 (ACT8) identical to SP|Q96293 Actin 8 {Arabidopsis thaliana}; nearly identical to SP|Q96292 Actin 2 [Arabidopsis thaliana] GI:1669387, and to At3g18780	3379.78	1.1279	0.37359	0.01665
At3g14350	leucine-rich repeat transmembrane protein kinase, putative similar to leucine-rich repeat transmembrane protein kinase 1 GB:AAC27894 from [Zea mays]	3380.72	1.1293	0.37366	0.0167
At4g27680	MSP1 protein, putative / intramitochondrial sorting protein, putative similar to Swiss-Prot:P28737 MSP1 protein (TAT-binding homolog 4) [Saccharomyces cerevisiae]; contains Pfam domain, PF00004: ATPase, AAA family	3384.47	1.1989	0.37492	0.01674
At3g17780	expressed protein	3387.09	1.1268	0.37572	0.0168
At2g37370	hypothetical protein	3392.01	1.1242	0.37748	0.0169
At3g53840	protein kinase family protein contains protein kinase domain, Pfam:PF00069	3395.08	1.1236	0.37848	0.01694
At3g26760	short-chain dehydrogenase/reductase (SDR) family protein similar to sex determination protein tasselseed 2 SP:P50160 from [Zea mays]	3395.84	1.0877	0.37846	0.01695
At4g38920	vacuolar ATP synthase 16 kDa proteolipid subunit 3 / V-ATPase 16 kDa proteolipid subunit 3 (AVAP3) (AVA-P3) identical to SP|P59227 Vacuolar ATP synthase 16 kDa proteolipid subunit 1/3/5 (EC 3.6.3.14) (V-ATPase 16 kDa proteolipid subunit 1/3/5) {Arabidopsis thaliana}; contains Pfam profile PF00137: ATP synthase subunit C	3396.25	1.1016	0.37832	0.01698
At4g38770	proline-rich family protein (PRP4) similar to proline-rich protein [Arabidopsis thaliana] gi|6782442|gb|AAF28388; contains proline-rich extensin domains, INTERPRO:IPR002965	3397.26	1.1122	0.37844	0.017
At5g67160	transferase family protein similar to anthranilate N-hydroxycinnamoyl/benzoyltransferase, Dianthus caryophyllus [gi:2239091]; contains Pfam transferase family domain PF002458	3401.92	1.1085	0.38013	0.0171
At3g01540	DEAD box RNA helicase (DRH1) identical to RNA helicase DRH1 GB:BAA28347 GI:3149952 [Arabidopsis thaliana]; contains Pfam profiles PF00270: DEAD/DEAH box helicase, PF00271: Helicase conserved C-terminal domain	3402.81	1.1222	0.38017	0.0171
At5g59160	serine/threonine protein phosphatase PP1 isozyme 2 (TOPP2) identical to SP|P48482 Serine/threonine protein phosphatase PP1 isozyme 2 (EC 3.1.3.16) {Arabidopsis thaliana}	3403.86	1.1166	0.38032	0.0171
At1g09860	purine permease-related low similarity to purine permease [Arabidopsis thaliana] GI:7620007; contains Pfam profile PF03151: Domain of unknown function, DUF250	3406.6	1.1259	0.38115	0.01718
At1g74230	glycine-rich RNA-binding protein similar to RNA-binding protein GB:S46286 from [Nicotiana sylvestris]	3407.31	1.1039	0.38114	0.0172
At4g13170	60S ribosomal protein L13A (RPL13aC) ribosomal protein L13a -Lupinus luteus,PID:e1237871	3410.57	1.133	0.38221	0.01724
At4g32570	expressed protein	3413.3	1.1245	0.38305	0.0173
At2g43590	chitinase, putative similar to basic endochitinase CHB4 precursor SP:Q06209 from [Brassica napus]	3414.01	1.0994	0.38303	0.0173
At3g11600	expressed protein weak similarity to B-type cyclin (GI:849074) [Nicotiana tabacum]	3416.33	1.125	0.38371	0.01735
At4g28590	expressed protein	3418.94	1.1258	0.3845	0.0174
At5g05010	clathrin adaptor complexes medium subunit-related contains pfam profile: PF00928 adaptor complexes medium subunit family	3421.41	1.1177	0.38521	0.01745
At3g57760	protein kinase family protein contains similarity to protein kinases	3422.25	0.9882	0.38528	0.01748
At1g65860	flavin-containing monooxygenase family protein / FMO family protein similar to flavin-containing monooxygenase FMO3 (dimethylaniline monoxygenase (N-oxide forming) 3) GI:349533 [SP|P32417] from Oryctolagus cuniculus, [SP|P97501] from Mus musculus; contains Pfam profile PF00743 Flavin-binding monooxygenase-like domain	3422.66	1.1119	0.3851	0.01749
At5g05310	expressed protein	3423.04	1.1122	0.38495	0.0175
At4g29890	choline monooxygenase, putative (CMO-like) similar to Choline monooxygenase, chloroplast precursor (EC 1.14.15.7) from {Amaranthus tricolor} SP|Q93XE1, {Beta vulgaris} SP|O22553; contains Pfam Rieske [2Fe-2S] domain PF00355	3423.51	1.1077	0.38483	0.0175
At4g16515	expressed protein	3423.78	1.1255	0.38463	0.0175
At5g56010	heat shock protein, putative strong similarity to SP|P55737 Heat shock protein 81-2 (HSP81-2) {Arabidopsis thaliana}; contains Pfam profiles PF02518: ATPase, histidine kinase-, DNA gyrase B-, and HSP90-like domain protein, PF00183: Hsp90 protein	3431.29	1.1314	0.38753	0.01764
At1g16700	NADH-ubiquinone oxidoreductase 23 kDa subunit, mitochondrial, putative very strong similarity to SP|Q42599 NADH-ubiquinone oxidoreductase 23 kDa subunit, mitochondrial precursor (EC 1.6.5.3) (EC 1.6.99.3) (Complex I-23KD) (CI-23KD) (Complex I- 28.5KD) (CI-28.5KD) {Arabidopsis thaliana}; contains Pfam profile PF00037: iron-sulfur cluster-binding protein	3435.77	1.099	0.38915	0.01772
At1g49500	expressed protein	3438.24	1.0798	0.38988	0.0178
At5g28540	luminal binding protein 1 (BiP-1) (BP1) SWISS-PROT:Q9LKR3 PMID:8888624	3441.75	1.1039	0.39106	0.01785
At1g72860	disease resistance protein (TIR-NBS-LRR class), putative domain signature TIR-NBS-LRR exists, suggestive of a disease resistance protein.	3441.86	1.1092	0.39082	0.01785
At1g70120	hypothetical protein	3442.3	1.1109	0.39064	0.01785
At2g31410	expressed protein	3446.41	1.1243	0.3921	0.01794
At1g14320	60S ribosomal protein L10 (RPL10A) / Wilm's tumor suppressor protein-related similar to tumor suppressor GI:575354 from [Oryza sativa]	3447.18	1.1189	0.39212	0.01795
At3g62980	transport inhibitor response 1 (TIR1) (FBL1) E3 ubiquitin ligase SCF complex F-box subunit; identical to transport inhibitor response 1 GI:2352492 from [Arabidopsis thaliana]	3448.29	1.0982	0.39227	0.018
At2g27760	tRNA isopentenyltransferase 2 / IPP transferase 2 (IPT2) identical to tRNA isopentenyltransferase (IPT2) [Arabidopsis thaliana] GI:14279058; identical to cDNA tRNA isopentenyl transferase GI:12383201;	3448.62	1.0857	0.39208	0.018
At3g43350	helicase-related low similarity to SP|Q9UUA2 DNA repair and recombination protein pif1, mitochondrial precursor {Schizosaccharomyces pombe}	3451.46	1.1245	0.39298	0.01804
At5g10130	pollen Ole e 1 allergen and extensin family protein contains similarity to pollen specific protein C13 precursor [Zea mays] SWISS-PROT:P33050	3452.74	1.1092	0.39321	0.01808
At3g21430	expressed protein	3453.6	1.1208	0.39327	0.0181
At4g24620	glucose-6-phosphate isomerase, putative similar to glucose-6-phosphate isomerase [Spinacia oleracea] GI:3413511; contains Pfam profile PF00342: glucose-6-phosphate isomerase	3454.95	1.11	0.39353	0.0181
At5g38980	expressed protein	3456.15	1.1269	0.39375	0.01814
At1g69330	zinc finger (C3HC4-type RING finger) family protein contains Pfam profile: PF00097 zinc finger, C3HC4 type (RING finger)	3460.69	1.1298	0.39538	0.01822
At1g14170	KH domain-containing protein location of EST 219C14T7 , gb|N38506	3461.17	1.119	0.39528	0.01823
At4g01935	expressed protein	3463.21	1.0885	0.39585	0.0183
At2g38270	CAX-interacting protein, putative identical to cDNA CAXIP1-like protein GI:27752306; contains Pfam profile PF00462: Glutaredoxin; contains TIGRfam profile TIGR00365: glutaredoxin-related protein	3469.4	1.1314	0.39822	0.0184
At3g11510	40S ribosomal protein S14 (RPS14B) similar to 40S ribosomal protein S14 GB:P19950 [Zea mays]	3473.09	1.1293	0.39951	0.0185
At3g50800	expressed protein	3480.97	1.1085	0.40261	0.01863
At2g31730	ethylene-responsive protein, putative similar to ethylene-inducible ER33 protein [Lycopersicon esculentum] gi|5669656|gb|AAD46413	3482.63	1.1153	0.40301	0.01868
At3g29380	transcription factor IIB (TFIIB) family protein contains Pfam profile: PF00382 transcription factor TFIIB repeat	3485.28	1.1195	0.40384	0.01872
At4g32860	expressed protein	3485.99	1.1121	0.40378	0.01874
At2g18840	integral membrane Yip1 family protein contains Pfam domain, PF04893: Yip1 domain	3486.96	0.9627	0.40388	0.01875
At3g13857	expressed protein	3488.38	1.0803	0.40419	0.0188
At2g32650	expressed protein contains Pfam PF05899: Protein of unknown function (DUF861)	3488.52	1.1292	0.40392	0.0188
At1g19500	hypothetical protein	3488.99	0.9814	0.40381	0.0188
At1g30420	ATP-binding cassette transport protein, putative contains Pfam profiles PF00005: ABC transporter, PF00664: ABC transporter transmembrane region	3496.16	1.031	0.40665	0.01894
At5g23350	GRAM domain-containing protein / ABA-responsive protein-related contains similarity to ABA-responsive protein in barley (GI:4103635) [Hordeum vulgare] [J. Exp. Bot. 50, 727-728 (1999); contains Pfam PF02893: GRAM domain	3499.87	1.1193	0.40795	0.01902
At4g02580	NADH-ubiquinone oxidoreductase 24 kDa subunit, putative similar to NADH-ubiquinone oxidoreductase 24 kDa subunit, mitochondrial precursor (EC 1.6.5.3) (EC 1.6.99.3) (Polypeptide II) (Swiss-Prot:P04394) [Bos taurus]	3502.96	1.1196	0.40898	0.0191
At1g18710	myb family transcription factor (MYB47) contains Pfam profile: PF00249 myb-like DNA-binding domain	3503.39	1.1276	0.40882	0.0191
At2g34910	expressed protein	3505.62	1.1237	0.40949	0.01914
At5g40230	nodulin-related low similarity to MtN21 [Medicago truncatula] GI:2598575; contains Pfam profile PF00892: Integral membrane protein	3510.43	1.0261	0.4113	0.01924
At3g13175	expressed protein	3511.96	1.1246	0.41165	0.01929
ath-MIR399c	miRNA gene Arabidopsis thaliana miR399c stem-loop	3512.6	1.0365	0.4116	0.0193
At4g32270	UDP-sugar transporter-related contains weak similarity to Swiss-Prot:Q95YI5 UDP-sugar transporter UST74c [Drosophila melanogaster]	3514.07	1.1259	0.41189	0.01931
At5g10580	expressed protein contains Pfam profile PF04654: Protein of unknown function, DUF599	3514.12	1.1231	0.41158	0.01931
At5g03120	expressed protein	3514.56	1.128	0.41146	0.01933
At5g43640	40S ribosomal protein S15 (RPS15E)	3515.96	1.062	0.41175	0.01935
At1g50320	thioredoxin x nearly identical to thioredoxin x GB:AAF15952 GI:6539616 from [Arabidopsis thaliana]	3517.23	1.1087	0.41199	0.01939
At5g55220	trigger factor type chaperone family protein contains Pfam profiles PF05697: Bacterial trigger factor protein (TF), PF05698: Bacterial trigger factor protein (TF) C-terminus, PF00254: peptidyl-prolyl cis-trans isomerase, FKBP-type	3519.64	1.1211	0.41272	0.01943
At5g57530	xyloglucan:xyloglucosyl transferase, putative / xyloglucan endotransglycosylase, putative / endo-xyloglucan transferase, putative similar to xyloglucan endotransglycosylase XTR9 GI:4218963 from [Arabidopsis thaliana]	3521.65	1.1234	0.41329	0.01949
At5g04230	phenylalanine ammonia-lyase 3 (PAL3) nearly identical to SP|P45725	3522.12	1.0779	0.41312	0.0195
At5g53410	hypothetical protein similar to unknown protein (gb AAC73044.1)	3525.97	1.1319	0.41451	0.01958
At1g59610	dynamin-like protein, putative (ADL3) strong similarity to dynamin-like protein 6 (ADL6) [Arabidopsis thaliana] GI:6651399; contains Pfam profiles PF01031: Dynamin central region, PF00350: Dynamin family, PF02212: Dynamin GTPase effector domain, PF00169: PH domain; identical to cDNA dynamin-like protein ADL3, GI:4803835	3526.47	0.9922	0.4144	0.01959
At5g63500	expressed protein	3526.55	1.1111	0.4141	0.01959
At1g60740	peroxiredoxin type 2, putative strong similarity to type 2 peroxiredoxin [Brassica rapa subsp. pekinensis] GI:4928472; contains Pfam profile: PF00578 AhpC/TSA (alkyl hydroperoxide reductase and thiol-specific antioxidant) family	3529.13	1.1234	0.41492	0.01963
At4g21210	expressed protein contains Pfam domain PF03618: Domain of unknown function (DUF299)	3533.6	1.1096	0.41656	0.01973
At2g46390	expressed protein	3541.91	1.0557	0.4199	0.0199
Alien9	Control: Stratagene Spotreport Alien Oligo	3544.7	1.0648	0.42081	0.01996
At1g47710	serpin, putative / serine protease inhibitor, putative similar to phloem serpin-1 [Cucurbita maxima] GI:9937311; contains Pfam profile PF00079: Serpin (serine protease inhibitor)	3545.61	1.1595	0.42089	0.01999
At1g58080	ATP phosphoribosyl transferase 1 (ATP-PRT1) identical to ATP phosphoribosyl transferase GI:6683617 from [Arabidopsis thaliana]	3546.36	1.1221	0.42089	0.02
At1g79620	leucine-rich repeat transmembrane protein kinase, putative similar to receptor protein kinase GI:1389566 from [Arabidopsis thaliana]	3549.87	1.1073	0.42214	0.02008
At4g16240	hypothetical protein	3550.69	1.1252	0.42216	0.0201
At3g18740	60S ribosomal protein L30 (RPL30C) similar to 60S RIBOSOMAL PROTEIN L30 GB:O49884 from [Lupinus luteus]	3551.51	1.1247	0.42219	0.0201
At4g01680	myb family transcription factor (MYB55)	3553.78	1.1185	0.42287	0.02015
At5g16440	isopentenyl-diphosphate delta-isomerase I / isopentenyl diphosphate:dimethylallyl diphosphate isomerase I (IPP1) identical to SP|Q38929	3555.99	1.07	0.42351	0.0202
At4g25870	expressed protein contains Pfam profile PF03267: Arabidopsis protein of unknown function, DUF266	3557.11	1.1173	0.42368	0.02022
At5g10670	hypothetical protein 97% similarity to At3g28240 (Arabidopsis thaliana); predicted protein	3560.12	1.0933	0.42469	0.0203
At2g03300	Toll-Interleukin-Resistance (TIR) domain-containing protein domain signature TIR exists, suggestive of a disease resistance protein.	3561.94	1.1207	0.42517	0.02033
At5g38480	14-3-3 protein GF14 psi (GRF3) (RCI1) identical to 14-3-3 protein GF14 psi GI:1168200, SP:P42644	3564.49	1.1281	0.42598	0.02039
At2g43200	dehydration-responsive family protein similar to early-responsive to dehydration stress ERD3 protein [Arabidopsis thaliana] GI:15320410; contains Pfam profile PF03141: Putative methyltransferase	3564.93	1.0933	0.42585	0.0204
At4g16490	armadillo/beta-catenin repeat family protein contains Pfam profile: PF00514 armadillo/beta-catenin-like repeat	3566.31	1.1186	0.42614	0.02041
At5g45000	Toll-Interleukin-Resistance (TIR) domain-containing protein domain signature TIR exists, suggestive of a disease resistance protein.	3575.64	1.118	0.42996	0.02062
At3g20940	cytochrome P450 family protein similar to Cytochrome P450 93A3 (P450 CP5) (SP:O81973) [Glycine max]; similar to cytochrome P450 (SP:H71417) [Arabidopsis thaliana]	3576.24	0.9894	0.42992	0.02064
3xSSC	PC-1	3576.69	0.9541	0.42976	0.02064
At1g63610	expressed protein	3576.93	1.1136	0.42955	0.02065
At5g13110	glucose-6-phosphate 1-dehydrogenase, putative / G6PD, putative similar to SP|Q43839 Glucose-6-phosphate 1-dehydrogenase, chloroplast precursor (EC 1.1.1.49) (G6PD) {Solanum tuberosum}; contains Pfam profiles PF02781: Glucose-6-phosphate dehydrogenase C-terminal, PF00479: Glucose-6-phosphate dehydrogenase NAD binding domain	3580.94	1.085	0.43101	0.02074
At1g62980	expansin, putative (EXP18) identical to SWISS-PROT:Q9LQ07 alpha-expansin 18 precursor (At-EXP18)[Arabidopsis thaliana]; alpha-expansin gene family, PMID:11641069	3583.04	1.122	0.43161	0.02079
At5g14105	expressed protein	3584	1.1156	0.43172	0.0208
At1g66790	hypothetical protein	3588.68	1.0123	0.43351	0.02091
At4g38760	hypothetical protein KIAA0169 gene, Homo sapiens, D79991	3592.93	1.1119	0.43509	0.021
At1g52980	GTP-binding family protein contains Pfam domain, PF01926: GTPase of unknown function	3594.23	1.1244	0.43536	0.02103
At4g37870	phosphoenolpyruvate carboxykinase [ATP], putative / PEP carboxykinase, putative / PEPCK, putative similar to phosphoenolpyruvate carboxykinase [Lycopersicon esculentum] GI:16950587, SP|Q9SLZ0 Phosphoenolpyruvate carboxykinase [ATP] (EC 4.1.1.49) (PEP carboxykinase) (Phosphoenolpyruvate carboxylase) (PEPCK) {Zea mays}; contains Pfam profile PF01293: phosphoenolpyruvate carboxykinase	3595.08	1.1086	0.43541	0.02104
At5g11390	expressed protein	3598.14	1.0934	0.43644	0.02111
At1g72460	leucine-rich repeat transmembrane protein kinase, putative contains Pfam profiles: PF00560 leucine rich repeat (5 copies), PF00069 eukaryotic protein kinase domain	3607.78	1.0923	0.44054	0.02133
At4g25080	magnesium-protoporphyrin O-methyltransferase, putative / magnesium-protoporphyrin IX methyltransferase, putative similar to SP|Q55467 Magnesium-protoporphyrin O-methyltransferase (EC 2.1.1.1) (Magnesium-protoporphyrin IX methyltransferase) {Synechocystis sp.}	3609.79	1.1081	0.44111	0.02139
At1g70350	expressed protein	3618.12	1.1193	0.44458	0.02157
At4g12060	Clp amino terminal domain-containing protein contains Pfam profile: PF02861 Clp amino terminal domain	3620.5	1.1198	0.44533	0.02161
At4g01710	actin polymerization factor protein-related similar to human ARP2/3 complex 16 kd subunit, GenBank accession number O15511 likely functions to control the polymerization of actin	3626.88	1.0821	0.44795	0.02176
At2g41230	expressed protein	3630.46	1.0802	0.44926	0.02183
At5g64400	expressed protein contains Pfam domain, PF04933: Protein of unknown function (DUF657)	3632.59	1.076	0.44989	0.02189
At5g64370	beta-ureidopropionase, putative / beta-alanine synthase, putative similar to beta-alanine synthase [Dictyostelium discoideum] GI:14334061; contains Pfam profile PF00795: hydrolase, carbon-nitrogen family	3633.68	1.0889	0.45007	0.02191
At3g53510	ABC transporter family protein breast cancer resistance protein (BCRP), Homo sapiens, EMBL:AF098951	3633.75	1.1151	0.44973	0.02191
At1g06580	pentatricopeptide (PPR) repeat-containing protein contains Pfam profile PF01535: PPR repeat	3636.08	1.0207	0.45048	0.02199
At1g73260	trypsin and protease inhibitor family protein / Kunitz family protein similar to trypsin inhibitor propeptide [Brassica oleracea] GI:841208; contains Pfam profile PF00197: Trypsin and protease inhibitor	3637.54	1.1215	0.4508	0.022
At2g33200	F-box family protein contains F-box domain Pfam:PF00646	3640.2	1.394	0.45168	0.02207
At2g03350	expressed protein contains Pfam profile PF04398: Protein of unknown function, DUF538	3640.59	1.1219	0.45151	0.02209
At4g34670	40S ribosomal protein S3A (RPS3aB)	3640.76	1.1225	0.45124	0.02209
At4g34730	ribosome-binding factor A family protein contains PFam PF02033: Ribosome-binding factor A	3642.1	1.1147	0.4515	0.0221
At4g17390	60S ribosomal protein L15 (RPL15B)	3643.6	1.1043	0.45187	0.02213
At5g45510	leucine-rich repeat family protein contains leucine rich repeat (LRR) domains, Pfam:PF00560	3651.59	1.1159	0.45522	0.02231
At2g45760	BON1-associated protein (BAP1)-related similar to BON1-associated protein 1 BAP1 [Arabidopsis thaliana] GI:15487384; contains Pfam profile PF00168: C2 domain	3652.5	1.0984	0.4553	0.02234
At5g15210	zinc finger homeobox family protein / ZF-HD homeobox family protein various predicted proteins, Arabidopsis thaliana	3653.83	1.1202	0.45556	0.02239
At1g20970	adhesin-related contains TIGRFAM TIGR01612: reticulocyte binding protein; contains TIGRFAM TIGR00864: polycystin cation channel protein; similar to fimbriae-associated protein Fap1 [Streptococcus parasanguinis] (GI:3929312)	3654.97	1.0916	0.45576	0.0224
At1g65270	expressed protein	3655.84	1.1188	0.4558	0.0224
At3g48390	MA3 domain-containing protein similar to programmed cell death 4 protein [Gallus gallus] GI:12958564; contains Pfam profile PF02847: MA3 domain	3656.2	1.1313	0.45562	0.02243
At4g39710	immunophilin, putative / FKBP-type peptidyl-prolyl cis-trans isomerase, putative similar to FK506 binding protein 1 (GP:21535744) [Arabidopsis thaliana]	3657.1	1.0898	0.45569	0.02244
At3g26770	short-chain dehydrogenase/reductase (SDR) family protein similar to sex determination protein tasselseed 2 SP:P50160 from [Zea mays]	3659.4	1.1065	0.45641	0.0225
At3g13140	hydroxyproline-rich glycoprotein family protein	3659.42	1.1155	0.45606	0.0225
At5g60810	hypothetical protein	3660.14	1.0479	0.45602	0.0225
At2g18210	expressed protein	3661.99	1.0923	0.45655	0.02256
At4g29520	expressed protein	3663.49	1.0632	0.4569	0.0226
At1g12210	disease resistance protein (CC-NBS-LRR class), putative domain signature CC-NBS-LRR exists, suggestive of a disease resistance protein.	3671.62	1.0333	0.4603	0.02279
At3g49310	expressed protein contains PF05631: Protein of unknown function (DUF791)	3671.9	1.1207	0.46009	0.0228
At5g27340	hypothetical protein	3675.7	1.1244	0.46151	0.02289
At3g14740	PHD finger family protein similar to zinc-finger protein BR140 [PIR|JC2069][Homo sapiens]; contains PHD-finger domain PF00628	3676.53	1.1167	0.46154	0.0229
At1g09630	Ras-related GTP-binding protein, putative similar to GTP-binding protein GI:1370146 from [Lotus japonicus]	3677.06	1.1213	0.46144	0.0229
At4g37040	metallopeptidase M24 family protein similar to SP|O33343 Methionine aminopeptidase (EC 3.4.11.18) (Peptidase M) {Mycobacterium tuberculosis}; contains Pfam profile PF00557: metallopeptidase family M24	3677.31	1.0978	0.4612	0.0229
At5g02270	ABC transporter family protein NBD-like protein POP, Arabidopsis thaliana, EMBL:AF127664	3678.67	1.0974	0.46148	0.02293
At5g41170	pentatricopeptide (PPR) repeat-containing protein contains Pfam profile PF01535: PPR repeat	3680.14	1.1015	0.46181	0.02299
At3g02760	histidyl-tRNA synthetase, putative / histidine--tRNA ligase, putative similar to SP|P12081 Histidyl-tRNA synthetase (EC 6.1.1.21) (Histidine--tRNA ligase) (HisRS) {Homo sapiens}; contains Pfam profiles PF00587: tRNA synthetase class II core domain (G, H, P, S and T), PF03129: Anticodon binding domain	3685.62	1.1151	0.46403	0.0231
At2g39740	expressed protein	3687	1.0925	0.46434	0.02313
At3g57050	cystathionine beta-lyase, chloroplast / beta-cystathionase / cysteine lyase (CBL) identical to SP|P53780 Cystathionine beta-lyase, chloroplast precursor (EC 4.4.1.8) (CBL) (Beta-cystathionase) (Cysteine lyase) {Arabidopsis thaliana}	3687.05	1.1233	0.46402	0.02313
At5g67210	expressed protein contains Pfam profile PF04669: Protein of unknown function (DUF579)	3690.36	1.1652	0.46522	0.02321
At3g51800	metallopeptidase M24 family protein similar to SP|P50580 Proliferation-associated protein 2G4 {Mus musculus}; contains Pfam profile PF00557: metallopeptidase family M24	3691.44	1.1164	0.46536	0.02323
At5g14030	translocon-associated protein beta (TRAPB) family protein low similarity to SP|P23438 Translocon-associated protein, beta subunit precursor (TRAP-beta) (Signal sequence receptor beta subunit) {Canis familiaris}; contains Pfam profile PF05753: Translocon-associated protein beta (TRAPB)	3691.72	1.1199	0.46515	0.02324
At1g49580	calcium-dependent protein kinase, putative / CDPK, putative similar to calcium/calmodulin-dependent protein kinase CaMK3 [Nicotiana tabacum] gi|16904226|gb|AAL30820; contains protein kinase domain, Pfam:PF00069; contains serine/threonine protein kinase domain, INTERPRO:IPR002290	3691.76	1.1184	0.46482	0.02324
At1g19100	ATP-binding region, ATPase-like domain-containing protein-related low similarity to microrchidia [Homo sapiens] GI:5410257; contains non-consensus splice site (GC) at intron 8	3693.26	1.0769	0.46515	0.02329
At2g42000	plant EC metallothionein-like family 15 protein 84 C-terminal residues identical to EC protein homolog 1 (SP:P93746) {Arabidopsis thaliana}; contains Pfam PF02068: Plant PEC family metallothionein profile;	3693.49	1.1193	0.46495	0.0233
At2g34640	expressed protein	3694.01	1.1025	0.46481	0.0233
At4g10480	nascent polypeptide associated complex alpha chain protein, putative / alpha-NAC, putative similar to alpha-NAC, non-muscle form [Mus musculus] GI:1666690; contains Pfam profiles PF01849: NAC domain, PF00627: UBA/TS-N domain	3703.27	1.1129	0.46884	0.02352
At3g51080	zinc finger (GATA type) family protein GATA transcription factor 3 - Arabidopsis thaliana, PIR:T05288	3704.26	1.1068	0.46897	0.02353
At5g25630	pentatricopeptide (PPR) repeat-containing protein contains Pfam profile PF01535: PPR repeat	3704.64	1.1248	0.4688	0.02355
At4g12800	photosystem I reaction center subunit XI, chloroplast (PSI-L) / PSI subunit V identical to Photosystem I reaction center subunit XI, chloroplast precursor (PSI-L) (PSI subunit V) (Swiss-Prot:Q9SUI4) [Arabidopsis thaliana]; contains Pfam profile PF02605: photosystem I reaction center subunit XI; contains 2 transmembrane domains	3706.58	1.1153	0.46934	0.0236
At4g35120	kelch repeat-containing F-box family protein contains F-box domain Pfam:PF00646 and Kelch motif Pfam:PF01344	3708.7	0.9841	0.47	0.02363
At1g51630	expressed protein contains Pfam PF03138: Plant protein family. The function of this family of plant proteins is unknown;	3709.29	1.1209	0.46992	0.02368
At4g32640	sec23/sec24 transport protein-related	3709.37	1.0962	0.46962	0.02368
At1g23630	expressed protein contains Pfam profile PF02713: Domain of unknown function DUF220; expression supported by MPSS	3712.74	1.0819	0.47085	0.02373
At3g14190	expressed protein	3716.31	1.124	0.47218	0.02383
At4g38430	expressed protein contains Pfam profile PF03759: Domain of unknown function (DUF315)	3717.08	1.0573	0.4722	0.02383
At5g14140	zinc finger (C2H2 type) family protein contains Pfam profile: PF00096 zinc finger, C2H2 type	3719.18	1.0882	0.47284	0.0239
At4g27090	60S ribosomal protein L14 (RPL14B) ribosomal protein L14 - Human,PIR3:JC5954	3721.02	1.1216	0.47336	0.02393
At2g04900	expressed protein	3721.45	1.1114	0.47322	0.02395
At4g37790	homeobox-leucine zipper protein 22 (HAT22) / HD-ZIP protein 22 identical to homeobox-leucine zipper protein HAT22 (HD-ZIP protein 22) (SP:P46604) [Arabidopsis thaliana]	3724.98	1.124	0.47451	0.02403
At4g38260	expressed protein contains Pfam PF05742: Protein of unknown function (DUF833)	3725.94	1.1079	0.47463	0.02408
At5g10690	pentatricopeptide (PPR) repeat-containing protein / CBS domain-containing protein contains CBS and PPR domain repeats	3726.24	1.0786	0.47439	0.02408
At1g21060	expressed protein contains Pfam profile PF04784: Protein of unknown function, DUF547	3728.4	1.1158	0.47507	0.02413
At3g48560	acetolactate synthase, chloroplast / acetohydroxy-acid synthase (ALS) nearly identical to SP|P17597 Acetolactate synthase, chloroplast precursor (EC 2.2.1.6, formerly EC 4.1.3.18) (Acetohydroxy-acid synthase) (ALS) {Arabidopsis thaliana}	3731.05	1.0956	0.47597	0.0242
At3g55040	In2-1 protein, putative similar to In2-1 protein, Zea mays, P49248	3731.89	1.1204	0.47601	0.02421
At4g30996	expressed protein	3733.66	1.0937	0.47648	0.02423
At5g63840	alpha-glucosidase, putative similar to alpha-glucosidase GI:2648032 from [Solanum tuberosum]	3738.95	1.1126	0.47867	0.02439
At5g14120	nodulin family protein similar to nodulin-like protein [Arabidopsis thaliana] GI:3329368, nodule-specific protein Nlj70 [Lotus japonicus] GI:3329366	3741.99	1.1121	0.47976	0.02443
At5g17950	hypothetical protein	3742.67	1.1208	0.47973	0.02448
At5g15530	biotin carboxyl carrier protein 2 (BCCP2) identical to biotin carboxyl carrier protein isoform 2 [Arabidopsis thaliana] gi|8886869|gb|AAF80592	3742.86	1.0873	0.47944	0.02448
At4g24930	thylakoid lumenal 17.9 kDa protein, chloroplast SP:Q9SW33;GI:17369630;PMID:11719511; similar to expressed protein gi:12321169 {Oryza sativa}	3748.89	1.1042	0.48201	0.02463
At4g28630	ABC transporter family protein identical to half-molecule ABC transporter ATM1 GI:9964117 from [Arabidopsis thaliana]	3750.16	1.0931	0.48222	0.02463
At4g19510	disease resistance protein (TIR-NBS-LRR class), putative domain signature TIR-NBS-LRR exists, suggestive of a disease resistance protein.	3750.18	1.1155	0.48191	0.02463
At4g10340	chlorophyll A-B binding protein CP26, chloroplast / light-harvesting complex II protein 5 / LHCIIc (LHCB5) identical to SP|Q9XF89 Chlorophyll A/B-binding protein CP26, chloroplast precursor (Light-harvesting complex II protein 5) (LHCB5) (LHCIIc) {Arabidopsis thaliana}; contains Pfam profile: PF00504 chlorophyll A-B binding protein; chlorophyll a/b-binding protein CP26 in PS II, Brassica juncea, …	3751.03	1.0873	0.48193	0.02468
At1g17800	plastocyanin-like domain-containing protein contains plastocyanin-like domain Pfam:PF02298; similar to basic blue protein GI:6688810 from [Medicago sativa]	3755.44	1.0519	0.48368	0.02479
At4g24090	expressed protein	3755.75	1.1081	0.48345	0.02479
At2g21385	expressed protein	3756.45	1.1049	0.48344	0.02482
At4g13195	expressed protein	3758.57	1.0904	0.48408	0.02485
At5g46430	60S ribosomal protein L32 (RPL32B)	3761.98	1.1115	0.48538	0.02493
At4g04870	CDP-alcohol phosphatidyltransferase family protein similar to SP|Q07560 Cardiolipin synthetase (EC 2.7.8.-) {Saccharomyces cerevisiae; contains Pfam profile PF01066: CDP-alcohol phosphatidyltransferase	3770.78	1.0376	0.48926	0.02516
At5g47640	CCAAT-box binding transcription factor subunit B (NF-YB) (HAP3 ) (AHAP3) family (Hap3b) similar to CAAT-box DNA binding protein subunit B (NF-YB) (SP:P25209) (GI:22380) [Zea mays]; contains Pfam PF00808 : Histone-like transcription factor (CBF/NF-Y) and archaeal histone; identical to cDNA transcription factor Hap3b (Hap3b) mRNA, partial cds GI:9965734	3776.79	1.1124	0.49181	0.02532
At1g76930	proline-rich extensin-like family protein contains extensin-like region, Pfam:PF04554	3779.13	1.1042	0.49258	0.02537
At5g08440	expressed protein	3780.97	0.9817	0.4931	0.02542
At5g58240	bis(5'-adenosyl)-triphosphatase, putative similar to bis(5'-adenosyl)-triphosphatase (Diadenosine 5',5'''- P1,P3-triphosphate hydrolase, Dinucleosidetriphosphatase, AP3A hydrolase, AP3AASE, Fragile histidine triad protein) [Homo sapiens] Swiss-Prot:P49789	3781.8	1.0836	0.49315	0.02543
At3g27770	expressed protein	3784.56	1.1246	0.49415	0.02552
At3g18410	NADH-ubiquinone oxidoreductase-related similar to NADH-ubiquinone oxidoreductase 12 kDa subunit, mitochondrial precursor (EC 1.6.5.3) (EC 1.6.99.3) (Complex I-12KD) (CI-12KD). (Swiss-Prot:Q03015) [Neurospora crassa]	3785.62	1.121	0.49429	0.02553
At2g30940	protein kinase family protein contains protein kinase domain, Pfam:PF00069	3788.45	1.1147	0.4953	0.02562
At3g51460	phosphoinositide phosphatase family protein contains similarity to phosphoinositide phosphatase SAC1 [Rattus norvegicus] gi|11095248|gb|AAG29810; contains Pfam domain, PF02383: SacI homology domain; contains non-consensus AT-AC splice sites at intron 8	3791.73	1.0458	0.49655	0.02569
At4g08685	pollen Ole e 1 allergen and extensin family protein contains Pfam domain, PF01190: Pollen proteins Ole e I family	3793.07	1.1142	0.49682	0.02572
At3g18280	protease inhibitor/seed storage/lipid transfer protein (LTP) family protein similar to TED4 [Zinnia elegans] GI:493721; contains Pfam protease inhibitor/seed storage/LTP family domain PF00234	3796.07	1.1048	0.49792	0.0258
At3g60440	expressed protein	3802.16	1.1191	0.50051	0.02595
At1g13950	eukaryotic translation initiation factor 5A-1 / eIF-5A 1 identical to SP|Q9XI91 Eukaryotic translation initiation factor 5A-1 (eIF-5A 1) {Arabidopsis thaliana}	3803.45	1.1242	0.50079	0.02599
At1g16170	expressed protein	3803.97	1.0865	0.50069	0.026
At3g43540	expressed protein hypothetical protein slr1699 - Synechocystis sp. (strain PCC 6803), PIR:S75306	3805.05	1.1085	0.50084	0.02603
At5g56880	expressed protein	3805.64	1.0969	0.50077	0.02603
At1g80240	expressed protein contains Pfam profile PF04862: Protein of unknown function, DUF642	3809.78	1.1196	0.50237	0.02614
At5g35753	expressed protein	3811.55	1.0959	0.50288	0.0262
At2g21790	ribonucleoside-diphosphate reductase small chain, putative / ribonucleotide reductase, putative similar to ribonucleotide reductase GI:4151068 from [Nicotiana tabacum]	3812.69	1.097	0.50307	0.02622
At2g36290	hydrolase, alpha/beta fold family protein low similarity to 2-hydroxy-6-oxo-6-phenylhexa-2,4-dienoate hydrolase [Rhodococcus sp. RHA1] GI:8978311; contains Pfam profile PF00561: hydrolase, alpha/beta fold family	3815.47	1.1173	0.50405	0.0263
At5g04800	40S ribosomal protein S17 (RPS17D) 40S ribosomal protein S17, Lycopersicon esculentum, EMBL:AF161704	3817.03	1.1112	0.50444	0.02633
At4g32010	transcriptional factor B3 family protein low similarity to FUSCA3 [Arabidopsis thaliana] GI:3582518, VIVIPAROUS1 protein [Triticum aestivum] GI:7801376; contains Pfam profile PF02362: B3 DNA binding domain	3819.82	0.9725	0.50544	0.0264
At5g45280	pectinacetylesterase, putative similar to pectinacetylesterase precursor GI:1431629 from [Vigna radiata]	3820.36	1.1113	0.50534	0.02642
At4g24330	expressed protein hypothetical protein - Caenorhabditis elegans,PID:e1350884	3820.77	1.0775	0.50517	0.02642
At1g04900	expressed protein contains Pfam PF02636: Uncharacterized ACR, COG1565	3823.11	1.1162	0.50597	0.02649
At3g61990	O-methyltransferase family 3 protein several O-methyltransferases - different species; contains Pfam 01596 O-methyltransferase domain	3823.44	1.1132	0.50575	0.0265
At2g47650	NAD-dependent epimerase/dehydratase family protein similar to UDP-glucuronic acid decarboxylase Uxs1p from Filobasidiella neoformans GI:14318327; contains Pfam profile PF01370 NAD dependent epimerase/dehydratase family; contains non-consensus AT donor splice site at exon 1 and non-consensus AC acceptor splice site at exon 2	3823.75	1.1108	0.50555	0.0265
At3g16870	zinc finger (GATA type) family protein contains Pfam profile:PF00320 GATA:GATA zinc finger	3824.04	1.0097	0.50531	0.02651
At3g28990	hypothetical protein	3824.42	1.127	0.50514	0.02652
At5g01320	pyruvate decarboxylase, putative strong similarity to pyruvate decarboxylase 1 [Vitis vinifera] GI:10732644; contains InterPro entry IPR000399: Pyruvate decarboxylase	3824.72	1.0831	0.50491	0.02653
At3g53580	diaminopimelate epimerase family protein contains Pfam profile PF01678: Diaminopimelate epimerase	3825.61	1.1093	0.50499	0.02655
At2g25520	phosphate translocator-related low similarity to SP|P52178 Triose phosphate/phosphate translocator, non-green plastid, chloroplast precursor (CTPT) {Brassica oleracea}, phosphoenolpyruvate/phosphate translocator precursor [Mesembryanthemum crystallinum] GI:9295275	3827.24	1.0954	0.50541	0.0266
At1g15480	DNA-binding protein, putative similar to DNA-binding protein [Triticum aestivum] GI:6958202; contains Pfam profile PF01535: PPR repeat	3828.96	1.0815	0.5059	0.02663
At5g50810	mitochondrial import inner membrane translocase (TIM8) identical to mitochondrial import inner membrane translocase subunit Tim8 [Arabidopsis thaliana] Swiss-Prot:Q9XGY4; contains Pfam domain, PF02953: Tim10/DDP family zinc finger	3830.34	1.1143	0.50621	0.02666
At5g42240	serine carboxypeptidase S10 family protein similar to Serine carboxypeptidase II-3 precursor (SP:P52711) (CP-MII.3. [Hordeum vulgare]	3831.23	1.063	0.50628	0.0267
At5g35110	hypothetical protein predicted protein, Arabidopsis thaliana	3831.49	1.0928	0.50602	0.0267
At1g49930	hypothetical protein	3835.58	1.0478	0.50765	0.0268
At2g03670	AAA-type ATPase family protein contains Pfam domain, PF00004: ATPase, AAA family ('A'TPases 'A'ssociated with diverse cellular 'A'ctivities)	3838.14	1.1158	0.50855	0.02686
At5g13120	peptidyl-prolyl cis-trans isomerase cyclophilin-type family protein contains Pfam domain, PF00160: peptidyl-prolyl cis-trans isomerase, cyclophilin-type	3838.71	1.1076	0.50848	0.0269
At1g16850	expressed protein	3838.79	1.1223	0.50813	0.0269
At5g57540	xyloglucan:xyloglucosyl transferase, putative / xyloglucan endotransglycosylase, putative / endo-xyloglucan transferase, putative similar to xyloglucan endotransglycosylase (XTR9) GI:4218963 from [Arabidopsis thaliana]	3839.72	1.1175	0.50822	0.02691
At1g55670	photosystem I reaction center subunit V, chloroplast, putative / PSI-G, putative (PSAG) identical to SP|Q9S7N7; similar to SP|Q00327 Photosystem I reaction center subunit V, chloroplast precursor (PSI-G) (Photosystem I 9 kDa protein) {Hordeum vulgare}; contains Pfam profile PF01241: Photosystem I psaG / psaK	3843.48	1.1065	0.50973	0.027
At2g20560	DNAJ heat shock family protein SP|Q9UDY4 DnaJ homolog subfamily B member 4 (Heat shock 40 kDa protein 1 homolog) {Homo sapiens}; contains Pfam profile PF00226: DnaJ domain	3843.67	1.11	0.50945	0.02702
At2g44380	DC1 domain-containing protein highly similar to GP|2435515|AF024504; contains Pfam profile PF03107: DC1 domain	3844.72	1.1099	0.50959	0.02703
At5g22410	peroxidase, putative identical to peroxidase ATP14a [Arabidopsis thaliana] gi|1546690|emb|CAA67335	3845.19	1.0995	0.50946	0.02705
At5g36120	YGGT family protein contains Pfam profile PF02325: YGGT family (unknown function)	3846.53	1.1158	0.50974	0.0271
At1g78890	expressed protein	3847.02	1.0336	0.50961	0.0271
At1g80120	expressed protein contains Pfam profile PF04525: Protein of unknown function (DUF567)	3848.07	1.1162	0.50976	0.02713
At2g29240	Ulp1 protease family protein contains Pfam profile PF02902: Ulp1 protease family, C-terminal catalytic domain; similar to At1g21020, At3g26530, At1g08760, At1g08740, At1g35650, At1g21030	3850.6	1.1154	0.51063	0.0272
At3g28900	60S ribosomal protein L34 (RPL34C) similar to 60S ribosomal protein L34 GB:P41098 [Nicotiana tabacum]	3850.74	1.1177	0.51033	0.0272
At1g69620	60S ribosomal protein L34 (RPL34B) similar to SP:Q42351 from [Arabidopsis thaliana]	3854.68	1.113	0.5119	0.0273
At1g80200	expressed protein ; expression supported by MPSS	3854.72	1.1132	0.51154	0.0273
At5g58320	kinase interacting protein-related low similarity to kinase interacting protein 1 [Petunia integrifolia] GI:13936326	3855.21	1.066	0.51143	0.02731
At1g12560	expansin, putative (EXP7) similar to expansin GI:2828241 from [Brassica napus]; alpha-expansin gene family, PMID:11641069	3856.05	1.1169	0.51148	0.02733
At4g38600	HECT-domain-containing protein / ubiquitin-transferase family protein similar to SP|Q14669Thyroid receptor interacting protein 12 (TRIP12) {Homo sapiens}; contains Pfam profile PF00632: HECT-domain (ubiquitin-transferase)	3856.85	1.0354	0.51148	0.02735
At3g49680	branched-chain amino acid aminotransferase 3 / branched-chain amino acid transaminase 3 (BCAT3) identical to SP|Q9M401 Branched-chain amino acid aminotransferase 3, chloroplast precursor (EC 2.6.1.42) (Atbcat-3){Arabidopsis thaliana}	3858.43	1.112	0.51189	0.0274
At2g19050	GDSL-motif lipase/hydrolase family protein low similarity to SP|P40603 Anter-specific proline-rich protein APG (Protein CEX) (Fragment) {Brassica napus}; contains Pfam profile PF00657: GDSL-like Lipase/Acylhydrolase	3859.9	1.0627	0.51225	0.02743
At2g44770	phagocytosis and cell motility protein ELMO1-related contains weak similarity to ELMO1 [Mus musculus] gi|16118551|gb|AAL14464	3861.07	1.0091	0.51247	0.02746
At5g47060	senescence-associated protein-related similar to senescence-associated protein SAG102 (GI:22331931) [Arabidopsis thaliana];	3861.45	1.1024	0.51229	0.02748
At4g22490	protease inhibitor/seed storage/lipid transfer protein (LTP) family protein contains Pfam protease inhibitor/seed storage/LTP family domain PF00234	3863.1	0.9743	0.51272	0.02753
At3g60200	expressed protein hypothetical proteins At2g44600 - Arabidopsis thaliana, EMBL:AAC27462	3867.86	1.0914	0.51472	0.02763
At3g63320	protein phosphatase 2C-related / PP2C-related protein phosphatase 2C - Rattus norvegicus, EMBL:AF095927	3868.37	1.127	0.51461	0.02765
At3g25710	basic helix-loop-helix (bHLH) family protein contains Pfam profile: PF00010 helix-loop-helix DNA-binding domain	3868.5	1.113	0.5143	0.02766
At3g47520	malate dehydrogenase [NAD], chloroplast (MDH) identical to chloroplast NAD-malate dehydrogenase [Arabidopsis thaliana] GI:3256066; contains InterPro entry IPR001236: Lactate/malate dehydrogenase; contains Pfam profiles PF00056: lactate/malate dehydrogenase, NAD binding domain and PF02866: lactate/malate dehydrogenase, alpha/beta C-terminal domain	3869.14	1.1075	0.51423	0.02769
At5g57440	haloacid dehalogenase-like hydrolase family protein similar to SP|Q08623 GS1 protein {Homo sapiens}; contains InterPro accession IPR005834: Haloacid dehalogenase-like hydrolase	3871.79	1.094	0.51518	0.02775
At5g38810	F-box family protein predicted proteins, Arabidopsis thaliana	3872.25	1.1134	0.51504	0.02776
At3g59750	receptor lectin kinase, putative similar to receptor lectin kinase 3 [Arabidopsis thaliana] gi|4100060|gb|AAD00733	3872.63	1.0917	0.51485	0.02777
At3g42960	alcohol dehydrogenase (ATA1) identical to alcohol dehydrogenase (ATA1) GI:2501781 from [Arabidopsis thaliana]	3876.95	1.0972	0.51662	0.02789
AT3G44150	PC-1	3877.22	1.1232	0.51638	0.0279
At3g20830	protein kinase family protein contains protein kinase domain, Pfam:PF00069	3877.68	1.1158	0.51626	0.0279
At2g16450	F-box family protein contains Pfam PF00646: F-box domain; contains TIGRFAM TIGR01640 : F-box protein interaction domain	3881.06	1.1936	0.51753	0.02799
At3g07410	Ras-related GTP-binding family protein contains Pfam profile: PF00071 Ras family	3881.73	1.0901	0.51748	0.02801
ath-MIR156e	miRNA gene Arabidopsis thaliana miR156e stem-loop	3882.09	1.0212	0.51729	0.02802
At1g30370	lipase class 3 family protein similar to DEFECTIVE IN ANTHER DEHISCENCE1 [Arabidopsis thaliana] GI:16215706; contains Pfam profile: PF01764: Lipase	3882.42	1.0963	0.51709	0.02803
At1g08120	hypothetical protein	3885.62	1.007	0.5183	0.02811
At1g09390	GDSL-motif lipase/hydrolase family protein Similar to early nodulin ENOD8 [Medicago sativa] GI:304037, lanatoside 15'-O-acetylesterase [Digitalis lanata] GI:3688284, elicitor-induced glycoprotein iEP4 [Daucus carota] GI:1911765; contains InterPro Entry IPR001087 Lipolytic enzyme, G-D-S-L family	3887.41	1.1121	0.51883	0.02816
At3g44330	expressed protein	3888.47	1.1217	0.51898	0.02819
At3g23740	expressed protein	3889.24	0.9461	0.51899	0.02821
At1g67050	expressed protein	3890.37	1.1169	0.51919	0.02824
At1g26945	expressed protein supported by full length cDNA gi:26453215 from [Arabidopsis thaliana]	3890.56	1.1143	0.51892	0.02825
At5g15560	hypothetical protein	3891.08	1.0826	0.51881	0.02826
At1g35550	elongation factor Tu C-terminal domain-containing protein similar to SP|P13905 Elongation factor 1-alpha (EF-1-alpha) {Arabidopsis thaliana}; contains Pfam profile PF03143: Elongation factor Tu C-terminal domain	3893.2	1.1035	0.51949	0.02833
At2g07340	prefoldin-related KE2 family protein contains similarity to Swiss-Prot:O60925 prefoldin subunit 1 [Homo sapiens]; contains Pfam domain, PF01920: KE2 family protein	3895.41	1.0963	0.52022	0.02837
At5g25280	serine-rich protein-related contains some similarity to serine-rich proteins	3896.06	1.101	0.52016	0.0284
At3g02080	40S ribosomal protein S19 (RPS19A) similar to 40S ribosomal protein S19 GB:P40978 [Oryza sativa]	3897.88	1.1044	0.5207	0.02843
At2g02120	plant defensin-fusion protein, putative (PDF2.1) plant defensin protein family member, personal communication, Bart Thomma (Bart.Thomma@agr.kuleuven.ac.be); contains a gamma-thionin family signature (PDOC00725)	3900.07	1.1067	0.52143	0.0285
At5g55900	sucrase-related similar to sucrase [Solanum tuberosum] GI:1200257	3900.68	1.1166	0.52135	0.02852
At5g01820	CBL-interacting protein kinase 14 (CIPK14) identical to CBL-interacting protein kinase 14 [Arabidopsis thaliana] gi|13249127|gb|AAK16689; contains Pfam profiles PF00069: Protein kinase domain and PF03822: NAF domain; identical to cDNA CBL-interacting protein kinase 14 (CIPK14) GI:13249126	3900.82	1.0943	0.52108	0.02853
At5g32070	hypothetical protein	3905.11	1.0963	0.52282	0.02863
At4g34750	auxin-responsive protein, putative / small auxin up RNA (SAUR_E) contains similarity to indole-3-acetic acid induced protein ARG7 SP:P32295 from [Phaseolus aureus]	3905.23	1.099	0.52252	0.02863
At4g25540	DNA mismatch repair protein MSH3 (MSH3) identical to SP|O65607 DNA mismatch repair protein MSH3 (AtMsh3) {Arabidopsis thaliana}	3905.44	1.0904	0.52225	0.02863
At2g43370	U1 small nuclear ribonucleoprotein 70 kDa, putative	3907.34	1.1113	0.52282	0.0287
At3g06060	short-chain dehydrogenase/reductase (SDR) family protein contains INTERPRO family IPR002198 short-chain dehydrogenase/reductase (SDR) superfamily	3907.51	1.1096	0.52254	0.0287
At2g20330	transducin family protein / WD-40 repeat family protein similar to Transcriptional repressor rco-1 (SP:P78706) [Neurospora crassa]; similar to TUP1(GB:AF079369); contains 6 WD-40 repeats (PF00400)	3910.9	1.0791	0.52388	0.0288
At3g02790	zinc finger (C2H2 type) family protein contains Pfam profile: PF00096 zinc finger, C2H2 type	3912.8	1.1058	0.52443	0.02883
At5g19180	ubiquitin activating enzyme, putative (ECR1) identical to putative ubiquitin activating enzyme E1 [Arabidopsis thaliana] GI:2952433; similar to NEDD8 activating enzyme [Mus musculus] GI:17061821	3921.97	1.082	0.52859	0.0291
At3g12820	myb family transcription factor (MYB10) similar to myb factor GI:1945279 from [Oryza sativa]	3923.19	1.0601	0.52883	0.02913
At5g46980	invertase/pectin methylesterase inhibitor family protein contains Pfam profile PF04043: Plant invertase/pectin methylesterase inhibitor	3924.9	0.9934	0.52933	0.02918
At5g09890	protein kinase, putative contains protein kinase domain, Pfam:PF00069	3926.94	1.1022	0.52997	0.02923
At2g21230	bZIP family transcription factor contains a bZIP transcription factor basic domain signature (PDOC00036)	3927.6	1.0801	0.52991	0.02923
At5g14100	ABC transporter family protein contains similarity to ABC transporter, ATP-binding protein	3927.63	1.0842	0.52958	0.02923
At2g30960	expressed protein	3928.87	1.1178	0.52981	0.0293
At3g14840	leucine-rich repeat family protein / protein kinase family protein contains Pfam domains PF00560: Leucine Rich Repeat and PF00069: Protein kinase domain; contains 2 predicted transmembrane domains	3931.8	1.0913	0.53088	0.02936
ath-MIR395f	miRNA gene Arabidopsis thaliana miR395f stem-loop	3936.73	1.0132	0.53295	0.0295
At1g45688	expressed protein	3937.73	1.1069	0.53308	0.02953
At1g24180	pyruvate dehydrogenase E1 component alpha subunit, mitochondrial, putative similar to SP|P52901 Pyruvate dehydrogenase E1 component alpha subunit, mitochondrial precursor (EC 1.2.4.1) (PDHE1-A) {Arabidopsis thaliana}; contains Pfam profile PF00676: Dehydrogenase E1 component	3941.51	1.1124	0.53462	0.02963
At2g23670	expressed protein	3944.62	1.1118	0.53576	0.02971
At3g10525	expressed protein	3944.82	1.0914	0.5355	0.02973
At3g25410	bile acid:sodium symporter family protein low similarity to SP|Q14973 Sodium/bile acid cotransporter (Na(+)/bile acid cotransporter) {Homo sapiens}; contains Pfam profile PF01758: Sodium Bile acid symporter family	3946.9	1.1066	0.53616	0.02979
At5g47850	protein kinase, putative contains similarity to cytokinin-regulated kinase 1 [Nicotiana tabacum] gi|10998537|gb|AAG25966; contains protein kinase domain, Pfam:PF00069	3947.08	1.2364	0.53588	0.0298
At1g35720	annexin 1 (ANN1) identical to annexin (AnnAt1) [Arabidopsis thaliana] GI:4959106	3947.72	1.0362	0.53584	0.0298
At1g67300	hexose transporter, putative similar to hexose transporters from Solanum tuberosum [GI:8347246], Nicotiana tabacum [GI:8347244], Arabidopsis thaliana [GI:8347250]; contains Pfam profile PF00083: major facilitator superfamily protein	3951.82	1.1128	0.53752	0.0299
At4g38790	ER lumen protein retaining receptor family protein similar to SP|P35402 ER lumen protein retaining receptor (HDEL receptor) {Arabidopsis thaliana}; contains Pfam profile PF00810: ER lumen protein retaining receptor	3951.97	1.0931	0.53723	0.02991
At2g47560	zinc finger (C3HC4-type RING finger) family protein contains Pfam domain, PF00097: Zinc finger, C3HC4 type (RING finger)	3954.16	1.1106	0.53796	0.03
At1g70310	spermidine synthase 2 (SPDSYN2) / putrescine aminopropyltransferase 2 identical to SP|O48661 Spermidine synthase 2 (EC 2.5.1.16) (Putrescine aminopropyltransferase 2) (SPDSY 2) {Arabidopsis thaliana}	3955.58	1.071	0.5383	0.03001
At5g57170	macrophage migration inhibitory factor family protein / MIF family protein contains Pfam profile: PF01187 Macrophage migration inhibitory factor(MIF)	3955.69	1.1016	0.53799	0.03003
At2g43360	biotin synthase (BioB) (BIO2) identical to SP|P54967 Pfam profile PF04055: radical SAM domain protein	3955.96	1.1105	0.53775	0.03003
At3g12260	complex 1 family protein / LVR family protein contains Pfam PF05347: Complex 1 protein (LYR family)	3956.91	1.1141	0.53785	0.03004
At5g16710	dehydroascorbate reductase, putative Strong similarity to dehydroascorbate reductase [Spinacia oleracea] gi:10952512 gb:AAG24945	3957.02	1.1178	0.53754	0.03005
At4g39990	Ras-related GTP-binding protein, putative similar to GTP-binding protein GI:303738 from [Pisum sativum]	3957.45	1.1122	0.5374	0.03008
At5g02480	expressed protein p	3959.61	1.0684	0.5381	0.03013
At5g38580	hypothetical protein	3960.58	1.1096	0.53824	0.03014
At5g20130	expressed protein	3961.6	1.0949	0.53839	0.0302
At2g14880	SWIB complex BAF60b domain-containing protein contains Pfam profile PF02201: BAF60b domain of the SWIB complex	3962.11	1.1174	0.53827	0.0302
At4g08056	hypothetical protein	3962.63	1.0994	0.53817	0.03022
At5g19370	rhodanese-like domain-containing protein / PPIC-type PPIASE domain-containing protein low similarity to MPT-synthase sulfurylase [Synechococcus sp. PCC 7942] GI:2950364; contains Pfam profiles PF00581: Rhodanese-like domain, PF00639: PPIC-type PPIASE domain; identical to cDNA peptidyl-prolyl cis-trans isomerase GI:2246379	3964.59	1.1162	0.53879	0.03028
At2g36930	zinc finger (C2H2 type) family protein contains Prosite PS00028: Zinc finger, C2H2 type, domain; weak similarity to Zinc finger protein T86 (Swiss-Prot:O00488) [Homo sapiens]	3967.24	1.0977	0.53974	0.03033
At3g54270	sucrose-phosphatase 3 (SPP3) nearly identical to sucrose-phosphatase (SPP3) [Arabidopsis thaliana] GI:16904077	3967.61	1.116	0.53957	0.03034
At4g27270	quinone reductase family protein similar to 1,4-benzoquinone reductase [Phanerochaete chrysosporium][GI:4454993]; similar to Trp repressor binding protein [Escherichia coli][SP|P30849]; contains flavodoxin domain PF00258	3968.53	1.118	0.53966	0.0304
At1g31800	cytochrome P450 family protein similar to Cytochrome P450 97B2 (SP:048921) [Glycine max]; contains Pfam profile: PF00067: Cytochrome P450	3972.98	1.0992	0.5415	0.0305
At5g27450	mevalonate kinase (MK) identical to mevalonate kinase [Arabidopsis thaliana] SWISS-PROT:P46086	3974.41	1.1162	0.54184	0.03053
At5g19520	mechanosensitive ion channel domain-containing protein / MS ion channel domain-containing protein contains Pfam profile PF00924: Mechanosensitive ion channel	3977.3	1.1118	0.54292	0.03063
At4g37560	formamidase, putative / formamide amidohydrolase, putative similar to SP|Q50228 Formamidase (EC 3.5.1.49) (Formamide amidohydrolase) {Methylophilus methylotrophus}; contains Pfam profile PF03069: Acetamidase/Formamidase family	3978.07	1.0883	0.54294	0.03063
At3g21720	isocitrate lyase, putative similar to isocitrate lyase GI:167144 from [Brassica napus]	3978.12	1.1002	0.5426	0.03064
At3g25010	disease resistance family protein contains leucine rich-repeat (LRR) domains (23 copies) Pfam:PF00560, INTERPRO:IPR001611; similar to Hcr2-5D [Lycopersicon esculentum] gi|3894393|gb|AAC78596	3980.66	1.1137	0.54351	0.03072
At2g38150	alpha 1,4-glycosyltransferase family protein / glycosyltransferase sugar-binding DXD motif-containing protein low similarity to alpha-1,4-N-acetylglucosaminyltransferase, Homo sapiens [gi:5726306], Gb3 synthase, Rattus norvegicus [gi:9082162] ; contains Pfam profiles PF04572: Alpha 1,4-glycosyltransferase conserved region, PF04488: Glycosyltransferase sugar-binding region containing DXD motif	3984.83	1.0061	0.54523	0.03083
At3g27890	NADPH-dependent FMN reductase family protein contains Pfam profile: PF03358 NADPH-dependent FMN reductase	3987.9	1.1049	0.5464	0.03092
At3g15940	glycosyl transferase family 1 protein contains Pfam profile:PF00534 Glycosyl transferases group 1	3988.91	0.972	0.54655	0.03095
At5g06310	expressed protein similar to unknown protein (gb|AAD29059.1)	3989.57	1.105	0.54651	0.03099
At4g16380	expressed protein	3989.6	1.1163	0.54618	0.031
At2g21280	expressed protein similar to YfhF (GI:2804536) [Bacillus subtilis]	3990.07	1.0881	0.54604	0.031
At5g47790	forkhead-associated domain-containing protein / FHA domain-containing protein	3990.77	1.1121	0.54601	0.03101
At5g52780	expressed protein similar to unknown protein (pir||T04431)	3991.17	1.1047	0.54586	0.03102
At5g38660	expressed protein similar to unknown protein (pir||S75762)	3993.04	1.1044	0.54641	0.03108
At4g30010	expressed protein	3993.51	1.1087	0.54629	0.0311
At5g27460	pentatricopeptide (PPR) repeat-containing protein low similarity to DNA-binding protein [Triticum aestivum] GI:6958202; contains Pfam profile PF01535: PPR repeat	3996.55	1.0812	0.54749	0.0312
At5g46160	ribosomal protein L14 family protein / huellenlos paralog (HLP) contains Pfam profile PF00238: Ribosomal protein L14p/L23e; identical to cDNA HUELLENLOS PARALOG (HLP) nuclear gene for mitochondrial product GU:18140859	3996.67	1.1067	0.54718	0.0312
At1g08390	expressed protein	3996.91	1.0288	0.54693	0.0312
At5g57370	expressed protein low similarity to nucleic acid binding protein [Homo sapiens] GI:431953	3997.61	1.0486	0.54691	0.03121
At5g14920	gibberellin-regulated family protein similar to SP|P46689 Gibberellin-regulated protein 1 precursor {Arabidopsis thaliana}; contains Pfam profile PF02704: Gibberellin regulated protein	3998.02	1.046	0.54676	0.03121
At5g12210	geranylgeranyl transferase type II beta subunit, putative / RAB geranylgeranyltransferase beta subunit, putative similar to rab geranylgeranyl transferase GB:CAA69383 GI:1552549 from [Homo sapiens]	3998.38	1.0563	0.54656	0.03122
At5g47435	formyltetrahydrofolate deformylase, putative similar to formyltetrahydrofolate deformylase [strain PCC 6803- Synechocystis sp.] SWISS-PROT:Q55135	4004.27	1.0413	0.54913	0.0314
At1g55320	acyl-activating enzyme 18 (AAE18) nearly identical to acyl-activating enzyme 18 [Arabidopsis thaliana] GI:29893268; similar to acetyl-CoA synthetase [SP|P27095] from Methanothrix soehngenii; contains Pfam AMP-binding enzyme domain PF00501l; identical to cDNA acyl-activating enzyme 18 (At1g55320) GI: 29893267	4007.26	1.0058	0.55026	0.0315
At3g61310	DNA-binding family protein contains a AT hook motif (DNA binding motifs with a preference for A/T rich regions), Pfam:PF02178	4016.35	1.1085	0.55445	0.03173
At4g35140	transducin family protein / WD-40 repeat family protein contains 6 (3 significant) WD-40 repeats; similar to PC326 protein (GI:200241) (PIR2:S37694) [Mus musculus]; Human (H326) mRNA, Homo sapiens, gb:U06631	4017.16	1.0347	0.55449	0.03177
At5g19930	integral membrane family protein contains Pfam domain PF01940: Integral membrane protein	4017.94	0.9434	0.55451	0.0318
At5g67220	nitrogen regulation family protein similar to unknown protein (gb|AAF51525.1) ; contains Pfam domain PF01207: Dihydrouridine synthase (Dus); similar to (SP:P45672) NIFR3-like protein (SP:P45672) [Azospirillum brasilense]	4018.35	1.069	0.55438	0.0318
At4g21600	bifunctional nuclease, putative similar to bifunctional nuclease [Zinnia elegans] gi|4099833|gb|AAD00694	4018.94	1.1131	0.5543	0.03182
At2g04170	meprin and TRAF homology domain-containing protein / MATH domain-containing protein weak similarity to NtN2 [Medicago truncatula] GI:3776084; contains Pfam profile PF00917: MATH domain	4021.43	1.1054	0.55517	0.0319
At5g10480	protein tyrosine phosphatase-like protein, putative (PAS2) identical to PEPINO/PASTICCINO2 protein GI:24411193, GI:24575153 from [Arabidopsis thaliana]; contains Pfam:04387: protein tyrosine phosphatase-like protein	4021.88	1.1045	0.55504	0.0319
At4g39080	vacuolar proton ATPase, putative similar to Swiss-Prot:Q93050 vacuolar proton translocating ATPase 116 kDa subunit A isoform 1 (Clathrin-coated vesicle/synaptic vesicle proton pump 116 kDa subunit, Vacuolar proton pump subunit 1, Vacuolar adenosine triphosphatase subunit Ac116) [Homo sapiens]	4022.48	1.1104	0.55497	0.03192
At3g43920	ribonuclease III family protein similar to RNA helicase/RNAseIII CAF protein [Arabidopsis thaliana] GI:6102610; contains Pfam profiles PF02170: PAZ domain, PF00636: RNase3 domain	4022.58	1.1361	0.55466	0.03192
At5g27390	expressed protein CG6949 - Drosophila melanogaster, EMBL:AE003739	4022.61	1.1123	0.55428	0.03192
At5g64920	COP1-interacting protein (CIP8) / zinc finger (C3HC4-type RING finger) family protein identical to COP1-interacting protein CIP8 [Arabidopsis thaliana] gi|5929906|gb|AAD56636; contains Pfam profile: PF00097 zinc finger, C3HC4 type	4025	1.0964	0.55514	0.032
At2g33655	F-box family protein contains F-box domain Pfam:PF00646 ; similar to SKP1 interacting partner 2 (SKIP2) TIGR_Ath1:At5g67250	4026	1.097	0.55525	0.03202
At1g77400	expressed protein	4027.44	1.1038	0.55562	0.03206
At1g53520	chalcone-flavanone isomerase-related low similarity to GI:499036 (Vitis vinifera)	4028.12	1.1198	0.5556	0.0321
At3g19270	cytochrome P450 family protein similar to Cytochrome P450 85 (SP:Q43147) {Lycopersicon esculentum};	4030.2	1.1085	0.55627	0.03213
At4g09680	expressed protein	4030.67	1.1012	0.55613	0.03215
At4g29480	mitochondrial ATP synthase g subunit family protein contains Pfam profile: PF04718 mitochondrial ATP synthase g subunit	4033.69	1.1008	0.5573	0.03223
At5g24090	acidic endochitinase (CHIB1) identical to SP|P19172 Acidic endochitinase precursor (EC 3.2.1.14) {Arabidopsis thaliana}	4037.88	1.1088	0.55903	0.03237
At2g39670	radical SAM domain-containing protein similar to hypothetical protein PIR|S76698|S76698 contains Pfam profile PF04055: radical SAM domain protein	4042	1.114	0.56073	0.0325
At5g47210	nuclear RNA-binding protein, putative similar to nuclear RNA binding protein GI:6492264 from [Arabidopsis thaliana]	4043.61	1.1128	0.56118	0.03252
At1g69295	beta-1,3-glucanase-related low similarity to elicitor inducible beta-1,3-glucanase NtEIG-E76 [Nicotiana tabacum] GI:11071974	4045.65	1.1123	0.56186	0.0326
At3g62530	PBS lyase HEAT-like repeat-containing protein contains Pfam profile: PF03130 PBS lyase HEAT-like repeat	4048.25	1.1124	0.5628	0.03267
At3g25190	nodulin, putative similar to nodulin 21 (N-21) [Glycine max] SWISS-PROT:P16313	4051.95	1.091	0.56429	0.03279
At3g17170	ribosomal protein S6 family protein (RFC3) annotation temporarily based on supporting cDNA gi|15620809|dbj|AB057424.1|; contains TIGRfam TIGR00166 and Pfam PF01250 profiles ribosomal protein S6.	4052.04	1.1103	0.56396	0.03279
At4g33410	signal peptide peptidase family protein contains Pfam domain PF04258: Membrane protein of unknown function (DUF435)	4052.08	1.0939	0.56365	0.03279
At2g33330	33 kDa secretory protein-related contains Pfam PF01657: Domain of unknown function, duplicated in 33 KDa secretory proteins	4053.38	1.1104	0.56393	0.03282
At5g10240	asparagine synthetase 3 (ASN3) identical to asparagine synthetase (ASN3) [Arabidopsis thaliana] GI:3859534	4057.79	1.0976	0.56582	0.03295
At4g20940	leucine-rich repeat family protein contains leucine rich-repeat (LRR) domains Pfam:PF00560, INTERPRO:IPR001611; contains similarity to leucine-rich repeat receptor-like protein kinase INRPK1 [Ipomoea nil] gi|14495542|gb|AAB36558	4058.12	1.1089	0.56561	0.03296
At5g04010	expressed protein	4060.21	1.0988	0.5663	0.03302
At5g50370	adenylate kinase, putative similar to adenylate kinase (ATP-AMP transphosphorylase) [Arabidopsis thaliana] SWISS-PROT:O82514	4060.64	1.1053	0.56615	0.03303
At3g52090	DNA-directed RNA polymerase II 13.6 kDa subunit (RPB13.6) identical to SP|Q38859 DNA-directed RNA polymerase II 13.6 kDa polypeptide (EC 2.7.7.6) {Arabidopsis thaliana}	4062.86	1.1083	0.56692	0.0331
At2g18510	pre-mRNA splicing factor, putative similar to SP|Q15427 Splicing factor 3B subunit 4 (Spliceosome associated protein 49) (SAP 49) (SF3b50) (Pre-mRNA splicing factor SF3b 49 kDa subunit) {Homo sapiens}; contains Pfam profile PF00076: RNA recognition motif. (a.k.a. RRM, RBD, or RNP domain)	4063.05	1.1059	0.56663	0.03311
At2g01990	expressed protein	4066.76	1.1093	0.56815	0.03322
At1g14450	expressed protein contains similarity to cytochrome c oxidase subunit I GI:5678701 from [Loligo pealei]	4067.14	1.1095	0.56797	0.03322
At1g73620	thaumatin-like protein, putative / pathogenesis-related protein, putative strong similarity to SP|P50699 Thaumatin-like protein precursor {Arabidopsis thaliana}, pathogenesis-related group 5 protein [Brassica rapa] GI:2749943; contains Pfam profile: PF00314 thaumatin family	4070.19	1.1162	0.56913	0.03332
At1g06620	2-oxoglutarate-dependent dioxygenase, putative similar to 2A6 (GI:599622) and tomato ethylene synthesis regulatory protein E8 (SP|P10967); contains Pfam profile: PF00671 Iron/Ascorbate oxidoreductase family	4072.62	1.1001	0.57	0.0334
At2g23620	esterase, putative similar to ethylene-induced esterase [Citrus sinensis] GI:14279437, polyneuridine aldehyde esterase [Rauvolfia serpentina] GI:6651393; contains Pfam profile PF00561: hydrolase, alpha/beta fold family	4073.2	1.1116	0.56993	0.03341
At1g20850	cysteine endopeptidase, papain-type (XCP2) identical to papain-type cysteine endopeptidase XCP2 GI:6708183 from [Arabidopsis thaliana]	4074.86	1.1158	0.57044	0.03345
At5g02610	60S ribosomal protein L35 (RPL35D) ribosomal protein L35- cytosolic, Arabidopsis thaliana, PIR:T00549	4075.17	1.0979	0.57019	0.03346
At3g27100	expressed protein	4077.44	1.0938	0.57097	0.03353
At5g19510	elongation factor 1B alpha-subunit 2 (eEF1Balpha2) identical to elongation factor 1B alpha-subunit [Arabidopsis thaliana] GI:6686821	4078.04	1.1033	0.57091	0.03355
At2g30980	shaggy-related protein kinase delta / ASK-delta / ASK-dzeta (ASK4) identical to shaggy-related protein kinase delta (ASK-delta) (ASK- dzeta) [Arabidopsis thaliana] SWISS-PROT:Q39010	4078.85	1.1035	0.57094	0.03359
At1g20220	expressed protein	4081.41	1.0866	0.57186	0.03365
At5g15770	GCN5-related N-acetyltransferase (GNAT) family protein similar to SP|O93806 Glucosamine-phosphate N-acetyltransferase (EC 2.3.1.4) (Phosphoglucosamine transacetylase) (Phosphoglucosamine acetylase) {Candida albicans}; contains Pfam profile PF00583: acetyltransferase, GNAT family	4081.61	1.1119	0.5716	0.03365
At5g46270	disease resistance protein (TIR-NBS-LRR class), putative domain signature TIR-NBS-LRR exists, suggestive of a disease resistance protein.	4081.95	1.1107	0.57138	0.03366
At3g28070	nodulin MtN21 family protein similar to MtN21 [Medicago truncatula] GI:2598575	4082.51	1.0806	0.57131	0.0337
At2g48120	pale cress protein (PAC) identical to PAC [Arabidopsis thaliana] gi|1483213|emb|CAA65334	4087.96	1.0998	0.57371	0.03385
At5g14130	peroxidase, putative identical to peroxidase ATP20a [Arabidopsis thaliana] gi|1546694|emb|CAA67338	4089.96	1.0824	0.57435	0.03391
At5g65410	zinc finger homeobox family protein / ZF-HD homeobox family protein similar to hypothetical proteins (GP|4220524)(GP|3184285|)(Arabidopsis); ZP-HD homeobox family protein GP|13374061 (Flaveria bidentis);GP:5091602 {Oryza sativa}	4090.41	1.0959	0.57422	0.03392
At3g62360	expressed protein	4092.82	1.1108	0.57508	0.034
At2g38025	expressed protein	4094.18	1.0736	0.57539	0.03403
At3g61620	exonuclease RRP41 (RRP41) identical to exonuclease RRP41 [Arabidopsis thaliana] GI:6164938	4096.31	1.0522	0.57611	0.0341
At3g01860	expressed protein	4096.4	1.1149	0.57577	0.0341
At5g50090	expressed protein	4096.88	1.1028	0.57564	0.03411
At5g16060	expressed protein	4103.12	1.0555	0.57845	0.03431
At5g27610	myb family transcription factor contains Pfam profile: PF00249 myb-like DNA-binding domain	4104.09	1.0752	0.57859	0.03432
At2g03680	expressed protein Alternative splicing exists based on EST evidence	4104.74	1.1097	0.57853	0.03435
At5g15350	plastocyanin-like domain-containing protein contains plastocyanin-like domain Pfam:PF02298	4104.91	1.097	0.57824	0.03435
At1g71500	Rieske [2Fe-2S] domain-containing protein contains Pfam profile PF00355: iron-sulfur cluster-binding protein, rieske family	4106.87	1.1124	0.57889	0.03442
At1g80030	DNAJ heat shock protein, putative similar to SP|Q05646 Chaperone protein dnaJ {Erysipelothrix rhusiopathiae}; contains Pfam profiles PF00226: DnaJ domain, PF01556: DnaJ C terminal region, PF00684: DnaJ central domain (4 repeats)	4107.86	1.115	0.579	0.03445
At1g14480	ankyrin repeat family protein contains Pfam domain, PF00023: Ankyrin repeat	4108.43	1.0261	0.57893	0.03446
At4g39330	mannitol dehydrogenase, putative nearly identical to SP|P42734, probable mannitol dehydrogenase	4109.91	1.0933	0.5793	0.03451
At1g14660	sodium proton exchanger, putative (NHX8) similar to Na+ H+ antiporter GB:CAA69925 GI:1655702 from (Xenopus laevis); similar to putative Na+/H+ antiporter SOS1 [Arabidopsis thaliana] gi|8515714|gb|AAF76139; Member of The Monovalent Cation:Proton Antiporter (CPA1) Family, PMID:11500563	4112.2	1.0137	0.5801	0.03459
At4g23680	major latex protein-related / MLP-related low similarity to major latex protein {Papaver somniferum}[GI:294060] ; contains Pfam profile PF00407: Pathogenesis-related protein Bet v I family	4112.34	1.1022	0.5798	0.0346
At3g58060	cation efflux family protein / metal tolerance protein, putative (MTPc3) member of the cation diffusion facilitator (CDF) family, or cation efflux (CE) family, PMID:11500563	4114.99	1.0991	0.58081	0.03466
At2g35733	hypothetical protein	4116.49	1.1084	0.58122	0.03471
At1g74490	protein kinase, putative similar to protein kinase [Arabidopsis thaliana] gi|2852449|dbj|BAA24695; contains Pfam profile: PF00069 Eukaryotic protein kinase domain	4117.05	1.0249	0.58114	0.03472
At5g08130	basic helix-loop-helix (bHLH) family protein contains Pfam profile: PF00010 helix-loop-helix DNA-binding domain	4121.04	1.0433	0.58283	0.03485
At1g53180	expressed protein	4121.94	1.1149	0.58291	0.03489
At4g35010	glycosyl hydrolase family 35 protein similar to beta-galactosidase BG1 GI:15081596 from [Vitis vinifera]	4125.16	1.1028	0.58421	0.035
At1g07830	ribosomal protein L29 family protein similar to GB:CAA83057 from [Saccharomyces cerevisiae]	4126.18	1.1045	0.58434	0.03501
At5g01870	lipid transfer protein, putative similar to lipid transfer protein 6 from Arabidopsis thaliana [gi:8571927]; contains Pfam protease inhibitor/seed storage/LTP family domain PF00234	4126.32	1.1115	0.58404	0.03501
At3g25780	allene oxide cyclase, putative / early-responsive to dehydration protein, putative / ERD protein, putative similar to allene oxide cyclase GI:8977961 from [Lycopersicon esculentum]; similar to early-responsive to dehydration (ERD12) protein [GI:15320414]; contains Pfam profile PF06351: Allene oxide cyclase	4127.46	1.0286	0.58423	0.03504
At3g61460	zinc finger (C3HC4-type RING finger) family protein (BRH1) identical to BRH1 RING finger protein [Arabidopsis thaliana] GI:4689366; identical to cDNA BRH1 RING finger protein, GI:4689365	4128.76	1.098	0.58454	0.0351
At4g01690	protoporphyrinogen oxidase (PPOX) identical to SP|P55826	4129.02	1.094	0.5843	0.0351
At1g18520	senescence-associated family protein similar to senescence-associated protein 5 [Hemerocallis hybrid cultivar] gi|3551954|gb|AAC34855	4129.41	1.0898	0.58413	0.03511
At3g58140	phenylalanyl-tRNA synthetase class IIc family protein similar to phenylalanine-tRNA synthetase [Homo sapiens] GI:3983103; contains Pfam profile PF01409: tRNA synthetases class II core domain (F)	4129.99	1.1035	0.58404	0.03512
At1g57860	60S ribosomal protein L21 similar to 60S ribosomal protein L21 GI:3885884 from [Oryza sativa]	4133.06	1.1117	0.58524	0.03522
At1g27340	F-box family protein contains Pfam PF00646: F-box domain; similar to fim protein; similar to ESTs gb|T42445, gb|T76780, gb|AA650733, and emb|Z17748	4133.22	1.0791	0.58495	0.03522
At3g05490	rapid alkalinization factor (RALF) family protein similar to RALF precursor [Nicotiana tabacum] GI:16566316	4133.46	1.0878	0.58471	0.03522
At3g23190	lesion inducing protein-related similar to ORF, able to induce HR-like lesions [Nicotiana tabacum]	4134.48	1.0988	0.58487	0.03525
At4g37250	leucine-rich repeat family protein / protein kinase family protein contains protein kinase domain, Pfam:PF00069; contains leucine-rich repeats, Pfam:PF00560	4137.01	1.056	0.58579	0.03534
At2g43780	expressed protein	4138.2	1.1117	0.58604	0.03539
At2g36820	expressed protein	4139.25	1.1013	0.58621	0.03541
At3g60530	zinc finger (GATA type) family protein identical to cDNA for GATA transcription factor 4 GI:2959735	4142.39	1.0811	0.58745	0.03551
At1g64590	short-chain dehydrogenase/reductase (SDR) family protein contains INTERPRO family IPR002198 short-chain dehydrogenase/reductase (SDR) superfamily	4143.32	1.114	0.58756	0.03553
At4g34620	ribosomal protein S16 family protein ribosomal protein S16, Neurospora crassa, PIR2:A29927	4145.05	1.1124	0.58807	0.0356
At5g05830	zinc finger (C3HC4-type RING finger) family protein contains Pfam profile: PF00097 Zinc finger, C3HC4 type (RING finger); contains PROSITE PS00190: Cytochrome c family heme-binding site signature	4145.37	1.1079	0.58787	0.03561
At2g34620	mitochondrial transcription termination factor-related / mTERF-related contains Pfam profile PF02536: mTERF	4145.9	1.0963	0.58776	0.03562
At4g21105	expressed protein	4145.97	1.104	0.58744	0.03562
At2g24020	expressed protein contains Pfam domain PF02575: Uncharacterized BCR, YbaB family COG0718	4147.07	1.1033	0.58763	0.03565
At1g73360	homeobox-leucine zipper family protein / lipid-binding START domain-containing protein protodermal factor2 (GI:14276060) [Arabidopsis thaliana]; similar to homeobox protein GI:1173621 from [ Phalaenopsis sp.]	4147.36	1.0729	0.58741	0.03565
At3g07300	eukaryotic translation initiation factor 2B family protein / eIF-2B family protein similar to SP|P49770 Translation initiation factor eIF-2B beta subunit (eIF-2B GDP-GTP exchange factor) {Homo sapiens}; contains Pfam profile PF01008: Initiation factor 2 subunit family	4147.87	1.0943	0.5873	0.03569
At4g31340	myosin heavy chain-related contains weak similarity to Myosin heavy chain, nonmuscle type A (Cellular myosin heavy chain, type A) (Nonmuscle myosin heavy chain-A) (NMMHC-A) (Swiss-Prot:P35579) [Homo sapiens]	4147.88	1.11	0.58695	0.0357
At1g14810	semialdehyde dehydrogenase family protein similar to SP:O31219 Aspartate-semialdehyde dehydrogenase (EC 1.2.1.11) (ASA dehydrogenase) (ASADH) {Legionella pneumophila}; contains Pfam profiles PF02774: Semialdehyde dehydrogenase dimerisation domain, PF01118: Semialdehyde dehydrogenase NAD binding domain	4148.86	1.1071	0.58709	0.03571
At1g18680	HNH endonuclease domain-containing protein contains Pfam domain PF01844: HNH endonuclease	4149.72	1.0883	0.58714	0.03573
At5g47840	adenylate kinase, chloroplast, putative / ATP-AMP transphosphorylase, putative similar to SP|P43188 Adenylate kinase, chloroplast (EC 2.7.4.3) (ATP-AMP transphosphorylase) {Zea mays}; contains Pfam profile PF00406: Adenylate kinase	4152.97	1.0989	0.58844	0.03583
At5g45650	subtilase family protein contains Pfam domain, PF00082: Subtilase family; contains Pfam domain, PF02225: protease associated (PA) domain	4154.84	0.971	0.589	0.0359
At5g49020	protein arginine N-methyltransferase family protein similar to protein arginine methyltransferase [Mus musculus] GI:5257221	4155.64	1.1053	0.58905	0.03592
At3g17510	CBL-interacting protein kinase 1 (CIPK1) identical to CBL-interacting protein kinase 1 [Arabidopsis thaliana] gi|11066952|gb|AAG28776; contains Pfam profiles PF00069: Protein kinase domain and PF03822: NAF domain; identical to cDNA CBL-interacting protein kinase 1 (CIPK1) GI:11066951	4156.38	1.0959	0.58907	0.03593
At5g19490	repressor protein-related similar to repressor protein [Oryza sativa] GI:18481624	4157	1.1032	0.58904	0.03595
At4g20150	expressed protein	4157.74	1.1106	0.58902	0.036
At1g75590	auxin-responsive family protein similar to auxin-induced protein TGSAUR22 (GI:10185820) [Tulipa gesneriana]	4160.89	1.0934	0.5903	0.0361
At5g64810	WRKY family transcription factor contains Pfam profile: PF03106 WRKY DNA -binding domain	4163.08	1.1107	0.59106	0.03614
At5g38110	ASF1-like anti-silencing family protein similar to SP|P32447 Anti-silencing protein 1 {Saccharomyces cerevisiae}; contains Pfam profile PF04729: Anti-silencing protein, ASF1-like	4163.8	1.1105	0.59105	0.03618
At5g19360	calcium-dependent protein kinase, putative / CDPK, putative similar to calcium-dependent protein kinase [Marchantia polymorpha] gi|5162877|dbj|BAA81748	4167.04	1.1125	0.59233	0.03629
At5g39570	expressed protein	4167.06	1.0831	0.59197	0.03629
At1g34380	5'-3' exonuclease family protein similar to DNA polymerase type I [Rhodothermus sp. 'ITI 518'] gi|4090935|gb|AAC98908 ; contains Pfam profile PF02739: 5'-3' exonuclease, N-terminal resolvase-like domain	4168.19	1.0539	0.59218	0.03631
At2g30050	transducin family protein / WD-40 repeat family protein similar to SEC13-related protein (SP:P55735) [Homo sapiens]	4168.29	1.1081	0.59186	0.03631
At1g10380	expressed protein	4172.71	1.1132	0.59375	0.03645
At2g35240	plastid developmental protein DAG, putative similar to plastid protein [Arabidopsis thaliana] gi|2246378|emb|CAB06698	4173.55	1.104	0.59383	0.03649
At2g25970	KH domain-containing protein	4175.64	1.0535	0.59453	0.03654
At5g67260	cyclin family protein similar to cyclin D3.1 protein [Nicotiana tabacum] GI:4160300; contains Pfam profiles PF00134: Cyclin, N-terminal domain, PF02984: Cyclin, C-terminal domain	4175.85	1.116	0.5943	0.03655
At5g04080	expressed protein	4178.36	1.1081	0.59521	0.03663
At2g22125	C2 domain-containing protein contains Pfam profile PF00168: C2 domain	4178.39	1.0851	0.59486	0.03663
At3g10940	protein phosphatase-related similar to protein phosphatase PTPKIS1 protein (GI:11595504) [Arabidopsis thaliana]	4179.14	1.1065	0.59488	0.03665
At5g23535	KOW domain-containing protein simlar to SP|P12876 50S ribosomal protein L24 (BL23) (12 kDa DNA-binding protein) (HPB12) {Bacillus subtilis}; contains Pfam profile PF00467: KOW motif	4181.64	1.0932	0.59577	0.03673
At3g55250	expressed protein predicted pectate-lyase, Arabidopsis thaliana, PIR:T06728	4184.06	1.1057	0.59666	0.03681
At3g59920	Rab GDP dissociation inhibitor (GDI2) identical to Rab GDP dissociation inhibitor AtGDI2 [Arabidopsis thaliana] GI:2446981	4186.6	1.1009	0.5976	0.0369
At1g51930	zinc finger (C3HC4-type RING finger) family protein contains Pfam profile: PF00097 zinc finger, C3HC4 type (RING finger)	4186.86	1.1093	0.59737	0.03691
At5g61780	tudor domain-containing protein / nuclease family protein contains Pfam domains PF00567: Tudor domain and PF00565: Staphylococcal nuclease homologue	4187.54	1.1149	0.59734	0.03692
At2g41850	endo-polygalacturonase, putative similar to endo-polygalacturonase [Arabidopsis thaliana] GI:2597824; contains PF00295: Glycosyl hydrolases family 28 (polygalacturonases)	4189.94	1.098	0.5982	0.03701
At1g67785	expressed protein	4190.98	1.1147	0.59836	0.03703
At3g02580	delta 7-sterol-C5-desaturase (STE1) identical to sterol-C5-desaturase GB:AAD12944 GI:4234768 from [Arabidopsis thaliana]	4194.19	1.1016	0.59964	0.03713
At2g40120	protein kinase family protein contains protein kinase domain, Pfam:PF00069	4195.28	1.0487	0.59984	0.03717
At5g10430	arabinogalactan-protein (AGP4) identical to gi_3883126_gb_AAC77826	4197.95	1.1028	0.60083	0.03725
At5g49740	ferric reductase-like transmembrane component family protein similar to ferric-chelate reductase (FRO1) [Pisum sativum] GI:15341529; contains Pfam profile PF01794: Ferric reductase like transmembrane componenent	4200.33	1.1083	0.60169	0.03732
At1g79500	2-dehydro-3-deoxyphosphooctonate aldolase / phospho-2-dehydro-3-deoxyoctonate aldolase / 3-deoxy-D-manno-octulosonic acid 8-phosphate synthetase (KDSA) identical to Swiss-Prot:Q9AV97 2-dehydro-3-deoxyphosphooctonate aldolase (EC 4.1.2.16) (Phospho-2- dehydro-3-deoxyoctonate aldolase) (3-deoxy-D-manno-octulosonic acid 8-phosphate synthetase) (KDO-8-phosphate synthetase) (KDO 8-P synthase) [Arabido…	4200.85	1.116	0.60159	0.03734
At5g11880	diaminopimelate decarboxylase, putative / DAP carboxylase, putative similar to diaminopimelate decarboxylase [Arabidopsis thaliana] GI:6562332; contains Pfam profiles PF02784: Pyridoxal-dependent decarboxylase pyridoxal binding domain, PF00278: Pyridoxal-dependent decarboxylase C-terminal sheet domain	4202.45	1.1089	0.60204	0.03741
At1g24360	3-oxoacyl-[acyl-carrier protein] reductase, chloroplast / 3-ketoacyl-acyl carrier protein reductase identical to 3-oxoacyl-[acyl-carrier protein] reductase SP:P33207 from [Arabidopsis thaliana]	4202.66	1.1075	0.6018	0.03741
At1g05600	pentatricopeptide (PPR) repeat-containing protein contains Pfam profile: PF01535 PPR repeat	4204.71	1.1079	0.60248	0.03747
At3g15352	cytochrome c oxidase copper chaperone-related contains similarity to cytochrome c oxidase copper chaperone [Mus musculus] SWISS-PROT:P56394	4207.12	1.0917	0.60335	0.03754
At3g43980	40S ribosomal protein S29 (RPS29A) ribosomal protein S29, rat, PIR:S30298	4210.08	1.0722	0.60452	0.03763
At4g15690	glutaredoxin family protein contains INTERPRO Domain IPR002109, Glutaredoxin (thioltransferase)	4210.43	1.1056	0.60432	0.03764
At5g09580	expressed protein ; expression supported by MPSS	4211.44	1.2387	0.60449	0.0377
At5g52100	dihydrodipicolinate reductase family protein weak similarity to dihydrodipicolinate reductase [Corynebacterium glutamicum] GI:311768; contains Pfam profiles PF01113: Dihydrodipicolinate reductase N-terminus, PF05173: Dihydrodipicolinate reductase C-terminus	4217.52	1.0966	0.60724	0.03789
At4g32040	homeobox protein knotted-1 like 5 (KNAT5) / homeodomain containing protein 1 (H1) identical to homeobox protein knotted-1 like 5 (KNAT5) SP:P48002 from [Arabidopsis thaliana]	4217.67	0.9895	0.60695	0.0379
At4g14530	hypothetical protein	4218.42	1.1125	0.607	0.03791
At1g08600	SNF2 domain-containing protein / helicase domain-containing protein similar to SP|P46100 Transcriptional regulator ATRX {Homo sapiens}; contains PFam profiles PF00271: Helicase conserved C-terminal domain, PF00176: SNF2 family N-terminal domain; non-consensus GC donor splice site at exon boundary 28614	4218.82	0.9966	0.60683	0.03792
At5g10770	chloroplast nucleoid DNA-binding protein, putative similar to CND41, chloroplast nucleoid DNA binding protein [Nicotiana tabacum] GI:2541876; contains Pfam profile PF00026: Eukaryotic aspartyl protease	4221.9	1.109	0.60803	0.03802
At1g67150	hypothetical protein contains Pfam profile PF03140: Plant protein of unknown function	4222.14	1.0996	0.60781	0.03802
At4g23050	protein kinase, putative similar to MAP3K delta-1 protein kinase [Arabidopsis thaliana] gi|2253010|emb|CAA74591; contains Pfam PF00069 Protein kinase domain and PF00989 PAS domain	4222.83	1.0907	0.60777	0.03805
At1g10670	expressed protein	4223.69	1.0899	0.60784	0.0381
At3g06710	expressed protein	4225.1	1.0978	0.60823	0.03812
At3g23530	cyclopropane fatty acid synthase, putative / CPA-FA synthase, putative similar to cyclopropane synthase [Sterculia foetida] GI:21069167; contains Pfam profiles PF02353: Cyclopropane-fatty-acyl-phospholipid synthase, PF01593: amine oxidase, flavin-containing	4225.63	1.1131	0.60813	0.03813
At4g02620	vacuolar ATPase subunit F family protein contains weak similarity to vacuolar ATP synthase subunit F (EC 3.6.3.14) (V-ATPase F subunit) (Vacuolar proton pump F subunit) (V-ATPase 14 kDa subunit) (Swiss-Prot:P50408) [Rattus norvegicus]; contains Pfam PF01990: ATP synthase (F/14-kDa) subunit	4226.87	1.1007	0.60839	0.0382
At1g22630	expressed protein contains Pfam PF00684 : DnaJ central domain (4 repeats)	4227.07	1.1006	0.60813	0.0382
At5g66580	expressed protein	4227.31	1.1047	0.60789	0.03821
At1g12000	pyrophosphate--fructose-6-phosphate 1-phosphotransferase beta subunit, putative / pyrophosphate-dependent 6-phosphofructose-1-kinase, putative strong similarity to SP|Q41141 Pyrophosphate--fructose 6-phosphate 1-phosphotransferase beta subunit (EC 2.7.1.90) (PFP) ((PPI-PFK) {Ricinus communis}; contains Pfam profile PF00365: Phosphofructokinase	4229.55	1.1033	0.60868	0.03827
At3g27430	20S proteasome beta subunit B (PBB1) identical to 20S proteasome beta subunit PBB1 (PBB1) GB:AAC32066 [Arabidopsis thaliana] (Genetics 149 (2), 677-692 (1998)); contains Pfam profile: PF00227 proteasome A-type and B-type;	4239.05	1.0913	0.61322	0.0386
At4g38210	expansin, putative (EXP20) similar to alpha-expansin 3 GI:6942322 from [Triphysaria versicolor]; alpha-expansin gene family, PMID:11641069	4243.61	1.1002	0.6152	0.03872
At3g05975	hypothetical protein	4244.15	1.0601	0.61513	0.03874
At3g23590	expressed protein	4246.44	1.0923	0.61596	0.03881
At1g31230	bifunctional aspartate kinase/homoserine dehydrogenase / AK-HSDH nearly identical to gb|X71364 [PIR|S46497] aspartate kinase / homoserine dehydrogenase from Arabidopsis thaliana; contains ACT domain	4246.46	1.1041	0.61559	0.03881
At2g17360	40S ribosomal protein S4 (RPS4A) contains ribosomal protein S4 signature from residues 8 to 22	4248.35	1.0984	0.61619	0.0389
At3g45330	lectin protein kinase family protein contains Serine/Threonine protein kinases active-site signature, Prosite:PS00108; contains Pfam profiles PF00069: Protein kinase domain, PF00139: Legume lectins beta domain, PF00138: Legume lectins alpha domain	4248.88	1.0959	0.6161	0.03891
At1g31330	photosystem I reaction center subunit III family protein contains Pfam profile: PF02507: photosystem I reaction center subunit III	4249.83	1.0645	0.61622	0.03892
At5g20330	beta-1,3-glucanase (BG4) identical to to plant beta-1,3-glucanase bg4 GI:2808438 from [Arabidopsis thaliana]	4250.02	1.0434	0.61595	0.03893
At1g69420	zinc finger (DHHC type) family protein contains Pfam profile: PF01529: DHHC zinc finger domain	4253.99	1.1008	0.61764	0.03908
At1g14970	expressed protein contains Pfam PF03138: Plant protein family. The function of this family of plant proteins is unknown; previously annotated as 'auxin-independent growth promoter -related' based on similarity to axi 1 protein (GB:X80301) (GI:559920) from [Nicotiana tabacum], which, due to scienitific fraud was retracted. Retraction in: Schell J. EMBO J 1999 May 17;18(10):2908. PMID:10400497.	4254.2	1.1004	0.61737	0.03909
At5g03820	GDSL-motif lipase/hydrolase family protein similar to family II lipase EXL3 (GI:15054386) and EXL1 (GI:15054382), EXL2 (GI:15054384) [Arabidopsis thaliana]; contains Pfam profile PF00657: Lipase/Acylhydrolase with GDSL-like motif	4254.72	1.1081	0.61727	0.0391
At2g31100	lipase, putative similar to lipase [Dianthus caryophyllus] GI:4103627; contains Pfam profile PF01764: Lipase (class 3)	4257.01	1.098	0.61808	0.03917
At2g31570	glutathione peroxidase, putative	4258.08	1.1028	0.61828	0.03921
At5g65020	annexin 2 (ANN2) identical to annexin (AnnAt2) [Arabidopsis thaliana] GI:4959108	4258.53	1.0855	0.61814	0.03921
At5g46580	pentatricopeptide (PPR) repeat-containing protein contains similarity to 67kD chloroplastic RNA-binding protein, P67.1 [Raphanus sativus] GI:9755886; contains Pfam profile PF01535: PPR repeat	4263.3	1.0819	0.62027	0.03939
At1g78900	vacuolar ATP synthase catalytic subunit A / V-ATPase A subunit / vacuolar proton pump alpha subunit / V-ATPase 69 kDa subunit identical to SP|O23654 Vacuolar ATP synthase catalytic subunit A (EC 3.6.3.14) (V-ATPase A subunit) (Vacuolar proton pump alpha subunit) (V-ATPase 69 kDa subunit) {Arabidopsis thaliana}	4265.49	1.1032	0.621	0.03944
At1g20770	expressed protein	4265.78	1.1057	0.6208	0.03946
At5g14200	3-isopropylmalate dehydrogenase, chloroplast, putative strong similarity to SP|P29102 3-isopropylmalate dehydrogenase, chloroplast precursor {Brassica napus}	4265.83	1.0655	0.62045	0.03946
At1g52510	hydrolase, alpha/beta fold family protein low similarity to SP|P22643 Haloalkane dehalogenase (EC 3.8.1.5) {Xanthobacter autotrophicus}; contains Pfam profile PF00561: hydrolase, alpha/beta fold family	4266.16	1.1038	0.62025	0.03948
At3g06180	expressed protein	4267.14	1.1055	0.6204	0.03951
At1g18910	zinc finger (C3HC4-type RING finger) family protein contains Pfam domain PF00097: Zinc finger, C3HC4 type (RING finger)	4269.31	1.076	0.62114	0.03959
At5g12360	expressed protein ; expression supported by MPSS	4271.03	1.1018	0.62168	0.03963
At1g08340	rac GTPase activating protein, putative similar to rac GTPase activating protein 1 GI:3695059 from [Lotus japonicus]; contains Pfam profile PF00620: RhoGAP domain	4273.88	1.0809	0.62279	0.03973
At1g08400	chromosome structural maintenance protein-related contains weak similarity to RAD50-interacting protein 1 [Homo sapiens] gi|11967435|gb|AAG42101	4274.36	1.0323	0.62269	0.03974
At5g11790	Ndr family protein similar to SP|O23969 Pollen specific protein SF21 {Helianthus annuus}; contains Pfam profile PF03096: Ndr family	4276.83	1.0986	0.62358	0.03982
At5g64820	hypothetical protein	4284.6	1.1098	0.62727	0.0401
At1g07750	cupin family protein similar to legumin (11S-globulin) from Ginkgo biloba [GI:949869], 11S globulin from Avena sativa [GI:472867]	4286.07	1.1069	0.62766	0.04013
At4g35050	WD-40 repeat protein (MSI3) contains 5 WD-40 repeats (PF0400); identical to WD-40 repeat protein MSI3 (SP:O22469) [Arabidopsis thaliana]	4288.44	1.0992	0.62853	0.04021
At3g27325	expressed protein	4288.68	1.0948	0.62831	0.04021
At5g06990	expressed protein contains Pfam profile PF04759: Protein of unknown function, DUF617; expression supported by MPSS	4290.53	1.0926	0.62888	0.0403
At4g22150	UBX domain-containing protein similar to XY40 protein [Rattus norvegicus] GI:2547025; contains Pfam profile PF00789: UBX domain	4292.13	1.0883	0.62934	0.04033
At5g55350	membrane bound O-acyl transferase (MBOAT) family protein / wax synthase-related contains similarity to wax synthase wax synthase - Simmondsia chinensis, PID:g5020219 similar to wax synthase [gi:5020219] from Simmondsia chinensis	4292.91	1.1072	0.6294	0.04036
At2g17420	thioredoxin reductase 2 / NADPH-dependent thioredoxin reductase 2 (NTR2) identical to SP|Q39242	4293.67	1.1073	0.62941	0.0404
At2g33800	ribosomal protein S5 family protein contains Pfam profiles PF03719: Ribosomal protein S5, C-terminal domain, PF00333: Ribosomal protein S5, N-terminal domain	4294.09	1.1057	0.62926	0.04041
At1g63840	zinc finger (C3HC4-type RING finger) family protein similar to RING-H2 finger protein RHA1a (GI:3790554) [Arabidopsis thaliana]' similar to BRH1 RING finger protein [Arabidopsis thaliana] GI:4689366; contains Pfam profile PF00097: Zinc finger, C3HC4 type (RING finger)	4298.77	1.0858	0.63132	0.04056
At4g12240	zinc finger (C2H2 type) family protein contains Pfam domain, PF00096: Zinc finger, C2H2 type	4303.44	1.0896	0.63339	0.04071
At3g51140	expressed protein	4303.66	1.0953	0.63316	0.04073
At1g75600	histone H3.2, putative strong similarity to histone H3.2 SP|P11105 GI:417103 from Lolium temulentum, histone H3.2 from Mus pahari GI:515005; contains Pfam profile PF00125 Core histone H2A/H2B/H3/H4	4304.22	1.0907	0.63306	0.04073
At1g30230	elongation factor 1-beta / EF-1-beta identical to SP|P48006 Elongation factor 1-beta (EF-1-beta) {Arabidopsis thaliana}	4304.87	1.0999	0.63304	0.04077
At4g13235	hypothetical protein late embryogenesis abundant protein -Picea glauca,PID:g1161171	4304.93	1.0909	0.63266	0.04078
At5g44650	expressed protein	4305.16	1.0961	0.63244	0.04078
At3g07810	heterogeneous nuclear ribonucleoprotein, putative / hnRNP, putative contains Pfam profile: PF00076 RNA recognition motif. (a.k.a. RRM, RBD, or RNP domain)	4311.22	1.1014	0.63525	0.04099
At3g61870	expressed protein hypothetical protein - Synechocystis sp. (strain PCC 6803), PIR:S75899	4311.54	1.1068	0.63504	0.041
At4g16390	chloroplastic RNA-binding protein P67, putative nearly identical to 67kD chloroplastic RNA-binding protein, P67 [Arabidopsis thaliana] GI:9755842	4312.78	1.0944	0.63533	0.04103
At1g15270	expressed protein ESTs gb|AA650895, gb|AA720043 and gb|R29777 come from this gene	4316.99	1.0852	0.63717	0.04118
At1g17330	metal-dependent phosphohydrolase HD domain-containing protein-related	4317.88	1.0852	0.63728	0.04121
At5g03300	adenosine kinase 2 (ADK2) contains Pfam profile: PF00294 pfkB family carbohydrate kinase; identical to cDNA adenosine kinase 2 (ADK2) GI:12017763	4319.11	1.1042	0.63755	0.04125
At4g14540	CCAAT-box binding transcription factor subunit B (NF-YB) (HAP3 ) (AHAP3) family contains Pfam PF00808 : Histone-like transcription factor (CBF/NF-Y) and archaeal histone; similar to LEC1-like protein (GI:22536010) [Phaseolus coccineus]	4319.25	1.0976	0.63724	0.04125
At1g04250	auxin-responsive protein / indoleacetic acid-induced protein 17 (IAA17) Identical to SP|P93830 Auxin-responsive protein IAA17 (Indoleacetic acid-induced protein 17) {Arabidopsis thaliana}; ESTs gb|H36782 and gb|F14074 come from this gene	4323.59	1.1134	0.63917	0.04141
At5g20120	expressed protein	4326.49	1.0432	0.64031	0.04151
At4g39120	inositol monophosphatase family protein low similarity to Mono-phosphatase [Streptomyces anulatus] GI:1045231; contains Pfam profile PF00459: Inositol monophosphatase family	4327.52	1.0502	0.64049	0.04153
At5g20140	SOUL heme-binding family protein contains PFam profile PF04832: SOUL heme-binding protein	4328.68	1.0746	0.64071	0.04158
At3g27830	50S ribosomal protein L12-1, chloroplast (CL12-A) identical to ribosomal protein L12 GB:X68046 [Arabidopsis thaliana] (J. Biol. Chem. 269 (10), 7330-7336 (1994))	4330.12	1.0757	0.64111	0.04163
At3g11250	60S acidic ribosomal protein P0 (RPP0C) similar to 60S acidic ribosomal protein P0 GI:2088654 [Arabidopsis thaliana]	4330.99	1.1096	0.64119	0.04166
At1g26780	myb family transcription factor (MYB117) contains Pfam profile: PF00249 myb-like DNA-binding domain	4331.87	1.0592	0.64128	0.04169
At3g06410	zinc finger (CCCH-type) family protein contains Pfam domain, PF00642: Zinc finger C-x8-C-x5-C-x3-H type (and similar)	4332.29	1.1051	0.64113	0.04171
At5g21970	expressed protein supported by full-length cDNA gi:22531216 from [Arabidopsis thaliana]	4332.7	1.0566	0.64099	0.04171
At1g71350	eukaryotic translation initiation factor SUI1 family protein weak similarity to SP|P41214 Ligatin (Hepatocellular carcinoma-associated antigen 56) {Homo sapiens}; contains Pfam profile PF01253: Translation initiation factor SUI1	4333.99	1.1103	0.6413	0.04177
At1g75950	E3 ubiquitin ligase SCF complex subunit SKP1/ASK1 (At1) E3 ubiquitin ligase; skp1a; identical to Skp1a GI:3068807, Skp1p GI:1432083 and UIP1 GI:3719209 from [Arabidopsis thaliana]; contains Pfam profiles PF01466: Skp1 family, dimerisation domain and PF03931: Skp1 family, tetramerisation domain;	4335.34	1.084	0.64163	0.04181
At2g18150	peroxidase, putative peroxidase [Arabidopsis thaliana] gi|6822093|emb|CAB71009; identical to cDNA class III peroxidase ATP36 pseudogene, GI:17530548; contains Pfam profile PF00141: Peroxidase	4337.31	1.1061	0.6423	0.04188
At5g06060	tropinone reductase, putative / tropine dehydrogenase, putative similar to tropinone reductase SP:P50165 from [Datura stramonium]	4343.25	1.0985	0.64505	0.04208
At1g07740	pentatricopeptide (PPR) repeat-containing protein contains Pfam profile PF01535: PPR repeat; possible frameshift prevents accurate annotation of the gene product	4344	1.107	0.64507	0.04211
At4g13930	glycine hydroxymethyltransferase, putative / serine hydroxymethyltransferase, putative / serine/threonine aldolase, putative similar to serine hydroxymethyltransferase [Chlamydomonas reinhardtii] GI:17066746; contains Pfam profile PF00464: serine hydroxymethyltransferase	4344.77	1.1061	0.64508	0.04213
At5g45870	Bet v I allergen family protein similar to class 10 PR protein [Medicago sativa] GI:13928071, cytokinin-specific binding protein [Vigna radiata] GI:4190976; contains Pfam profile PF00407: Pathogenesis-related protein Bet v I family	4347.82	1.1089	0.64633	0.04223
At5g13490	ADP, ATP carrier protein 2, mitochondrial / ADP/ATP translocase 2 / adenine nucleotide translocator 2 (ANT2) identical to SWISS-PROT:P40941 ADP,ATP carrier protein 2, mitochondrial precursor (Adenine nucleotide translocator 2) [Arabidopsis thaliana]	4349.84	1.0521	0.64703	0.04231
At3g02570	phosphomannose isomerase type I family protein contains Pfam profile: PF01238 phosphomannose isomerase type I	4352.25	1.0877	0.64794	0.04238
At5g02490	heat shock cognate 70 kDa protein 2 (HSC70-2) (HSP70-2) identical to SP|P22954 Heat shock cognate 70 kDa protein 2 (Hsc70.2) {Arabidopsis thaliana}	4352.32	1.0677	0.64758	0.04239
At5g16290	acetolactate synthase small subunit, putative similar to gi:5931761 from Nicotiana plumbaginifolia	4353.23	1.0547	0.64769	0.04243
At2g39080	expressed protein	4357.48	1.1011	0.64956	0.04258
At5g28050	cytidine/deoxycytidylate deaminase family protein similar to SP|O34598 Guanine deaminase (EC 3.5.4.3) (Guanase) (Guanine aminase) (Guanine aminohydrolase) (GAH) (GDEase) {Bacillus subtilis}; contains Pfam profile PF00383: Cytidine and deoxycytidylate deaminase zinc-binding region	4357.61	1.106	0.64926	0.04258
At5g20920	eukaryotic translation initiation factor 2 subunit 2, putative / eIF-2-beta, putative similar to SP|P41035 Eukaryotic translation initiation factor 2 subunit (eIF-2-beta) {Oryctolagus cuniculus}; contains Pfam profile PF01873: Domain found in IF2B/IF5	4360.18	1.0589	0.65023	0.04267
At3g06390	integral membrane family protein similar to hypothetical protein GB:CAB10339 [Arabidopsis thaliana]; contains TIGRFAM TIGR01569 : plant integral membrane protein TIGR01569; contains Pfam PF04535 : Domain of unknown function (DUF588)	4360.41	1.0777	0.64997	0.04268
At1g75820	CLAVATA1 receptor kinase (CLV1) identical to receptor kinase (CLV1) GB:AAB58929 GI:2160756 [Arabidopsis thaliana]	4361.54	1.1047	0.65021	0.04271
At5g09770	ribosomal protein L17 family protein contains Pfam profile: PF01196 ribosomal protein L17	4362.57	1.0733	0.65038	0.04276
At2g42050	hypothetical protein similar to SP|Q07981 FMRFamide-related peptides precursor HF-4 (HeptaFaRP) {Helix aspersa}; contains Pfam profile PF03778: Protein of unknown function (DUF321)	4362.93	1.1102	0.65019	0.04277
At5g15725	expressed protein	4364.26	1.07	0.6505	0.04281
At1g32060	phosphoribulokinase (PRK) / phosphopentokinase nearly identical to SP|P25697 Phosphoribulokinase, chloroplast precursor (EC 2.7.1.19) (Phosphopentokinase) (PRKASE) (PRK) {Arabidopsis thaliana}	4367.79	1.088	0.652	0.04293
At3g18800	expressed protein	4370.11	1.0894	0.65287	0.04301
At1g12770	DEAD/DEAH box helicase family protein / pentatricopeptide (PPR) repeat-containing protein contains Pfam profiles: PF00271 helicase conserved C-terminal domain, PF01535 PPR repeat, PF00270: DEAD/DEAH box helicase	4370.62	1.1068	0.65277	0.04303
At3g05760	expressed protein	4375.61	1.0979	0.65504	0.0432
At3g53470	expressed protein ribosomal protein S25, cytosolic, Arabidopsis thaliana, PIR:T08568	4376.82	1.1009	0.65528	0.04326
At2g34320	hypothetical protein	4377.8	1.1028	0.65542	0.04328
At2g27370	integral membrane family protein contains TIGRFAM TIGR01569 : plant integral membrane protein TIGR01569; contains Pfam PF04535 : Domain of unknown function (DUF588)	4377.97	1.0924	0.65515	0.04328
At2g29310	tropinone reductase, putative / tropine dehydrogenase, putative similar to tropinone reductase SP:P50165 from [Datura stramonium]	4378.21	1.0912	0.65489	0.04329
At3g23175	lesion inducing protein-related similar to ORF, able to induce HR-like lesions [Nicotiana tabacum]; contains Pfam profile PF05514: HR-like lesion-inducing	4380.79	1.0872	0.65586	0.04338
At2g34560	katanin, putative similar to katanin p60 subunit [Strongylocentrotus purpuratus] GI:3098603; contains Pfam profile PF00004: ATPase AAA family	4385.61	1.1095	0.65804	0.04356
At3g53910	malate dehydrogenase-related similar to malate dehydrogenase precursor [Medicago sativa] GI:2827084	4386.2	1.0839	0.658	0.04358
At4g25610	zinc finger (C2H2 type) family protein contains Pfam profile: PF00096 zinc finger, C2H2 type	4390.41	1.1001	0.65987	0.04373
At5g37480	expressed protein	4390.57	1.0644	0.65957	0.04373
At1g55260	protease inhibitor/seed storage/lipid transfer protein (LTP) family protein contains Pfam protease inhibitor/seed storage/LTP family domain PF00234	4394.78	1.0877	0.66144	0.04388
At1g13590	phytosulfokines-related similar to SP|Q9AR88 Phytosulfokines 4 precursor [Contains: Phytosulfokine-alpha (PSK- alpha) (Phytosulfokine-a); Phytosulfokine-beta (PSK-beta) (Phytosulfokine-b)] {Oryza sativa}	4395.95	1.0951	0.66167	0.04392
At1g47600	glycosyl hydrolase family 1 protein contains Pfam PF00232 : Glycosyl hydrolase family 1 domain; TIGRFAM TIGR01233: 6-phospho-beta-galactosidase; similar to thioglucosidase (GI:871992) [Arabidopsis thaliana]	4403.37	1.1021	0.66526	0.04418
At3g12930	expressed protein contains Pfam domain PF02410: Domain of unknown function DUF143	4403.93	1.1053	0.66518	0.04418
At1g10370	glutathione S-transferase, putative (ERD9) similar to glutathione S-transferase TSI-1 [Aegilops tauschii] gi:2190992 gb:AAD10129; similar to ESTs gb|R29860, emb|Z29757, and emb|Z29758; identical to cDNA ERD9 mRNA for glutathione S-transferase, GI:15375407, glutathione S-transferase [Arabidopsis thaliana] GI:15375408	4405.12	1.1079	0.66545	0.04426
At1g61930	expressed protein contains Pfam profile PF04520: Protein of unknown function, DUF584	4405.87	1.1195	0.66547	0.04428
At3g21200	expressed protein	4409.55	1.1059	0.66704	0.0444
At5g04820	ovate family protein 62% similar to ovate protein (GI:23429649) [Lycopersicon esculentum]; contains TIGRFAM TIGR01568 : uncharacterized plant-specific domain TIGR01568	4409.56	1.0803	0.66668	0.0444
At5g59970	histone H4 identical to histone H4 from Lycopersicon esculentum GI:297150, Lolium temulentum SP|P02308, Acropora formosa GI:455652, Citrus jambhiri GI:16797797	4410.66	1.0929	0.66689	0.04446
At1g06710	pentatricopeptide (PPR) repeat-containing protein low similarity to fertility restorer [Petunia x hybrida] GI:22128587; contains Pfam profile PF01535: PPR repeat	4411.43	1.0483	0.66691	0.04448
At5g10810	enhancer of rudimentary protein, putative identical to enhancer of rudimentary homolog SP:Q96319 from [Arabidopsis thaliana]; contains Pfam profile: PF01133 enhancer of rudimentary	4418.29	1.0751	0.67023	0.0447
At2g22010	zinc finger (C3HC4-type RING finger) family protein contains Pfam profile: PF00097 zinc finger, C3HC4 type (RING finger)	4418.52	1.1013	0.66997	0.04472
At4g30580	phospholipid/glycerol acyltransferase family protein	4420.07	1.0917	0.67044	0.04478
At4g27080	thioredoxin family protein contains Pfam PF00085: Thioredoxin	4422.88	1.0849	0.67155	0.04488
At2g43130	Ras-related protein (ARA-4) / small GTP-binding protein, putative identical to SP:P28187 Ras-related protein ARA-4 {Arabidopsis thaliana}	4423.44	1.0114	0.67146	0.04488
At2g37640	expansin, putative (EXP3) identical to Alpha-expansin 3 precursor (At-EXP3)[Arabidopsis thaliana] SWISS-PROT:O80932; alpha-expansin gene family, PMID:11641069	4425.25	1.0932	0.67207	0.04498
At4g00585	expressed protein	4425.4	1.096	0.67177	0.04498
At3g11000	expressed protein	4428.01	1.0602	0.67275	0.04508
At1g11790	prephenate dehydratase family protein similar to gi|2392772 and is a member of the PF|00800 Prephenate dehydratase family. ESTs gb|T21562 and gb|T21062 come from this gene	4429.23	1.0987	0.67302	0.0451
At1g60600	UbiA prenyltransferase family protein contains Pfam profile PF01040: UbiA prenyltransferase family	4429.86	1.098	0.67301	0.04514
At1g70600	60S ribosomal protein L27A (RPL27aC) identical to 60S ribosomal protein L27A GB:P49637 [Arabidopsis thaliana]	4433.55	1.0983	0.67461	0.04528
At3g55280	60S ribosomal protein L23A (RPL23aB) various ribosomal L23a proteins	4434.75	1.0803	0.67485	0.0453
At5g05270	chalcone-flavanone isomerase family protein contains very low similarity to chalcone-flavonone isomerase (chalcone isomerase), GI:1705761 from Vitis vinifera; contains Pfam profile PF02431: Chalcone-flavanone isomerase	4435.96	1.0922	0.67513	0.04536
At5g14870	cyclic nucleotide-regulated ion channel, putative (CNGC18) similar to cyclic nucleotide and calmodulin-regulated ion channel (cngc6) GI:4581207 from [Arabidopsis thaliana]	4437.88	1.104	0.67576	0.04542
At2g42300	basic helix-loop-helix (bHLH) family protein contains Pfam profile: PF00010 helix-loop-helix DNA-binding domain	4440.33	0.9584	0.6767	0.0455
At2g42990	GDSL-motif lipase/hydrolase family protein similar to family II lipase EXL3 (GI:15054386), EXL1 (GI:15054382), EXL2 (GI:15054384) [Arabidopsis thaliana]; contains Pfam profile PF00657: Lipase/Acylhydrolase with GDSL-like motif	4443.05	1.1023	0.67774	0.04559
At1g06690	aldo/keto reductase family protein contains Pfam profile PF00248: oxidoreductase, aldo/keto reductase family	4445.34	1.0905	0.67861	0.04568
At1g34510	peroxidase, putative similar to peroxidase ATP13a GB:CAA67312 from [Arabidopsis thaliana]	4447.82	1.0807	0.67957	0.04578
At3g57290	eukaryotic translation initiation factor 3E / eIF3e (TIF3E1) identical to eukaryotic initiation factor 3E subunit [Arabidopsis thaliana] gi|12407658|gb|AAG53613	4449.83	1.1048	0.68026	0.04586
At3g14760	expressed protein	4458.06	0.9959	0.68431	0.04616
At1g01070	nodulin MtN21 family protein similar to MtN21 GI:2598575 (root nodule development) from [Medicago truncatula]	4459.85	1.0501	0.68489	0.04621
At3g55680	invertase/pectin methylesterase inhibitor family protein contains Pfam profile PF04043: Plant invertase/pectin methylesterase inhibitor	4460.48	1.0998	0.68485	0.04625
At3g43840	expressed protein	4460.56	1.1115	0.68452	0.04626
At5g43250	transcription factor, putative similar to heme activated protein GI:6289057 from (Arabidopsis thaliana) GI:14577940 CCAAT-binding protein subunit HAP5 {Hypocrea jecorina} similar to Transcription factor GB:CAA74053 GI:2398533 from [Arabidopsis thaliana] similarity to transcription factor Hap5a similar to transcription factor Hap5a [Arabidopsis thaliana](GI:6523090)	4460.89	1.0839	0.68431	0.04627
At1g18290	hypothetical protein	4461.08	1.0055	0.68402	0.04627
At3g48870	ATP-dependent Clp protease ATP-binding subunit (ClpC) identical to AtClpC GI:5360574 from [Arabidopsis thaliana]; contains Pfam profiles PF02861: Clp amino terminal domain and PF02151: UvrB/uvrC motif	4461.53	1.0828	0.68388	0.04628
At2g31610	40S ribosomal protein S3 (RPS3A)	4461.7	1.0969	0.68359	0.04628
At1g05260	peroxidase 3 (PER3) (P3) / rare cold-inducible protein (RCI3A) (PRC) identical to SP|O23044 Peroxidase 3 precursor (EC 1.11.1.7) (Atperox P3) (Rare cold inducible protein) (RCI3A) (ATPRC) {Arabidopsis thalliana}	4463.66	1.083	0.68424	0.04637
At3g17300	expressed protein	4464.43	1.0943	0.68426	0.04638
At4g24190	shepherd protein (SHD) / clavata formation protein, putative nearly identical to SHEPHERD [Arabidopsis thaliana] GI:19570872; contains Pfam profiles PF02518: ATPase, histidine kinase-, DNA gyrase B-, and HSP90-like domain protein, PF00183: Hsp90 protein	4469.26	1.04	0.6865	0.04657
At5g57620	myb family transcription factor (MYB36) contains PFAM profile: myb DNA binding domain PF00249	4469.85	1.0978	0.68645	0.04658
At5g66470	expressed protein	4470.33	1.106	0.68632	0.04659
At5g19760	dicarboxylate/tricarboxylate carrier (DTC) identical to dicarboxylate/tricarboxylate carrier [Arabidopsis thaliana] GI:19913113	4470.41	1.1014	0.68598	0.04659
At4g39060	F-box family protein low similarity to SKP1 interacting partner 6 [Arabidopsis thaliana] GI:10716957; contains Pfam profile PF00646: F-box domain	4470.87	1.0902	0.68584	0.04661
At4g09500	glycosyltransferase family protein contains Pfam profile: PF00201 UDP-glucoronosyl and UDP-glucosyl transferase	4471.27	1.1018	0.68567	0.04664
At5g54530	expressed protein contains Pfam profile PF04398: Protein of unknown function, DUF538	4471.47	1.0925	0.68542	0.04665
At2g33780	VQ motif-containing protein contains PF05678: VQ motif	4473.43	0.9325	0.68609	0.0467
At5g49200	WD-40 repeat family protein / zfwd4 protein (ZFWD4) contains 6 WD-40 repeats (PF00400); contains Zinc finger C-x8-C-x5-C-x3-H type domain (PF00642); identical to zfwd4 protein (GI:12057170) [Arabidopsis thaliana]	4474.13	1.0497	0.68609	0.04675
At3g01630	nodulin-related weak similarity to nodule-specific protein Nlj70 [Lotus japonicus] GI:3329366	4475.55	1.0799	0.68647	0.04678
At1g29490	auxin-responsive family protein similar to auxin-induced protein X10A (SP:P33080) [Glycine max]	4475.97	1.0429	0.6863	0.0468
At3g54250	mevalonate diphosphate decarboxylase, putative similar to mevalonate diphosphate decarboxylase [Arabidopsis thaliana] gi|2288887|emb|CAA74700	4480.03	1.0549	0.68811	0.04697
At5g27620	cyclin family protein similar to SP|P51946 Cyclin H (MO15-associated protein) {Homo sapiens}; contains Pfam profile PF00134: Cyclin, N-terminal domain	4480.24	1.1055	0.68788	0.04698
At2g30695	expressed protein	4482.53	1.1086	0.6887	0.04706
At5g14690	expressed protein predicted protein, Arabidopsis thaliana	4484.64	1.1061	0.68946	0.04712
At3g52940	C-14 sterol reductase / delta(14)-sterol reductase / FACKEL (FK) identical to gi:9082182	4484.73	1.0726	0.68912	0.04713
At4g31000	calmodulin-binding protein similar to calmodulin-binding protein TCB60 GI:1698548 from [Nicotiana tabacum]; contains non-consensus donor splice site AT at exon 4; supported by cDNA gi:17065559	4485.2	1.0963	0.689	0.04715
At5g06070	zinc finger (C2H2 type) family protein contains Pfam domain, PF00096: Zinc finger, C2H2 type	4485.23	1.0811	0.68863	0.04715
At1g53260	hypothetical protein low similarity to SP|Q38732 DAG protein, chloroplast precursor {Antirrhinum majus}	4486.45	1.1074	0.68892	0.04719
At1g09610	expressed protein contains Pfam profile PF04669: Protein of unknown function (DUF579)	4489.17	1.0586	0.69002	0.04729
At3g62110	glycoside hydrolase family 28 protein / polygalacturonase (pectinase) family protein weak similarity to polygalacturonase [Lycopersicon esculentum] GI:4325090; contains PF00295: Glycosyl hydrolases family 28	4490.27	1.1034	0.69023	0.04735
At5g02890	transferase family protein contains Pfam profile PF02458: Transferase family	4490.35	1.1075	0.68988	0.04735
At1g12910	flower pigmentation protein (AN11) contains 3 WD-40 repeats (PF00400); identical to GB:AAC18912 from [Arabidopsis thaliana] (Genes Dev. 11 (11), 1422-1434 (1997))	4491.42	1.1065	0.69005	0.04738
At1g15550	gibberellin 3-beta-dioxygenase / gibberellin 3 beta-hydroxylase (GA4) identical to gibberellin 3 beta-hydroxylase [GI:2160454]	4493.1	1.1039	0.69057	0.04745
At2g39900	LIM domain-containing protein similar to pollen specific LIM domain protein 1b [Nicotiana tabacum] GI:6467905, PGPS/D1 [Petunia x hybrida] GI:4105772; contains Pfam profile PF00412: LIM domain	4493.64	1.0962	0.6905	0.04747
At2g25870	haloacid dehalogenase-like hydrolase family protein contains Pfam profiles PF00702: haloacid dehalogenase-like hydrolase, PF02130: Uncharacterized protein family UPF0054	4494.75	1.094	0.69071	0.04749
At4g12650	endomembrane protein 70, putative TM4 family;	4495.9	1.0715	0.69096	0.04755
At1g08620	transcription factor jumonji (jmj) family protein / zinc finger (C5HC2 type) family protein contains Pfam domains, PF02375: jmjN domain, PF02373: jmjC domain and PF02928: C5HC2 zinc finger	4503.07	1.053	0.69446	0.04781
At3g62670	two-component responsive regulator family protein / response regulator family protein contains Pfam profile: PF00072 response regulator receiver domain	4503.88	1.1002	0.69453	0.04785
At3g13672	seven in absentia (SINA) family protein low similarity to SP|P21461 Developmental protein seven in absentia {Drosophila melanogaster}; contains Pfam profile PF03145: Seven in absentia protein family	4507.61	1.07	0.69618	0.04798
At1g17240	leucine-rich repeat family protein contains leucine rich-repeat (LRR) domains Pfam:PF00560, INTERPRO:IPR001611; similar to Hcr2-0B [Lycopersicon esculentum] gi|3894387|gb|AAC78593	4508.57	1.0525	0.69629	0.04802
At4g02540	DC1 domain-containing protein contains Pfam profile PF03107: DC1 domain	4509.15	1.0457	0.69623	0.04805
At5g62890	permease, putative similar to permease 1 [Zea mays] GI:7844006; contains Pfam profile: PF00860 Xanthine/uracil permeases family; identical to cDNA putative permease 1 (MQB2.21) GI:21326024	4509.84	1.0907	0.69622	0.04807
At4g01390	meprin and TRAF homology domain-containing protein / MATH domain-containing protein weak similarity to ubiquitin-specific protease 12 [Arabidopsis thaliana] GI:11993471; contains Pfam profile PF00917: MATH domain	4509.92	1.1053	0.69588	0.04808
At3g02820	zinc knuckle (CCHC-type) family protein contains Pfam domain, PF00098: Zinc knuckle	4510.66	1.1082	0.69592	0.04809
At5g26780	glycine hydroxymethyltransferase, putative / serine hydroxymethyltransferase, putative / serine/threonine aldolase, putative strong similarity to SP|P50433 Serine hydroxymethyltransferase, mitochondrial precursor (EC 2.1.2.1) (Serine methylase) (Glycine hydroxymethyltransferase) (SHMT) {Solanum tuberosum}; contains Pfam profile PF00464: serine hydroxymethyltransferase	4510.74	1.0612	0.69556	0.04809
At4g06672	hypothetical protein contains a non-consensus TT donor splice site, supported by homologous protein alignments.	4512.54	1.09	0.69615	0.04817
At2g44940	AP2 domain-containing transcription factor TINY, putative similar to transcription factor TINY (GI:1246403) [Arabidopsis thaliana]; contains pFAM domain (PF00847)	4513.91	1.0894	0.69651	0.04822
At5g27330	expressed protein	4517.49	1.0943	0.69806	0.04836
At1g04630	expressed protein	4517.72	1.0646	0.69779	0.04837
At5g65730	xyloglucan:xyloglucosyl transferase, putative / xyloglucan endotransglycosylase, putative / endo-xyloglucan transferase, putative similar to endo-xyloglucan transferase GI:2244732 from [Gossypium hirsutum]	4518.51	1.0505	0.69785	0.04839
At3g08940	chlorophyll A-B binding protein (LHCB4.2) contains Pfam profile: PF00504 chlorophyll A-B binding protein; identical to Lhcb4.2 protein GB:AAD28774 [Arabidopsis thaliana]	4519.34	1.0595	0.69791	0.04842
At4g07825	expressed protein this may be a pseudogene. A long ORF is frameshifted.	4519.61	1.0988	0.69766	0.04842
At1g72210	basic helix-loop-helix (bHLH) family protein (bHLH096) identical to basic-helix-loop-helix transcription factor [Arabidopsis thaliana] GI:20520637; contains Pfam profile: PF00010 helix-loop-helix DNA-binding domain; PMID: 12679534	4520.06	1.1053	0.69755	0.04846
At1g15680	F-box family protein contains Pfam:PF00646 F-box domain	4520.51	1.0352	0.6974	0.04847
At2g30110	ubiquitin activating enzyme 1 (UBA1) E1; identical to GB:U80808	4523.37	1.0877	0.69858	0.04858
At2g07785	NADH-ubiquinone oxidoreductase, putative similar to NADH-ubiquinone oxidoreductase chain 1 (EC 1.6.5.3) (Swiss-Prot:Q01300) [Petunia hybrida]	4524.56	1.0478	0.69883	0.04862
At3g04600	tRNA synthetase class I (W and Y) family protein contains Pfam profile: PF00579 tRNA synthetases class I (W and Y)	4525.44	1.0633	0.69893	0.04867
At2g24870	self-incompatibility protein-related similar to S3 self-incompatibility protein [Papaver rhoeas] GI:1107841	4526.08	1.0945	0.6989	0.04868
At3g16240	delta tonoplast integral protein (delta-TIP) identical to delta tonoplast integral protein (delta-TIP) (GI:9279707)(GB:U39485) [Arabidopsis thaliana] (Plant Cell 8 (4), 587-599 (1996))	4528.42	1.0657	0.69978	0.04877
At1g43560	thioredoxin family protein contains Pfam profile: PF00085 Thioredoxin; similar to thioredoxin GI:142153 from [Synechococcus PCC6301]	4530.11	1.0962	0.70032	0.04882
At3g02090	mitochondrial processing peptidase beta subunit, putative similar to mitochondrial processing peptidase beta subunit, mitochondrial precursor, Beta-MPP [Human] SWISS-PROT:O75439	4531.88	1.1037	0.70089	0.04889
At1g01030	DNA-binding protein, putative similar to DNA-binding proteins from [Arabidopsis thaliana] RAV1 GI:3868857, RAV2 GI:3868859; contains Pfam profile PF02362: B3 DNA binding domain	4532.98	1.0655	0.70111	0.04893
At3g06680	60S ribosomal protein L29 (RPL29B) similar to 60S ribosomal protein L29 GB:P25886 from (Rattus norvegicus)	4534.15	1.1008	0.70136	0.04898
At1g33320	cystathionine gamma-synthase, chloroplast, putative / O-succinylhomoserine (Thiol)-lyase, putative strong similarity to SP|P55217 Cystathionine gamma-synthase, chloroplast precursor (EC 4.2.99.9) (CGS) (O-succinylhomoserine (Thiol)-lyase) {Arabidopsis thaliana}; contains Pfam profile PF01053: Cys/Met metabolism PLP-dependent enzyme	4534.44	1.0339	0.70113	0.04899
At5g01075	expressed protein	4534.8	1.0943	0.70097	0.049
At3g07870	F-box family protein contains F-box domain Pfam:PF00646	4535.33	1.1019	0.70088	0.04902
At2g46470	OXA1 protein, putative similar to Oxa1 protein [Arabidopsis thaliana] GI:10176922	4535.67	1.0759	0.70067	0.04904
At4g10100	molybdenum cofactor synthesis family protein similar to Molybdenum cofactor synthesis protein 2 small subunit (Molybdopterin- synthase small subunit) (MOCS2A) (MOCO1-A) (Swiss-Prot:O96033) [Homo sapiens]; contains TIGRFAM TIGR01682: molybdopterin converting factor, subunit 1; contains Pfam PF02597: ThiS family	4536.35	1.0882	0.70066	0.04907
At5g18190	protein kinase family protein contains Pfam domains, PF00069: Protein kinase domain	4536.97	1.093	0.70062	0.04909
At3g05800	expressed protein	4536.99	1.1018	0.70023	0.04909
At1g22430	alcohol dehydrogenase, putative similar to alcohol dehydrogenase ADH GI:7705214 from [Lycopersicon esculentum]; contains Pfam zinc-binding dehydrogenase domain PF00107	4537.11	1.1044	0.69993	0.04909
At3g16660	expressed protein	4542.27	1.0968	0.70235	0.04929
At1g08700	presenilin family protein similar to SP|P52166 Presenilin sel-12 {Caenorhabditis elegans}; contains Pfam profile PF01080: Presenilin	4543.68	1.1029	0.70274	0.04935
atc03	Randomly generated negative control	4545.33	1.0996	0.70324	0.04941
At3g17230	invertase/pectin methylesterase inhibitor family protein similar to SP|P83326 Pectinesterase inhibitor (Pectin methylesterase inhibitor) (PMEI) {Actinidia chinensis}; contains Pfam profile PF04043: Plant invertase/pectin methylesterase inhibitor	4548.33	1.0956	0.70451	0.04952
At1g70370	BURP domain-containing protein / polygalacturonase, putative similar to polygalacturonase isoenzyme 1 beta subunit [Lycopersicon esculentum] GI:170480; contains Pfam profile PF03181: BURP domain	4551.2	1.0814	0.70568	0.04962
At2g07773	hypothetical protein	4551.21	1.1081	0.70529	0.04962
At1g47530	ripening-responsive protein, putative similar to ripening regulated protein DDTFR18 [Lycopersicon esculentum] GI:12231296; contains Pfam profile PF01554: Uncharacterized membrane protein family	4554.36	1.0973	0.70661	0.04977
At5g15740	expressed protein contains Pfam PF03138: Plant protein family. The function of this family of plant proteins is unknown;	4554.53	1.0936	0.70631	0.04977
At5g23140	ATP-dependent Clp protease proteolytic subunit, putative nClpP2/nClpP7; similar to SP:Q9X6W8 ATP-dependent Clp protease proteolytic subunit (EC 3.4.21.92) (Endopeptidase Clp) from [Azospirillum brasilense]	4555.06	1.0952	0.70624	0.04978
At1g35470	SPla/RYanodine receptor (SPRY) domain-containing protein similar to RanBPM [Homo sapiens] GI:15080674; contains Pfam profile PF00622: SPRY domain	4557.47	1.0974	0.70717	0.04987
At5g05640	nucleoprotein-related contains weak similarity to Swiss-Prot:P03515 nucleocapsid protein (Nucleoprotein) [Punta toro phlebovirus]	4558.87	1.1046	0.70751	0.04991
At1g79370	cytochrome P450 family protein similar to cytochrome P450 GI:984542 [Sorghum bicolor]; similar to cytochrome P450 GI:6739530 [Manihot esculenta]	4559.96	1.1018	0.70776	0.04997
At2g26330	leucine-rich repeat protein kinase, putative (ERECTA) identical to uncharacterized receptor protein kinase ERECTA [Arabidopsis thaliana] gi|1389566|dbj|BAA11869; contains Pfam domains PF00560: Leucine Rich Repeat and PF00069: Protein kinase domain	4561.89	1.0823	0.70842	0.05004
At5g64090	expressed protein	4562.15	1.0885	0.70819	0.05007
At3g21000	expressed protein ; expression supported by MPSS	4563.64	0.9999	0.70862	0.05011
At2g32160	expressed protein	4564.16	1.0963	0.70852	0.05011
At5g46460	pentatricopeptide (PPR) repeat-containing protein contains INTERPRO:IPR002885 PPR repeats	4564.59	1.0958	0.70837	0.05015
At4g19380	alcohol oxidase-related similar to long chain fatty alcohol oxidase from Candida cloacae [GI:6983581], Candida tropicalis [GI:6983594]	4565.15	1.0365	0.70827	0.05017
At3g50510	LOB domain family protein / lateral organ boundaries domain family protein (LBD28) identical to SP|Q9SCS4 Putative LOB domain protein 28 {Arabidopsis thaliana}; similar to lateral organ boundaries (LOB) domain-containing proteins from Arabidopsis thaliana	4565.56	1.0497	0.70814	0.05018
At3g60250	casein kinase II beta chain, putative (CKB3) similar to casein kinase II beta-3 chain (CK II) [Arabidopsis thaliana SWISS-PROT:O81275	4565.76	1.0681	0.70787	0.0502
At2g39140	pseudouridine synthase family protein	4566.23	1.0712	0.70774	0.05021
At1g05850	chitinase-like protein 1 (CTL1) similar to class I chitinase GI:7798656 from [Halimolobos perplexa var. perplexa]; contains Pfam profile PF00182: Chitinase class I; identical to cDNA chitinase-like protein 1 (CTL1) CTL1-ELP1 allele GI:17226328	4566.43	1.0964	0.70748	0.05021
At2g15780	glycine-rich protein similar to Blue copper protein precursor (SP:Q41001) {Pisum sativum}; contains a Pfam PF02298: Plastocyanin-like domain related to blue copper-binding protein; contains a domain related to blue copper-binding protein	4567.96	0.9678	0.70794	0.05027
At1g73180	eukaryotic translation initiation factor-related similar to eukaryotic translation initiation factor 2A (GI:21956484) [Homo sapiens]; similar to Eukaryotic translation initiation factor 3 subunit 9 (eIF-3 eta) (eIF3 p116) (eIF3 p110) (eIF3b) (Swiss-Prot:P55884) [Homo sapiens]	4568.92	1.0539	0.70807	0.05031
At2g46540	expressed protein	4572.91	1.1013	0.70987	0.05047
At1g62820	calmodulin, putative similar to calmodulin SP:P04465 from [Trypanosoma brucei gambiense]; contains INTERPRO:IPR002048 calcium-binding EF-hand domain	4573.25	1.0831	0.70967	0.05047
At2g30395	expressed protein	4574.71	1.0463	0.71007	0.05053
At1g53640	hypothetical protein ; expression supported by MPSS	4576.57	1.0964	0.71071	0.05061
At3g21175	zinc finger (GATA type) family protein similar to zinc finger protein ZIM gi:8918533 from [Arabidopsis thaliana]; contains Pfam PF00320: GATA zinc finger	4577	1.0441	0.71058	0.05061
At2g25980	jacalin lectin family protein similar to myrosinase-binding protein homolog [Arabidopsis thaliana] GI:2997767; contains Pfam profile PF01419 jacalin-like lectin domain	4578.14	1.0954	0.71081	0.05067
At3g49600	ubiquitin-specific protease 26 (UBP26) similar to GI:11993492; RNA binding protein - Homo sapiens, EMBL:AB016089 (N-terminus), several ubiquitin carboxyl-terminal hydrolases from aa pos. 712	4580.32	1.0747	0.7116	0.05077
At5g06940	leucine-rich repeat family protein contains protein kinase domain, Pfam:PF00069; contains leucine-rich repeats, Pfam:PF00560	4580.34	1.0842	0.71124	0.05077
At4g26410	expressed protein	4586.19	1.1002	0.71403	0.05097
At2g45080	cyclin family protein similar to cyclin 2 [Trypanosoma brucei] GI:7339572, cyclin 6 [Trypanosoma cruzi] GI:12005317; contains Pfam profile PF00134: Cyclin, N-terminal domain	4587.71	1.0856	0.71448	0.05104
At1g23020	ferric-chelate reductase, putative similar to ferric-chelate reductase (FRO1) [Pisum sativum] GI:15341529; contains Pfam profile PF01794: Ferric reductase like transmembrane component	4588.91	1.0881	0.71475	0.05109
At4g02530	chloroplast thylakoid lumen protein SP:022773 ;TL16_ARATH	4589.29	1.0979	0.71456	0.0511
At1g26550	peptidyl-prolyl cis-trans isomerase PPIC-type family protein similar to SP|Q9Y237 Peptidyl-prolyl cis-trans isomerase NIMA-interacting 4 (EC 5.2.1.8) (Rotamase Pin4) (PPIase Pin4) (Parvulin 14) {Homo sapiens}; contains Pfam profile PF00639: PPIC-type PPIASE domain	4592.31	1.1033	0.71585	0.05121
At3g44150	PC-1	4592.79	1.1079	0.71572	0.05124
At2g36695	expressed protein	4593.46	1.0997	0.71569	0.05127
At1g33265	expressed protein contains Pfam profile PF03647: Uncharacterised protein family (UPF0136); supporting cDNA gi|23198247|gb|BT000332.1|	4593.93	1.0723	0.71559	0.05127
At5g53740	hypothetical protein	4597.51	1.0974	0.71718	0.05141
At2g41720	pentatricopeptide (PPR) repeat-containing protein contains Pfam profile PF01535: PPR repeat	4597.64	1.1	0.71686	0.05142
At1g66850	protease inhibitor/seed storage/lipid transfer protein (LTP) family protein similar to GP|3062791 Lipid transfer protein {Brassica rapa}; contains Pfam profile: PF00234: protease inhibitor/seed storage/LTP family	4598.72	1.0479	0.71707	0.05147
At3g24740	expressed protein	4599.55	1.0905	0.71712	0.05151
At2g46600	calcium-binding protein, putative similar to EF-hand Ca2+-binding protein CCD1 [Triticum aestivum] GI:9255753	4602.13	1.1022	0.71815	0.0516
At5g16810	expressed protein	4603.51	1.077	0.71852	0.05167
At1g52905	expressed protein	4605.5	1.0952	0.71923	0.05172
At1g48050	Ku80 family protein identical to Ku80-like protein [Arabidopsis thaliana] GI:12006422; contains Pfam profiles: PF02197 Regulatory subunit of type II PKA R-subunit, PF02735: Ku70/Ku80 beta-barrel domain, PF03731: Ku70/Ku80 N-terminal alpha/beta domain, PF03730: Ku70/Ku80 C-terminal arm	4606.62	1.096	0.71946	0.05177
At4g34190	stress enhanced protein 1 (SEP1) identical to stress enhanced protein 1 (SEP1) GI:7384978 from [Arabidopsis thaliana]	4607.31	1.0919	0.71947	0.05181
At5g58150	leucine-rich repeat transmembrane protein kinase, putative	4607.68	1.0889	0.71928	0.05181
At2g18940	pentatricopeptide (PPR) repeat-containing protein contains Pfam profile: PF01535 PPR repeat	4608.95	1.0828	0.7196	0.05187
At3g07950	rhomboid protein-related contains 6 transmembrane domains; similar to phosphatidyl inositol glycan class T (GI:14456615) [Homo sapiens]	4611.7	1.0854	0.72072	0.05197
At1g07950	surfeit locus protein 5 family protein / SURF5 family protein similar to Surfeit locus protein 5 (SP:Q15528) {Homo sapiens}	4612.67	1.0948	0.72085	0.05201
At3g43290	hypothetical protein glyceraldehyde-3-phosphate dehydrogenase, Equus caballus, EMBL:AF097179	4614.12	1.0686	0.72125	0.05207
At4g21410	protein kinase family protein contains Pfam PF00069: Protein kinase domain	4615.01	1.0654	0.72137	0.05211
At5g43690	sulfotransferase family protein similar to steroid sulfotransferase 3 [Brassica napus] GI:3420008, steroid sulfotransferase 1 [Brassica napus] GI:3420004; contains Pfam profile PF00685: Sulfotransferase domain	4618.07	1.0984	0.72266	0.05221
At3g02450	cell division protein ftsH, putative similar to SWISS-PROT:P46469 cell division protein ftsH homolog [Lactococcus lactis]; contains Pfam domain, PF00004: ATPase, AAA family ('A'TPases 'A'ssociated with diverse cellular 'A'ctivities)	4618.14	1.0562	0.72233	0.05223
At5g10290	leucine-rich repeat family protein / protein kinase family protein contains Pfam domains PF00560: Leucine Rich Repeat and PF00069: Protein kinase domain	4618.69	1.0445	0.72225	0.05227
At1g55360	expressed protein contains Pfam profile PF03080: Arabidopsis proteins of unknown function	4619.19	1.1031	0.72214	0.05227
At5g20080	NADH-cytochrome b5 reductase, putative similar to SP|P36060 NADH-cytochrome b5 reductase precursor (EC 1.6.2.2) {Saccharomyces cerevisiae}; contains Pfam profiles PF00175: Oxidoreductase NAD-binding domain, PF00970: oxidoreductase, FAD-binding	4619.63	1.0943	0.72203	0.05229
At5g53460	glutamate synthase [NADH], chloroplast, putative similar to SP|Q03460 Glutamate synthase [NADH], chloroplast precursor (EC 1.4.1.14) (NADH- GOGAT) {Medicago sativa}	4620.77	1.0323	0.72224	0.05234
At4g28060	cytochrome c oxidase subunit 6b, putative similar to subunit 6b of cytochrome c oxidase [Arabidopsis thaliana] gi|6518353|dbj|BAA87883	4621.57	1.0974	0.7223	0.05237
At5g14050	transducin family protein / WD-40 repeat family protein contains 4 WD-40 repeats (PF00400); similar to unknown protein (ref|NP_057085.1)	4621.95	1.0854	0.72213	0.05238
At4g00610	DNA-binding storekeeper protein-related similar to storekeeper protein GI:14268476 [Solanum tuberosum]	4623.76	1.0893	0.72275	0.05247
At3g14110	tetratricopeptide repeat (TPR)-containing protein contains Pfam profile PF00515: TPR Domain	4623.77	1.046	0.72237	0.05247
At1g72620	hydrolase, alpha/beta fold family protein low similarity to BioH [Kurthia sp. 538-KA26] GI:13366133, 2-hydroxy-6-ketonona-2,4-dienedioic acid hydrolase [Escherichia coli] GI:1702883; contains Pfam profile PF00561: hydrolase, alpha/beta fold family	4623.86	1.0981	0.72203	0.05247
At3g27330	zinc finger (C3HC4-type RING finger) family protein contains Pfam profiles: PF00097 zinc finger, C3HC4 type (RING finger), PF01697 Domain of unknown function	4628.24	1.0712	0.72403	0.05262
At2g33220	expressed protein	4631.34	1.0863	0.72533	0.05277
At4g29690	type I phosphodiesterase/nucleotide pyrophosphatase family protein similar to SP|P22413 Ectonucleotide pyrophosphatase/phosphodiesterase 1 (Plasma-cell membrane glycoprotein PC-1) [Includes: Alkaline phosphodiesterase I (EC 3.1.4.1); Nucleotide pyrophosphatase (EC 3.6.1.9) {Homo sapiens}; contains Pfam profile PF01663: Type I phosphodiesterase / nucleotide pyrophosphatase	4631.48	1.0739	0.72502	0.05277
atc11	Randomly generated negative control	4632.41	1.0926	0.72514	0.05279
At5g37040	F-box family protein contains Pfam profile: PF00646 F-box domain	4638.8	1.0943	0.72824	0.05306
At1g15360	AP2 domain-containing transcription factor family protein Similar to SP|P16146 PPLZ02 protein {Lupinus polyphyllus}; contains an PF|00847 AP2 domain. EST gb|AA728476 comes from this gene	4639.92	1.0857	0.72849	0.05309
At1g68170	nodulin MtN21 family protein similar to MtN21 GI:2598575 (root nodule development) from [Medicago truncatula]	4644.95	1.0143	0.73084	0.05329
At1g53350	disease resistance protein (CC-NBS-LRR class), putative domain signature CC-NBS-LRR exists, suggestive of a disease resistance protein.	4645.57	1.0805	0.73079	0.05331
atc02	Randomly generated negative control	4646.71	1.0916	0.73103	0.05337
At3g47260	Ulp1 protease family protein contains Pfam profile PF02902: Ulp1 protease family, C-terminal catalytic domain; similar to At1g32840, At4g04010, At2g06430, At2g15140, At2g04980, At2g14130, At3g44500, At2g15190, At5g34900, At3g29210, At2g02210, At3g32900	4647.13	1.0754	0.73089	0.05338
At3g11090	LOB domain family protein / lateral organ boundaries domain family protein (LBD21) identical to SP|Q9SRL8 Putative LOB domain protein 21 {Arabidopsis thaliana}; similar to lateral organ boundaries (LOB) domain-containing proteins from Arabidopsis thaliana	4649.47	1.0975	0.73176	0.05348
At1g28290	pollen Ole e 1 allergen and extensin family protein similar to arabinogalactan protein [Daucus carota] GI:11322245; contains Pfam profile PF01190: Pollen proteins Ole e I family	4650.52	1.0661	0.73196	0.05351
At1g30750	expressed protein	4650.73	1.0469	0.73168	0.05351
At5g10920	argininosuccinate lyase, putative / arginosuccinase, putative similar to argininosuccinate lyase [Nostoc punctiforme] GI:7672743; contains Pfam profile PF00206: Lyase	4651.33	1.036	0.73163	0.05355
At5g36200	F-box family protein contains Pfam PF00646: F-box domain; contains TIGRFAM TIGR01640: F-box protein interaction domain; similar to unknown protein (pir||T00841)	4651.6	1.0932	0.7314	0.05357
At5g46800	mitochondrial carnitine/acyl carrier, putative / a bout de souffle (BOU) / CAC-like protein identical to SP|Q93XM7 Mitochondrial carnitine/acylcarnitine carrier-like protein (A BOUT DE SOUFFLE) (Carnitine/acylcarnitine translocase-like protein) (CAC-like protein) {Arabidopsis thaliana}; contains Pfam profile: PF00153 mitochondrial carrier protein	4653.01	1.0986	0.73176	0.05361
At1g05450	protease inhibitor/seed storage/lipid transfer protein (LTP)-related similar to geranyl diphosphate synthase large subunit [Mentha x piperita] GI:6449052	4654.12	1.0977	0.732	0.05367
At1g02250	no apical meristem (NAM) family protein contains Pfam PF02365 : No apical meristem (NAM) protein; similar to NAC1 (GI:21554126) (Arabidopsis thaliana)	4655.18	1.021	0.7322	0.05369
At2g43890	polygalacturonase, putative / pectinase, putative similar to SP|P48979 Polygalacturonase precursor (EC 3.2.1.15) (PG) (Pectinase) {Prunus persica}; contains Pfam profile PF00295: Glycosyl hydrolases family 28 (polygalacturonases)	4658.9	1.0606	0.73387	0.05386
At5g60660	major intrinsic family protein / MIP family protein similar to mipC protein GI:1657948 from [Mesembryanthemum crystallinum]	4659.71	1.1035	0.73392	0.05388
At1g29530	expressed protein	4659.87	1.0829	0.73362	0.05388
At4g13340	leucine-rich repeat family protein / extensin family protein similar to extensin-like protein [Lycopersicon esculentum] gi|5917664|gb|AAD55979; contains leucine-rich repeats, Pfam:PF00560; contains proline rich extensin domains, INTERPRO:IPR002965	4661.69	1.0938	0.73423	0.05397
At2g05870	cytochrome P-450 aromatase-related similar to minor outer capsid protein VP4 (GI:13446784) [Human rotavirus C]; similar to cytochrome P-450 aromatase (GI:21170) [Gallus gallus];	4662.44	1.0565	0.73426	0.05398
At1g01350	zinc finger (CCCH-type/C3HC4-type RING finger) family protein similar to SP|O15541 Zinc finger protein 183 {Homo sapiens}; contains Pfam profiles PF04396: Protein of unknown function, DUF537, PF00097: Zinc finger, C3HC4 type (RING finger), PF00642: Zinc finger C-x8-C-x5-C-x3-H type (and similar)	4664.35	1.1016	0.73491	0.05407
At3g50920	phosphatidic acid phosphatase-related / PAP2-related contains Pfam profile PF01569: PAP2 superfamily	4665.83	1.1014	0.73535	0.05412
At4g25270	pentatricopeptide (PPR) repeat-containing protein contains INTERPRO:IPR002885 PPR repeats	4666.07	1.0954	0.73512	0.05414
At2g44630	kelch repeat-containing F-box family protein similar to SKP1 interacting partner 6 [Arabidopsis thaliana] GI:10716957; contains Pfam profiles PF00646: F-box domain, PF01344: Kelch motif	4666.83	1.0687	0.73515	0.05417
At1g50610	leucine-rich repeat transmembrane protein kinase, putative similar to receptor-like protein kinase GB:AAC12254 GI:3015488 from [Lycopersicon esculentum]	4668.67	1.0464	0.73574	0.05425
At5g09760	pectinesterase family protein contains Pfam profile: PF01095 pectinesterase	4669.23	1.0712	0.73569	0.05427
At3g52150	RNA recognition motif (RRM)-containing protein similar to chloroplast RNA-binding protein cp33 [Arabidopsis thaliana] GI:681912; contains InterPro entry IPR000504: RNA-binding region RNP-1 (RNA recognition motif) (RRM) domain	4670.81	1.0872	0.73618	0.05432
At3g43810	calmodulin-7 (CAM7) almost identical to calmodulin GI:16227 from [Arabidopsis thaliana], SP|P59220 Calmodulin-7 {Arabidopsis thaliana}	4673.27	1.0565	0.73714	0.05442
At1g15870	mitochondrial glycoprotein family protein / MAM33 family protein similar to SUAPRGA1 [Emericella nidulans] GI:6562379; contains Pfam profile PF02330: Mitochondrial glycoprotein	4675.14	1.0652	0.73778	0.05449
At5g35160	endomembrane protein 70, putative p76, Homo sapiens, EMBL:HSU81006	4675.27	1.0988	0.73745	0.05451
At1g12840	vacuolar ATP synthase subunit C (VATC) / V-ATPase C subunit / vacuolar proton pump C subunit (DET3) identical to vacuolar ATP synthase subunit C SP:Q9SDS7 from [Arabidopsis thaliana]	4675.54	1.0898	0.73724	0.05451
At1g35375	hypothetical protein	4675.89	1.0325	0.73704	0.05452
At5g53370	pectinesterase family protein	4678.57	1.0976	0.73816	0.05465
At3g02910	expressed protein contains Pfam domain PF03674: Uncharacterised protein family (UPF0131)	4679.09	1.1003	0.73806	0.05467
At4g11385	hypothetical protein	4679.64	1.1016	0.738	0.05468
At1g10040	expressed protein non-consensus GC donor splice site at exon boundary 21576	4680.11	1.063	0.73786	0.05469
At5g65430	14-3-3 protein GF14 kappa (GRF8) identical to 14-3-3 protein GF14 kappa GI:5802794, SP:P48348 from [Arabidopsis thaliana]	4681.55	1.0794	0.73825	0.05477
At1g10740	expressed protein	4682.08	1.0961	0.73818	0.05478
At5g23920	expressed protein	4682.16	1.0876	0.73784	0.05478
At5g06150	cyclin 1b (CYC1b) identical to cyclin [Arabidopsis thaliana] GI:1360646	4683.7	1.0747	0.73829	0.05485
At3g62470	pentatricopeptide (PPR) repeat-containing protein contains Pfam profile PF01535: PPR repeat	4683.8	1.0995	0.73797	0.05486
At4g00910	expressed protein contains Pfam profile PF01027: Uncharacterized protein family UPF0005	4685.25	1.1037	0.73838	0.05491
At5g51460	trehalose-6-phosphate phosphatase (TPPA) identical to trehalose-6-phosphate phosphatase (AtTPPA) [Arabidopsis thaliana] GI:2944178	4686.59	1.0939	0.73871	0.05497
At2g01090	ubiquinol-cytochrome C reductase complex 7.8 kDa protein, putative / mitochondrial hinge protein, putative similar to SP|P48504 Ubiquinol-cytochrome C reductase complex 7.8 kDa protein (EC 1.10.2.2) (Mitochondrial hinge protein) (CR7) {Solanum tuberosum}; contains Pfam profile PF02320: Ubiquinol-cytochrome C reductase hinge protein	4687.28	1.1002	0.73872	0.05498
At3g61570	intracellular protein transport protein USO1-related contains weak similarity to intracellular protein transport protein USO1 (Swiss-Prot:P25386) [Saccharomyces cerevisiae]	4688.07	1.0742	0.73878	0.05502
At2g11010	hypothetical protein	4689.47	1.06	0.73916	0.05508
At3g17820	glutamine synthetase (GS1) identical to glutamine synthetase, cytosolic isozyme (glutamate-- ammonia ligase, GS1) [Arabidopsis thaliana] SWISS-PROT:Q9LVI8	4689.91	1.0663	0.73903	0.0551
At5g10570	basic helix-loop-helix (bHLH) family protein bHLH transcription factor, Arabidopsis thaliana, EMBL:AC005167	4690.71	1.1031	0.73908	0.05512
At5g60570	kelch repeat-containing F-box family protein contains Pfam:PF01344 Kelch motif, Pfam:PF00646 F-box domain	4690.72	1.049	0.7387	0.05512
At5g64280	oxoglutarate/malate translocator, putative similar to SWISS-PROT:Q41364 2-oxoglutarate/malate translocator, chloroplast precursor [Spinach]{Spinacia oleracea}	4694.61	1.0677	0.74045	0.05528
At1g23460	polygalacturonase, putative / pectinase, putative similar to polygalacturonase GB:BAA88472 GI:6624205 from (Cucumis sativus); contains Pfam profile PF00295: Glycosyl hydrolases family 28 (polygalacturonases)	4694.98	1.1002	0.7403	0.05531
At3g44735	phytosulfokines-related contains similarities to phytosulfokines from [Arabidopsis thaliana]	4695.58	1.0915	0.74024	0.05532
At4g09280	Ulp1 protease family protein contains Pfam profile PF02902: Ulp1 protease family, C-terminal catalytic domain	4697.15	1.0852	0.74071	0.05539
At5g66380	mitochondrial substrate carrier family protein contains Pfam profile: PF00153 mitochondrial carrier protein	4697.23	1.086	0.74039	0.0554
At4g12550	protease inhibitor/seed storage/lipid transfer protein (LTP) family protein similar to pEARLI 1 (Accession No. L43080): an Arabidopsis member of a conserved gene family (PGF95-099), Plant Physiol. 109 (4), 1497 (1995); contains Pfam protease inhibitor/seed storage/LTP family domain PF00234; identical to cDNA AIR1 mRNA, partial cds GI:3695016	4698.1	1.0524	0.74049	0.05542
At5g54040	DC1 domain-containing protein contains Pfam profile PF03107: DC1 domain	4698.44	1.0965	0.7403	0.05546
At1g01430	expressed protein similar to hypothetical protein GB:CAB80917 GI:7267605 from [Arabidopsis thaliana]	4703.01	1.0956	0.74242	0.05562
At1g59810	MADS-box family protein contains similarity to hypothetical proteins of [Arabidopsis thaliana]	4707.64	1.1012	0.7446	0.05582
At5g54490	calcium-binding EF-hand protein, putative similar to EF-hand Ca2+-binding protein CCD1 [Triticum aestivum] GI:9255753; contains INTERPRO:IPR002048 calcium-binding EF-hand domain	4708.42	1.091	0.74463	0.05586
At1g47400	expressed protein	4708.73	1.0877	0.74443	0.05587
At1g45010	expressed protein	4712.71	1.1039	0.74623	0.05602
At5g65700	leucine-rich repeat transmembrane protein kinase, putative	4713.28	1.1013	0.74616	0.05606
At4g33680	aminotransferase class I and II family protein low similarity to Aromatic Aminotransferase from Pyrococcus horikoshii GP|14278621; contains Pfam profile PF00155 aminotransferase, classes I and II	4714.14	1.0936	0.74625	0.05609
At2g25220	protein kinase family protein contains protein kinase domain, Pfam:PF00069	4714.47	1.1038	0.74606	0.05611
At4g03260	leucine-rich repeat family protein contains leucine rich repeat (LRR) domains, Pfam:PF00560	4716.75	1.1029	0.7469	0.0562
At3g13610	oxidoreductase, 2OG-Fe(II) oxygenase family protein similar to desacetoxyvindoline 4-hydroxylase [Catharanthus roseus][GI:1916643], flavonol synthase 1 [SP|Q96330]; contains PF03171 2OG-Fe(II) oxygenase superfamily domain	4717.41	1.0712	0.7469	0.05622
At5g58750	wound-responsive protein-related similar to induced upon wounding stress [Arabidopsis thaliana] GI:1483218	4718.01	1.0927	0.74684	0.05626
At4g17740	C-terminal processing protease, putative similar to C-terminal protease precursor [Spinacia oleracea] GI:999435; similar to SP|Q44879| (Bartonella bacilliformis)	4718.66	1.1019	0.74681	0.05627
At5g02410	DIE2/ALG10 family contains Pfam PF04922: DIE2/ALG10 family	4719.65	1.0899	0.74699	0.05632
At5g18620	DNA-dependent ATPase, putative similar to DNA-dependent ATPase SNF2H [Mus musculus] GI:14028669; contains Pfam profiles PF00271: Helicase conserved C-terminal domain, PF00176: SNF2 family N-terminal domain, PF00249: Myb-like DNA-binding domain	4720.23	1.0911	0.74691	0.05634
At3g06545	hypothetical protein	4720.83	1.0732	0.74688	0.05637
At1g15000	serine carboxypeptidase S10 family protein similar to Serine carboxypeptidase precursor (SP:P32826) [Arabidopsis thaliana]; similar to GB:AAD42963 from [Matricaria chamomilla]	4721.22	1.1035	0.74671	0.05638
At1g16340	2-dehydro-3-deoxyphosphooctonate aldolase, putative / phospho-2-dehydro-3-deoxyoctonate aldolase, putative / 3-deoxy-D-manno-octulosonic acid 8-phosphate synthetase, putative similar to Swiss-Prot:Q9AV97 2-dehydro-3-deoxyphosphooctonate aldolase (EC 4.1.2.16) (Phospho-2- dehydro-3-deoxyoctonate aldolase) (3-deoxy-D-manno-octulosonic acid 8-phosphate synthetase) (KDO-8-phosphate synthetase) (KDO 8…	4721.44	1.0993	0.74645	0.05638
At5g14720	protein kinase family protein contains eukaryotic protein kinase domain, INTERPRO:IPR000719	4722.12	1.059	0.74645	0.05642
At3g08810	kelch repeat-containing F-box family protein contains F-box domain Pfam:PF00646 and Kelch motif Pfam:PF01344	4722.32	1.1035	0.7462	0.05642
At1g29280	WRKY family transcription factor similar to DNA binding protein WRKY3 GB:U56834 GI:1432055 from [Petroselinum crispum]	4723.06	1.0789	0.7462	0.05647
At5g55620	expressed protein similar to unknown protein (gb|AAF04428.1)	4723.68	1.086	0.74616	0.05647
At1g75280	isoflavone reductase, putative identical to SP|P52577 Isoflavone reductase homolog P3 (EC 1.3.1.-) {Arabidopsis thaliana}; contains Pfam profile PF02716: isoflavone reductase	4729.23	1.0417	0.74885	0.05672
At5g66220	chalcone-flavanone isomerase, putative / chalcone isomerase, putative (CHI) similar to SP|P41088	4729.83	1.0793	0.74879	0.05674
At1g71850	expressed protein ; expression supported by MPSS	4730.32	1.0433	0.74869	0.05677
At2g23600	hydrolase, alpha/beta fold family protein similar to ethylene-induced esterase [Citrus sinensis] GI:14279437, polyneuridine aldehyde esterase [Rauvolfia serpentina] GI:6651393; contains Pfam profile PF00561: hydrolase, alpha/beta fold family	4730.35	1.0937	0.74835	0.05677
At2g27340	hypothetical protein	4730.92	1.102	0.74828	0.05677
At1g30440	phototropic-responsive NPH3 family protein contains NPH3 family domain, Pfam:PF03000	4734.52	1.0391	0.74987	0.05693
At2g45470	fasciclin-like arabinogalactan-protein (FLA8)	4737.24	1.0887	0.75097	0.05705
At2g48140	protease inhibitor/seed storage/lipid transfer protein (LTP) family protein similar to pEARLI 1 (Accession No. L43080): an Arabidopsis member of a conserved gene family (PGF95-099), Plant Physiol. 109 (4), 1497 (1995); contains Pfam protease inhibitor/seed storage/LTP family domain PF00234	4737.49	1.0883	0.75074	0.05707
[truncated: 24,291 more rows]
