# Supplementary material for: Transcriptional responses of Arabidopsis thaliana plants to As (V) stress
Source: BMC Plant Biol. 2008 Aug 6;8:87. doi: 10.1186/1471-2229-8-87 (PMC2547109; doi:10.1186/1471-2229-8-87)
Supplement: Additional file 4 — Complete microarray dataset for genes repressed by As (V). [file 1471-2229-8-87-S4.xls]

## Sheet: Sheet1
Table S2. Genes repressed by arsenate stress in Arabidopsis thaliana. Rank products analysis reveals that most significantly repressed genes display the lowest RP/Rsum value. Percent of false positives (pfp) are synonymous with FDR values.
Gene ID	Gene name	RP/Rsum	FC	pfp	P value
At4g25100	superoxide dismutase [Fe], chloroplast (SODB) / iron superoxide dismutase (FSD1) identical to Fe-superoxide dismutase [Arabidopsis thaliana] gi|166700|gb|AAA32791; supported by cDNA, Ceres:32935	1.6984	0.1933	0	0
At1g73010	expressed protein similar to phosphatase, orphan 1 (GI:20196841) [Mus musculus], (GI:20196839) [Homo sapiens]; contains TIGRFAM TIGR01489: 2,3-diketo-5-methylthio-1-phosphopentane phosphatase profile; contains TIGRFAM TIGR01488: HAD-superfamily hydrolase, subfamily IB (PSPase-like)	6.9716	0.3326	0	0
At1g02920	glutathione S-transferase, putative similar to glutathione S-transferase GI:860955 from [Hyoscyamus muticus]; supported by cDNA GI:443697.	7.5755	0.3474	0	0
At3g02040	glycerophosphoryl diester phosphodiesterase family protein contains Pfam profile PF03009: Glycerophosphoryl diester phosphodiesterase family	11.0071	0.3777	0	0
At5g03545	expressed protein No ATG start, annotated according to PMID:11123795	16.7581	0.3672	0	0
At5g39190	germin-like protein (GER2) identical to germin-like protein subfamily 1 member 20 [SP|P92996]	27.2765	0.4685	0	0
At5g20790	expressed protein predicted protein, Arabidopsis thaliana	32.7467	0.4301	0	0
At3g09922	hypothetical protein no ATG start, annotated according to PMID:11123795; IPS1 mRNA, complete sequence GI:8164007	33.6047	0.4645	0	0
At4g14130	xyloglucan:xyloglucosyl transferase, putative / xyloglucan endotransglycosylase, putative / endo-xyloglucan transferase, putative (XTR7) almost identical to xyloglucan endotransglycosylase-related protein XTR7 GI:1244760 from [Arabidopsis thaliana], one amino acid difference	33.9131	0.4992	0	0
At3g16530	legume lectin family protein contains Pfam domain, PF00139: Legume lectins beta domain	37.8027	0.4928	0	0
At4g30270	MERI-5 protein (MERI-5) (MERI5B) / endo-xyloglucan transferase / xyloglucan endo-1,4-beta-D-glucanase (SEN4) identical to endo-xyloglucan transferase gi:944810, SP|P24806 MERI-5 protein precursor (Endo-xyloglucan transferase) (Xyloglucan endo-1,4-beta-D-glucanase) {Arabidopsis thaliana}	45.5531	0.5091	0	0
At4g31570	expressed protein	45.617	0.4525	0	0
At2g05540	glycine-rich protein	47.884	0.5418	0	0
At4g34410	AP2 domain-containing transcription factor, putative ethylene-responsive element binding protein homolog, Stylosanthes hamata, U91857	50.3589	0.4966	0	0
At1g76650	calcium-binding EF hand family protein similar to regulator of gene silencing calmodulin-related protein GI:12963415 from [Nicotiana tabacum]; contains INTERPRO:IPR002048 calcium-binding EF-hand domain	50.4357	0.5007	0	0
At1g22690	gibberellin-responsive protein, putative similar to SP|P46688 Gibberellin-regulated protein 2 precursor {Arabidopsis thaliana}; contains Pfam profile PF02704: Gibberellin regulated protein	51.5056	0.5321	0	0
At2g22880	VQ motif-containing protein contains PF05678: VQ motif	57.339	0.5453	0	0
At1g02930	glutathione S-transferase, putative similar to glutathione S-transferase GI:860955 from [Hyoscyamus muticus]	62.876	0.4759	0	0
At5g06860	polygalacturonase inhibiting protein 1 (PGIP1) identical to polygalacturonase inhibiting protein 1 (PGIP1) [Arabidopsis thaliana] gi|7800199|gb|AAF69827; contains leucine rich-repeat (LRR) domains Pfam:PF00560, INTERPRO:IPR001611	65.0327	0.5222	0	0
At1g80840	WRKY family transcription factor similar to WRKY transcription factor GB:BAA87058 GI:6472585 from [Nicotiana tabacum]	70.9219	0.532	0	0
At3g04640	glycine-rich protein predicted proteins, Arabidopsis thaliana	73.853	0.5514	0	0
At3g47340	asparagine synthetase 1 [glutamine-hydrolyzing] / glutamine-dependent asparagine synthetase 1 (ASN1) identical to SP|P49078 Asparagine synthetase [glutamine-hydrolyzing] (EC 6.3.5.4) (Glutamine- dependent asparagine synthetase) {Arabidopsis thaliana}	75.5541	0.5747	0	0
At1g69890	expressed protein contains Pfam profile: PF04601 protein of unknown function (DUF569	79.9473	0.5768	0	0
At5g66400	dehydrin (RAB18) nearly identical to SP|P30185 Dehydrin Rab18 {Arabidopsis thaliana}	81.1196	0.5879	0	0
At1g32970	subtilase family protein similar to subtilase GI:9957714 from [Oryza sativa]	81.1483	0.5243	0	0
At5g27420	zinc finger (C3HC4-type RING finger) family protein similar to RING-H2 zinc finger protein ATL6 [Arabidopsis thaliana] gi|4928403|gb|AAD33584.1|AF132016_1[4928403]; contains Pfam domain, PF00097: Zinc finger, C3HC4 type (RING finger)	82.2024	0.5728	0	0
At5g01600	ferritin 1 (FER1) identical to ferritin [Arabidopsis thaliana] GI:1246401, GI:8163920	83.015	0.5611	0	0
At2g26560	patatin, putative similar to patatin-like latex allergen [Hevea brasiliensis][PMID:10589016]; contains patatin domain PF01734	84.8269	0.5517	0	0
At5g62360	invertase/pectin methylesterase inhibitor family protein similar to pectinesterase from Arabidosis thaliana SP|Q42534, Lycopersicon esculentum SP|Q43143; contains Pfam profile PF04043: Plant invertase/pectin methylesterase inhibitor	84.9857	0.5725	0	0
At4g33050	calmodulin-binding family protein contains Pfam profile PF00612: IQ calmodulin-binding motif	88.5619	0.5603	0	0
At1g76600	expressed protein	90.7118	0.5999	0	0
At3g23170	expressed protein	93.1522	0.5916	0	0
At1g75750	gibberellin-regulated protein 1 (GASA1) / gibberellin-responsive protein 1 identical to SP|P46689 Gibberellin-regulated protein 1 precursor {Arabidopsis thaliana}; supporting cDNA gi|887938|gb|U11766.1|ATU11766	93.6683	0.5893	0	0
At2g25510	expressed protein	96.9311	0.5031	0	0
At5g57560	xyloglucan:xyloglucosyl transferase / xyloglucan endotransglycosylase / endo-xyloglucan transferase (TCH4) identical to xyloglucan endotransglycosylase TCH4 protein GI:886116	97.3074	0.5958	0	0
At1g54575	expressed protein	98.0345	0.5772	0	0
At4g19810	glycosyl hydrolase family 18 protein similar to chitinase/lysozyme GI:467689 from [Nicotiana tabacum]	99.2063	0.5103	0	0
At1g61890	MATE efflux family protein similar to ripening regulated protein DDTFR18 [Lycopersicon esculentum] GI:12231296; contains Pfam profile PF01554: Uncharacterized membrane protein family	108.323	0.5567	0	0
At1g10070	branched-chain amino acid aminotransferase 2 / branched-chain amino acid transaminase 2 (BCAT2) identical to SP|Q9M439 Branched-chain amino acid aminotransferase 2, chloroplast precursor (EC 2.6.1.42) (Atbcat-2) {Arabidopsis thaliana}; contains Pfam profile: PF01063 aminotransferase class IV	113.778	0.6238	0	0
At1g31580	expressed protein identical to ORF1 [Arabidopsis thaliana] gi|457716|emb|CAA50905	116.609	0.5601	0	0
At1g12610	DRE-binding protein, putative / CRT/DRE-binding factor, putative similar to DREB1A GI:3738224 from [Arabidopsis thaliana] and to transcriptional activator CBF1 GI:1899058 from [Arabidopsis thaliana	116.815	0.5744	0	0
At4g32940	vacuolar processing enzyme gamma / gamma-VPE nearly identical to SP|Q39119 Vacuolar processing enzyme, gamma-isozyme precursor (EC 3.4.22.-) (Gamma-VPE) {Arabidopsis thaliana}	117.134	0.6051	0	0
At1g17710	expressed protein	118.599	0.5304	0	0
At3g61060	F-box family protein / lectin-related low similarity to PP2 lectin polypeptide [Cucurbita maxima] GI:410437; contains Pfam profile PF00646: F-box domain	119.891	0.6154	0	0
At2g15960	expressed protein	122.135	0.6069	0	0
At5g64120	peroxidase, putative identical to peroxidase [Arabidopsis thaliana] gi|1483222|emb|CAA67551	123.248	0.5442	0	0
At4g35770	senescence-associated protein (SEN1) identical to senescence-associated protein GI:1046270 from [Arabidopsis thaliana]	123.903	0.6294	0	0
At2g40000	expressed protein	129.405	0.5958	0	0
At2g11810	1,2-diacylglycerol 3-beta-galactosyltransferase, putative / monogalactosyldiacylglycerol synthase, putative / MGDG synthase, putative identical to monogalactosyldiacylglycerol synthase type C [gi:9927295] from Arabidopsis thaliana, similar to MGDG synthase type A [gi:9884651] from Glycine max	130.466	0.561	0	0
At1g35140	phosphate-responsive protein, putative similar to phi-1 (phosphate-induced gene) [Nicotiana tabacum] GI:3759184; contains Pfam profile PF04674: Phosphate-induced protein 1 conserved region	131.454	0.6319	0	0
At2g41100	touch-responsive protein / calmodulin-related protein 3, touch-induced (TCH3) identical to calmodulin-related protein 3, touch-induced SP:P25071 from [Arabidopsis thaliana]	137.871	0.6093	0	0
At1g78830	curculin-like (mannose-binding) lectin family protein similar to S glycoprotein [Brassica rapa] GI:2351186; contains Pfam profile PF01453: Lectin (probable mannose binding)	138.28	0.6091	0	0
At4g15610	integral membrane family protein contains TIGRFAM TIGR01569 : plant integral membrane protein TIGR01569; contains Pfam PF04535 : Domain of unknown function (DUF588)	139.745	0.6336	0	0
At4g31500	cytochrome P450 83B1 (CYP83B1) Identical to Cytochrome P450 (SP:O65782 )[Arabidopsis thaliana]	142.383	0.5838	0	0
At1g15010	expressed protein	144.774	0.6271	0	0
At2g25735	expressed protein	145.238	0.6218	0	0
At2g05380	glycine-rich protein (GRP3S) identical to cDNA glycine-rich protein 3 short isoform (GRP3S) GI:4206766	146.694	0.6305	0	0
At5g42530	expressed protein	147.432	0.4987	0	0
At5g35735	auxin-responsive family protein similar to auxin-induced protein AIR12 GI:11357190 [Arabidopsis thaliana]	156.389	0.6306	0	0
At5g25840	expressed protein	156.458	0.6325	0	0
At2g38470	WRKY family transcription factor contains Pfam profile: PF03106 WRKY DNA -binding domain;	157.944	0.6124	0	0
At1g65500	expressed protein	158.838	0.578	0	0
At5g19140	auxin/aluminum-responsive protein, putative strong similarity to auxin down-regulated protein ARG10 [Vigna radiata] GI:2970051, wali7 (aluminum-induced protein) [Triticum aestivum] GI:451193	161.502	0.6519	0	0
At5g66040	senescence-associated family protein almost identical to ketoconazole resistant protein GI:928938 from [Arabidopsis thaliana] full-length cDNA: Ceres:101608.	164.013	0.6461	0	0
At3g49120	peroxidase, putative identical to peroxidase [Arabidopsis thaliana] gi|405611|emb|CAA50677	165.315	0.5646	0	0
At3g55840	expressed protein	165.879	0.6547	0	0
At1g07135	glycine-rich protein	167.436	0.6517	0	0
At2g36220	expressed protein	170.747	0.6464	0	0
At4g30280	xyloglucan:xyloglucosyl transferase, putative / xyloglucan endotransglycosylase, putative / endo-xyloglucan transferase, putative similar to xyloglucan endotransglycosylase TCH4 GI:886116 from [Arabidopsis thaliana]	172.204	0.6137	0	0
At3g46080	zinc finger (C2H2 type) family protein contains zinc finger, C2H2 type, domain, PROSITE:PS00028	178.828	0.6302	0	0
At2g15890	expressed protein	180.183	0.6637	0	0
At2g41640	expressed protein contains Pfam domain, PF04577: Protein of unknown function (DUF563)	185.828	0.6485	0	0
At1g19020	expressed protein	188.005	0.6165	0	0
At5g51070	ATP-dependent Clp protease ATP-binding subunit (ClpD), (ERD1) SAG15/ERD1; identical to ERD1 protein GI:497629, SP:P42762 from [Arabidopsis thaliana]; contains Pfam profile PF02861: Clp amino terminal domain	188.734	0.6604	0	0
At2g04460	expressed protein	190.501	0.5797	0	0
At3g46090	zinc finger (C2H2 type) family protein (ZAT7) identical to zinc finger protein ZAT7 [Arabidopsis thaliana] gi|1418341|emb|CAA67234; contains Pfam domain, PF00096: Zinc finger, C2H2 type	191.216	0.6631	0	0
At1g20620	catalase 3 (SEN2) almost identical to catalase 3 SP:Q42547, GI:3123188 from [Arabidopsis thaliana]; identical to catalase 3 (SEN2) mRNA, partial cds GI:3158369	191.686	0.6272	0	0
At3g48520	cytochrome P450 family protein similar to Cytochrome P450 94A1 (P450-dependent fatty acid omega-hydroxylase) (SP:O81117) {Vicia sativa}; contains Pfam profile: PF00067 cytochrome P450	193.809	0.6408	0	0
At4g36500	expressed protein	198.089	0.6417	0	0
At4g29800	patatin-related low similarity to patatin precursor [Solanum brevidens][GI:563125]; contains Patatin domain PF01743	198.689	0.6568	0	0
At5g18130	expressed protein similar to unknown protein (gb|AAF00631.1)	200.262	0.6358	0	0
At3g56090	ferritin, putative similar to ferritin subunit cowpea2 precursor [Vigna unguiculata] GI:2970654; contains Pfam profile PF00210: Ferritin-like domain	200.968	0.6596	0	0
At3g55430	glycosyl hydrolase family 17 protein / beta-1,3-glucanase, putative similar to beta-1,3 glucanase GI:7414433 from [Pisum sativum]; contains Pfam profile PF00332: Glycosyl hydrolases family 17	201.184	0.6522	0	0
At5g20250	raffinose synthase family protein / seed imbibition protein, putative (din10) similar to seed imbibition protein GB:AAA32975 GI:167100 from [Hordeum vulgare]; contains nonconsensus AT donor splice site at intron 1; contains Pfam profile PF05691: Raffinose synthase or seed imbibition protein Sip1; identical to cDNA seed imbibition protein (din10) partial cds GI:10834551	201.829	0.6574	0	0
At2g35930	U-box domain-containing protein similar to immediate-early fungal elicitor protein CMPG1 [Petroselinum crispum] GI:14582200; contains Pfam profile PF04564: U-box domain	205.55	0.6127	0	0
At3g14050	RelA/SpoT protein, putative (RSH2) nearly identical to RelA/SpoT homolog RSH2 [Arabidopsis thaliana] GI:7141306; contains Pfam profiles PF01966: HD domain, PF04607: Region found in RelA / SpoT proteins	212.102	0.6585	0	0
At1g18300	MutT/nudix family protein similar to SP|Q09790 Diadenosine 5',5'''-P1,P6-hexaphosphate hydrolase (EC 3.6.1.-) (Ap6A hydrolase) {Schizosaccharomyces pombe}; contains Pfam profile PF00293: NUDIX domain	215.929	0.6509	0	0
At4g29780	expressed protein	217.521	0.6263	0	0
At1g02660	lipase class 3 family protein contains Pfam profile PF01764: Lipase	218.762	0.6417	0	0
At5g64260	phosphate-responsive protein, putative similar to phi-1 (phosphate-induced gene) [Nicotiana tabacum] GI:3759184; contains Pfam profile PF04674: Phosphate-induced protein 1 conserved region	221.023	0.6581	0	0
At1g30135	expressed protein	223.022	0.6519	0	0
At3g51730	saposin B domain-containing protein contains Pfam profiles: PF00026 eukaryotic aspartyl protease, PF03489 surfactant protein B, PF05184 saposin-like type B, region 1	231.483	0.6749	0	0
At5g09440	phosphate-responsive protein, putative similar to phi-1 (phosphate-induced gene) [Nicotiana tabacum] GI:3759184; contains Pfam profile PF04674: Phosphate-induced protein 1 conserved region	237.049	0.6758	1e-05	0
At2g30020	protein phosphatase 2C, putative / PP2C, putative similar to protein phosphatase 2C (GI:4587992){Arabidopsis thaliana}	237.43	0.6573	1e-05	0
At5g26000	glycosyl hydrolase family 1 protein contains Pfam PF00232 : Glycosyl hydrolase family 1 domain; TIGRFAM TIGR01233: 6-phospho-beta-galactosidase; identical to Myrosinase precursor (Sinigrinase) (SP:P37702) [Arabidopsis thaliana]	238.619	0.6691	1e-05	0
At5g08790	no apical meristem (NAM) family protein contains Pfam PF02365: No apical meristem (NAM) domain;	238.74	0.6539	1e-05	0
At1g69840	band 7 family protein strong similarity to hypersensitive-induced response protein [Zea mays] GI:7716466; contains Pfam profile PF01145: SPFH domain / Band 7 family	241.3	0.6881	1e-05	0
At1g72520	lipoxygenase, putative similar to lipoxygenase gi:1495804 [Solanum tuberosum], gi:1654140 [Lycopersicon esculentum], GB:CAB56692 [Arabidopsis thaliana]	242.888	0.6494	1e-05	0
At3g50480	broad-spectrum mildew resistance RPW8 family protein contains Pfam PF05659: Arabidopsis broad-spectrum mildew resistance protein RPW8	248.107	0.6706	1e-05	0
At4g31140	glycosyl hydrolase family 17 protein similar to elicitor inducible chitinase Nt-SubE76 GI:11071974 from [Nicotiana tabacum]	248.512	0.5831	0	0
At1g57990	purine permease-related low similarity to purine permease [Arabidopsis thaliana] GI:7620007; contains Pfam profile PF03151: Domain of unknown function, DUF250	248.71	0.6924	0	0
At3g08720	serine/threonine protein kinase (PK19) identical to serine/threonine-protein kinase AtPK19 (Ribosomal-protein S6 kinase homolog) [Arabidopsis thaliana] SWISS-PROT:Q39030	249.764	0.6431	0	0
At1g67865	expressed protein	250.819	0.6625	0	0
At5g45110	ankyrin repeat family protein / BTB/POZ domain-containing protein contains Pfam domain, PF00023: Ankyrin repeat and Pfam domain, PF00651: BTB/POZ domain	252.004	0.6315	1e-05	0
At1g67860	expressed protein	252.054	0.6696	1e-05	0
At3g45730	expressed protein	252.37	0.691	1e-05	0
At3g01290	band 7 family protein similar to hypersensitive-induced response protein [Zea mays] GI:7716470; contains Pfam profile PF01145: SPFH domain / Band 7 family	253.583	0.648	1e-05	0
At2g17840	senescence/dehydration-associated protein-related (ERD7) similar to senescence-associated protein 12 [Hemerocallis hybrid cultivar] gi|3551958|gb|AAC34857; strong similarity to early-responsive to dehydration stress ERD7 protein [Arabidopsis thaliana] gi|15320412|dbj|BAB63916; identical to cDNA ERD7 partial cds GI:15320411	256.871	0.6264	1e-05	0
At1g21110	O-methyltransferase, putative similar to GI:2781394	259.234	0.6808	1e-05	0
At4g24570	mitochondrial substrate carrier family protein contains Pfam profile: PF00153 mitochondrial carrier protein	260.192	0.665	1e-05	0
At1g27730	zinc finger (C2H2 type) family protein (ZAT10) / salt-tolerance zinc finger protein (STZ) identical to salt-tolerance zinc finger protein GB:CAA64820 GI:1565227 from [Arabidopsis thaliana]; contains Pfam domain, PF00096: Zinc finger, C2H2 type; identical to cDNA zinc finger protein STZ/ZAT10 (STZ/ZAT10) GI:9965730	261.763	0.668	1e-05	0
At1g08630	L-allo-threonine aldolase-related similar to L-allo-threonine aldolase (EC 4.1.2.-) (L-allo-TA) (L-allo-threonine acetaldehyde-lyase) (SP:O07051) {Aeromonas jandaei}; similar to ESTs gb|R30517, gb|T42772, gb|R90493, and gb|R90493	265.414	0.6992	1e-05	0
At1g54100	aldehyde dehydrogenase, putative / antiquitin, putative strong similarity to SP|Q41247 Aldehyde dehydrogenase family 7 member A1 (EC 1.2.1.3) (Antiquitin 1) (Brassica turgor-responsive/drought-induced gene 26 protein) (Btg-26) {Brassica napus}; similar to turgor-responsive protein 26G (aldehyde dehydrogenase family 7 member A1) [Pisum sativum] SWISS-PROT:P25795	268.026	0.6867	1e-05	0
At1g19380	expressed protein	275.837	0.672	1e-05	0
At4g23810	WRKY family transcription factor AR411 - Arabidopsis thaliana (thale cress), PID:g1669603	278.26	0.6447	1e-05	0
At3g25760	early-responsive to dehydration stress protein (ERD12) nearly identical to early-responsive to dehydration (ERD12) protein [GI:15320414]; similar to allene oxide cyclase GI:8977961 from [Lycopersicon esculentum]; identical to cDNA ERD12 partial cds GI:15320413	279.631	0.6505	1e-05	0
At1g05575	expressed protein	283.416	0.6851	1e-05	0
At3g17790	acid phosphatase type 5 (ACP5) contains Pfam profile: PF00149 calcineurin-like phosphoesterase; nearly identical to acid phosphatase type 5 (GI:10278031) [Arabidopsis thaliana]	290.744	0.6184	1e-05	0
At1g26380	FAD-binding domain-containing protein similar to SP|P30986 reticuline oxidase precursor (Berberine-bridge-forming enzyme) (BBE) (Tetrahydroprotoberberine synthase) [Eschscholzia californica]; contains PF01565 FAD binding domain	292.963	0.6656	1e-05	0
At3g15210	ethylene-responsive element-binding factor 4 (ERF4) identical to ethylene responsive element binding factor 4 SP:O80340 from [Arabidopsis thaliana]	293.364	0.6798	1e-05	0
At5g13190	expressed protein	293.385	0.6501	1e-05	0
At2g28200	zinc finger (C2H2 type) family protein contains Pfam domain, PF00096: Zinc finger, C2H2 type	294.432	0.6862	1e-05	0
At3g02840	immediate-early fungal elicitor family protein similar to immediate-early fungal elicitor protein CMPG1 (GI:14582200) [Petroselinum crispum]	295.694	0.659	1e-05	0
At4g39950	cytochrome P450 79B2, putative (CYP79B2) identical to cytochrome P450 (79B2) SP:O81346 from [Arabidopsis thaliana]	297.193	0.6712	1e-05	0
At1g32920	expressed protein	304.506	0.7036	3e-05	0
At1g02400	gibberellin 2-oxidase, putative / GA2-oxidase, putative similar to GA2ox2 [GI:4678368]; similar to dioxygenase GI:1666096 from [Marah macrocarpus]; contains PF03171 2OG-Fe(II) oxygenase superfamily domain	312.291	0.6603	3e-05	0
At4g34150	C2 domain-containing protein similar to calcium-dependent protein kinase [Dunaliella tertiolecta] GI:6644464; contains Pfam profile PF00168: C2 domain	313.381	0.6547	3e-05	0
At5g39160	germin-like protein (GLP2a) (GLP5a) identical to germin-like protein subfamily 1 member 18 SP|P92999 [PMID:9869400]	319.702	0.661	4e-05	0
At2g27500	glycosyl hydrolase family 17 protein similar to glucan endo-1,3-beta-glucosidase precursor SP:P52409 from [Triticum aestivum]	326.953	0.6816	4e-05	0
At4g16190	cysteine proteinase, putative contains similarity to papain-like cysteine proteinase isoform I GI:7381219 from [Ipomoea batatas]	329.011	0.6722	4e-05	0
At5g52750	heavy-metal-associated domain-containing protein Pfam profile PF00403: Heavy-metal-associated domain	330.861	0.7142	4e-05	0
At1g19770	purine permease-related low similarity to purine permease [Arabidopsis thaliana] GI:7620007; contains Pfam profile PF03151: Domain of unknown function, DUF250	332.598	0.6766	4e-05	0
At4g25980	cationic peroxidase, putative similar to cationic peroxidase [Arachis hypogaea] gi|166475|gb|AAA32676	333.149	0.6591	4e-05	0
At1g23710	expressed protein	336.221	0.6775	5e-05	0
At3g55980	zinc finger (CCCH-type) family protein contains Pfam domain, PF00642: Zinc finger C-x8-C-x5-C-x3-H type (and similar) and Pfam domain, PF00023: Ankyrin repeat	337.06	0.6699	5e-05	0
At5g10695	expressed protein	337.547	0.6928	5e-05	0
At1g15380	lactoylglutathione lyase family protein / glyoxalase I family protein contains glyoxalase family protein domain, Pfam:PF00903	337.892	0.7205	5e-05	0
At3g19580	zinc finger (C2H2 type) protein 2 (AZF2) identical to Cys2/His2-type zinc finger protein 2 [Arabidopsis thaliana] gi|6009885|dbj|BAA85107	341.476	0.6873	6e-05	0
At1g62510	protease inhibitor/seed storage/lipid transfer protein (LTP) family protein contains Pfam protease inhibitor/seed storage/LTP family domain PF00234	344.633	0.6926	7e-05	0
At1g18740	expressed protein	345.82	0.6733	6e-05	0
At1g21000	zinc-binding family protein similar to zinc-binding protein [Pisum sativum] GI:16117799; contains Pfam profile PF04640 : Protein of unknown function, DUF597	348.774	0.7048	6e-05	0
At1g15125	S-adenosyl-L-methionine:carboxyl methyltransferase family protein low similarity to caffeine synthase [Camellia sinensis] GI:9967143; contains Pfam profile PF03492: SAM dependent carboxyl methyltransferase	368.589	0.7117	8e-05	0
At2g43010	phytochrome-interacting factor 4 (PIF4) / basic helix-loop-helix protein 9 (bHLH9) / short under red-light 2 (SRL2) identical to SP|Q8W2F3 Phytochrome-interacting factor 4 (Basic helix-loop-helix protein 9) (bHLH9) (Short under red-light 2) {Arabidopsis thaliana}; supporting cDNA gi|18026965|gb|AF251694.1|AF251694	368.6	0.7274	8e-05	0
At1g73330	protease inhibitor, putative (DR4) identical to Dr4 GI:469114 from [Arabidopsis thaliana]; contains Pfam profile PF00197: Trypsin and protease inhibitor	371.044	0.6698	8e-05	0
At4g35750	Rho-GTPase-activating protein-related contains weak similarity to Rho-GTPase-activating protein 1 (GTPase-activating protein rhoOGAP) (Rho-related small GTPase protein activator) (CDC42 GTPase-activating protein) (p50-rhoGAP) (Swiss-Prot:Q07960) [Homo sapiens]	374.572	0.7069	9e-05	0
At1g21130	O-methyltransferase, putative similar to GI:2781394	375.709	0.7296	9e-05	0
At1g09070	C2 domain-containing protein / src2-like protein, putative similar to cold-regulated gene SRC2 [Glycine max] GI:2055230; contains Pfam profile PF00168: C2 domain; identical to cDNA src2-like protein GI:3426059	375.821	0.6894	9e-05	0
At4g18200	purine permease family protein similar to purine permease [Arabidopsis thaliana] GI:7620007; contains Pfam profile PF03151: Domain of unknown function, DUF250	381.377	0.6937	9e-05	0
At5g57655	xylose isomerase family protein contains similarity to Xylose isomerase (EC 5.3.1.5) (Swiss-Prot:P22842) [Thermoanaerobacter ethanolicus]	393.52	0.7327	0.00011	0
At1g13210	haloacid dehalogenase-like hydrolase family protein similar to Potential phospholipid-transporting ATPase (EC 3.6.3.1) (Chromaffin granule ATPase) from {Homo sapiens} SP|Q9Y2Q0, {Mus musculus} SP|P98200, {Bos taurus} SP|Q29449; contains InterPro accession IPR005834: Haloacid dehalogenase-like hydrolase; ESTs gb|T45045 and gb|AA394473 come from this gene	394.613	0.7054	0.00012	0
At3g17800	expressed protein	396.481	0.6845	0.00012	0
At4g27652	expressed protein	400.815	0.7007	0.00012	0
At4g19420	pectinacetylesterase family protein contains Pfam profile: PF03283 pectinacetylesterase	404.524	0.7252	0.00013	0
At5g20150	SPX (SYG1/Pho81/XPR1) domain-containing protein similar to PHO1 protein [Arabidopsis thaliana] GI:20069032; contains Pfam profile PF03105: SPX domain	405.4	0.6684	0.00013	0
At3g13450	2-oxoisovalerate dehydrogenase / 3-methyl-2-oxobutanoate dehydrogenase / branched-chain alpha-keto acid dehydrogenase E1 beta subunit (DIN4) identical to branched chain alpha-keto acid dehydrogenase E1 beta subunit [Arabidopsis thaliana] GI:7021286	407.117	0.7407	0.00013	0
At2g31880	leucine-rich repeat transmembrane protein kinase, putative	411.559	0.7094	0.00015	0
At1g03090	methylcrotonyl-CoA carboxylase alpha chain, mitochondrial / 3-methylcrotonyl-CoA carboxylase 1 (MCCA) nearly identical to SP|Q42523 Methylcrotonyl-CoA carboxylase alpha chain, mitochondrial precursor (EC 6.4.1.4) (3-Methylcrotonyl-CoA carboxylase 1) (MCCase alpha subunit) (3-methylcrotonyl-CoA:carbon dioxide ligase alpha subunit) {Arabidopsis thaliana}	412.686	0.7348	0.00017	0
At1g52890	no apical meristem (NAM) family protein contains Pfam PF02365: No apical meristem (NAM) domain; similar to NAM (no apical meristem) GB:CAA63101 from [Petunia x hybrida]	430.841	0.6711	0.00018	0
At5g66080	protein phosphatase 2C family protein / PP2C family protein similar to Ser/Thr protein phosphatase 2C (PP2C6) (GI:15020818) [Arabidopsis thaliana]; similar to protein phosphatase 2C (GI:3608412) [Mesembryanthemum crystallinum]; contains Pfam PF00481 : Protein phosphatase 2C domain	431.694	0.7218	0.00018	0
At1g65310	xyloglucan:xyloglucosyl transferase, putative / xyloglucan endotransglycosylase, putative / endo-xyloglucan transferase, putative similar to xyloglucan endotransglycosylase TCH4 GI:886116 from [Arabidopsis thaliana]	433.782	0.6879	0.00018	0
At1g23040	hydroxyproline-rich glycoprotein family protein contains proline-rich domains, INTERPRO:IPR000694	438.144	0.6732	0.00019	0
At3g56710	sigA-binding protein identical to SigA binding protein [Arabidopsis thaliana] gi|6980074|gb|AAF34713; contains Pfam PF05678: VQ motif	443.959	0.699	0.0002	0
At3g44260	CCR4-NOT transcription complex protein, putative similar to SWISS-PROT:Q9UFF9 CCR4-NOT transcription complex, subunit 8 (CAF1-like protein, CALIFp) [Homo sapiens]	444.137	0.7109	0.0002	0
At3g57450	expressed protein	448.359	0.7191	0.00022	0
At3g56240	copper homeostasis factor / copper chaperone (CCH) (ATX1) identical to gi:3168840 Pfam profile PF00403: Heavy-metal-associated domain	450.355	0.7173	0.00022	0
At2g18050	histone H1-3 (HIS1-3) similar to histone H1 [Lycopersicon pennellii] SWISS-PROT:P40267; identical to cDNA histone H1-3 (His1-3) GI:1809314, histone H1-3 [Arabidopsis thaliana] GI:1809305	450.855	0.7344	0.00022	0
At2g45220	pectinesterase family protein contains Pfam profile: PF01095 pectinesterase	457.391	0.69	0.00023	0
At2g23320	WRKY family transcription factor identical to WRKY DNA-binding protein 15 GI:13506742 from [Arabidopsis thaliana]	458.144	0.7407	0.00023	0
At3g05200	zinc finger (C3HC4-type RING finger) family protein (ATL6) contains Pfam profile: PF00097: Zinc finger, C3HC4 type (RING finger)	461.581	0.733	0.00024	0
At1g01470	late embryogenesis abundant protein, putative / LEA protein, putative similar to SP|P46518 Late embryogenesis abundant protein Lea14-A {Gossypium hirsutum}; contains Pfam profile PF03168: Late embryogenesis abundant protein	471.033	0.6918	0.00028	0
At4g17500	ethylene-responsive element-binding protein 1 (ERF1) / EREBP-2 protein identical to SP|O80337 Ethylene responsive element binding factor 1 (EREBP-2 protein) [Arabidopsis thaliana]; a false single bp exon was added to circumvent a single basepair insertion in the genomic sequence, supported by cDNA/genome alignment.	472.837	0.73	0.00028	0
At1g76180	dehydrin (ERD14) identical to SP|P42763 Dehydrin ERD14 {Arabidopsis thaliana}	479.74	0.7042	0.00031	0
At4g01950	phospholipid/glycerol acyltransferase family protein contains Pfam profile PF01553: Acyltransferase	480.48	0.7341	0.00032	0
At3g20340	expressed protein	488.443	0.7507	0.00034	0
At2g04690	cellular repressor of E1A-stimulated genes (CREG) family contains 1 transmembrane domain; similar to CREG2 (GI:24371079) [Homo sapiens] and (GI:24371081) [Mus musculus]; similar to cellular repressor of E1A-stimulated genes CREG (GI:3550343) [Homo sapiens]	491.108	0.7379	0.00034	0
At2g46220	expressed protein	494.112	0.7518	0.00034	0
At1g28330	dormancy-associated protein, putative (DRM1) identical to dormancy-associated protein [Arabidopsis thaliana] GI:2995990; similar to dormancy-associated protein GI:2605887 from [Pisum sativum]; contains Pfam profile PF05564: Dormancy/auxin associated protein	497.263	0.7429	0.00036	0
At3g04720	hevein-like protein (HEL) identical to SP|P43082 Hevein-like protein precursor {Arabidopsis thaliana}; similar to SP|P09762 Wound-induced protein WIN2 precursor {Solanum tuberosum}; contains Pfam profile PF00187: Chitin recognition protein	499.921	0.6525	0.00036	0
At2g44500	expressed protein contains Pfam PF03138: Plant protein family. The function of this family of plant proteins is unknown; previously annotated as 'axi 1 protein from Nicotiana tabacum -related' based on similarity to axi 1 protein (GB:X80301) (GI:559920) from [Nicotiana tabacum], which, due to scienitific fraud was retracted. Retraction in: Schell J. EMBO J 1999 May 17;18(10):2908. PMID:10400497.	503.474	0.7211	0.00037	0
At1g74450	expressed protein	510.146	0.6689	0.00039	0
At4g39670	expressed protein	512.695	0.6947	0.00041	0
At1g64380	AP2 domain-containing transcription factor, putative contains Pfam profile: PF00847 AP2 domain	516.967	0.741	0.00043	0
At3g49305	hypothetical protein contains proline-rich extensin domains, INTERPRO:IPR002965	517.836	0.7424	0.00044	0
At2g07751	NADH-ubiquinone oxidoreductase chain 3, putative identical to NADH-ubiquinone oxidoreductase chain 3 SP:P48908 from [Raphanus sativus]; contains Pfam profile: PF00507 NADH-ubiquinone/plastoquinone oxidoreductase,chain 3	519.377	0.7239	0.00044	0
At1g73540	MutT/nudix family protein low similarity to SP|Q09790 Diadenosine 5',5'''-P1,P6-hexaphosphate hydrolase (EC 3.6.1.-) (Ap6A hydrolase) {Schizosaccharomyces pombe}; contains Pfam profile PF00293: NUDIX domain	527.123	0.7504	0.00047	0
At1g72150	SEC14 cytosolic factor family protein / phosphoglyceride transfer family protein similar to SEC14-like protein 2 (Alpha-tocopherol associated protein) (TAP) (bTAP) (Fragment) (SP:P58875) {Bos taurus}; similar to GI:807956 from [Saccharomyces cerevisiae]; contains Pfam PF00650 : CRAL/TRIO domain; contains Pfam PF03765 : CRAL/TRIO, N-terminus	528.406	0.7588	0.00047	0
At2g37130	peroxidase 21 (PER21) (P21) (PRXR5) identical to SP|Q42580 Peroxidase 21 precursor (EC 1.11.1.7) (Atperox P21) (PRXR5) (ATP2a/ATP2b) {Arabidopsis thaliana}	541.698	0.684	0.00053	0
At4g26850	expressed protein	546.441	0.7641	0.00057	0
At2g45130	SPX (SYG1/Pho81/XPR1) domain-containing protein weak similarity to NUC-2 [Neurospora crassa] GI:1399532, xenotropic and polytropic murine leukemia virus receptor [Mus musculus castaneus] GI:6093320; contains Pfam profile PF03105: SPX domain	546.711	0.7002	0.00057	0
At4g27654	expressed protein	550.617	0.7251	0.00057	0
At1g22810	AP2 domain-containing transcription factor, putative Contains similarity to transcription factor (TINY) isolog T02O04.22 gb|2062174 from A. thaliana BAC gb|AC001645	552.695	0.7605	0.00058	0
At1g08930	early-responsive to dehydration stress protein (ERD6) / sugar transporter family protein identical to ERD6 protein {Arabidopsis thaliana} GI:3123712; contains Pfam profile PF00083: major facilitator superfamily protein; contains TIGRfam TIGR00879: Sugar transporter	555.368	0.7415	0.00059	0
At1g72910	disease resistance protein (TIR-NBS class), putative domain signature TIR-NBS exists, suggestive of a disease resistance protein.	556.533	0.76	0.0006	0
At1g21680	expressed protein similar to TolB protein precursor (SP:Q9ZDM5) {Rickettsia prowazekii}; ESTs gb|N96028, gb|F14286, gb|T20680, gb|F14443, gb|AA657300 and gb|N65244 come from this gene	564.574	0.771	0.00065	0
At1g78670	gamma-glutamyl hydrolase, putative / gamma-Glu-X carboxypeptidase, putative / conjugase, putative similar to gamma glutamyl hydrolase GI:1679658 SP|P93164 from [Glycine max]	568.455	0.7294	0.00067	0
At5g52050	MATE efflux protein-related contains Pfam profile PF01554: Uncharacterized membrane protein family	570.483	0.7631	0.00067	0
At3g05880	hydrophobic protein (RCI2A) / low temperature and salt responsive protein (LTI6A) identical to SP|Q9ZNQ7 Hydrophobic protein RCI2A (Low temperature and salt responsive protein LTI6A) {Arabidopsis thaliana}	573.222	0.7499	0.0007	0
At2g26530	expressed protein	573.849	0.7332	0.0007	0
At5g02090	expressed protein	579.279	0.7553	0.00074	0
At1g73500	mitogen-activated protein kinase kinase (MAPKK), putative (MKK9) mitogen-activated protein kinase kinase (MAPKK) family, PMID:12119167	583.195	0.746	0.00075	0
At2g34600	expressed protein	585.288	0.7138	0.00076	0
At1g59870	ABC transporter family protein similar to PDR5-like ABC transporter GI:1514643 from [Spirodela polyrhiza]	586.785	0.7332	0.00077	0
At5g56980	expressed protein non-consensus CG donor splice site at exon 1, GA donor splice site at exon 3	587.127	0.7347	0.00077	0
At1g68840	DNA-binding protein RAV2 (RAV2) / AP2 domain-containing protein RAP2.8 identical to RAV2 GI:3868859 from [Arabidopsis thaliana], AP2 domain containing protein RAP2.8 [Arabidopsis thaliana] GI:2281641; contains Pfam profile: PF00847 AP2-domain	596.953	0.7595	0.00082	0
At2g28720	histone H2B, putative strong similarity to histone H2B Arabidopsis thaliana GI:2407802, Gossypium hirsutum SP|O22582; contains Pfam profile PF00125 Core histone H2A/H2B/H3/H4	598.877	0.7475	0.00084	0
At4g12290	copper amine oxidase, putative similar to copper amine oxidase [Cicer arietinum] gi|3819099|emb|CAA08855	612.836	0.7149	0.00096	0
At5g42050	expressed protein similar to gda-1 [Pisum sativum] GI:2765418	614.508	0.7227	0.00096	0
At5g19230	expressed protein	616.308	0.7666	0.00096	0
At3g04210	disease resistance protein (TIR-NBS class), putative domain signature TIR-NBS exists, suggestive of a disease resistance protein.	616.392	0.7357	0.00096	0
At1g65390	disease resistance protein (TIR class), putative domain signature TIR exists, suggestive of a disease resistance protein.	624.553	0.7653	0.00099	0
At2g30250	WRKY family transcription factor	625.345	0.7279	0.00099	0
At5g05690	cytochrome P450 90A1 (CYP90A1) (CYP90) (CPD) identical to Cytochrome P450 90A1 (SP:Q42569) [Arabidopsis thaliana]	625.601	0.7681	0.00099	0
At1g11310	seven transmembrane MLO family protein / MLO-like protein 2 (MLO2) idenctical to membrane protein Mlo2 [Arabidopsis thaliana] gi|14091574|gb|AAK53795; similar to Mlo [Hordeum vulgare subsp. vulgare] gi|1877221|emb|CAB06083 SWISS-PROT:P93766	625.741	0.7584	0.00099	0
At3g47420	glycerol-3-phosphate transporter, putative / glycerol 3-phosphate permease, putative similar to cAMP inducible 2 protein [Mus musculus] GI:4580997, glycerol-3-phosphate transporter (glycerol 3-phosphate permease) [Homo sapiens] GI:7543982; contains Pfam profile PF00083: major facilitator superfamily protein	627.032	0.6965	0.001	0
At4g18950	ankyrin protein kinase, putative similar to ankyrin-kinase [Medicago truncatula] gi|18700701|gb|AAL78674	629.128	0.7405	0.00104	0
At3g53720	cation/hydrogen exchanger, putative (CHX20) monovalent cation:proton antiporter family 2 (CPA2) member, PMID:11500563	629.148	0.7574	0.00103	0
At1g17380	expressed protein	633.841	0.7306	0.00107	0
At3g29000	calcium-binding EF hand family protein similar to calmodulin-like MSS3 GI:9965747 from [Arabidopsis thaliana]; contains INTERPRO:IPR002048 calcium-binding EF-hand domain	639.255	0.759	0.00108	0
At5g11070	expressed protein	640.767	0.732	0.00108	0
At5g20410	1,2-diacylglycerol 3-beta-galactosyltransferase, putative / monogalactosyldiacylglycerol synthase, putative / MGDG synthase, putative identical to monogalactosyldiacylglycerol synthase [gi:3367638] from Arabidopsis thaliana, similar to MGDG synthase type A [gi:9884651] from Glycine max	642.788	0.7362	0.0011	0
At5g57660	zinc finger (B-box type) family protein contains Pfam domain, PF00643: B-box zinc finger	646.682	0.7718	0.00113	0
At3g61260	DNA-binding family protein / remorin family protein similar to DNA-binding protein gi|601843 [Arabidopsis thaliana], remorin [Solanum tuberosum] GI:1881585; contains Pfam profiles PF03763: Remorin C-terminal region, PF03766: Remorin N-terminal region	646.821	0.7745	0.00113	0
At1g21120	O-methyltransferase, putative similar to GI:2781394	647.521	0.758	0.00113	0
At5g25980	glycosyl hydrolase family 1 protein contains Pfam PF00232 : Glycosyl hydrolase family 1 domain; TIGRFAM TIGR01233: 6-phospho-beta-galactosidase; identical to thioglucosidase (GI:871992) [Arabidopsis thaliana]; similar to myrosinase precursor (EC 3.2.3.1)(Sinigrinase) (Thioglucosidase) SP|P37702 from [Arabidopsis thaliana]	650.589	0.752	0.00115	0
At1g42990	bZIP transcription factor family protein contains Pfam profile: PF00170: bZIP transcription factor	654.066	0.7516	0.00117	0
At1g33590	disease resistance protein-related / LRR protein-related contains leucine rich-repeat domains Pfam:PF00560, INTERPRO:IPR001611; similar to Hcr2-5D [Lycopersicon esculentum] gi|3894393|gb|AAC78596	654.948	0.7528	0.00117	0
At3g03870	expressed protein predicted using genefinder	655.477	0.7521	0.00117	0
At2g23810	senescence-associated family protein similar to senescence-associated protein 5 [Hemerocallis hybrid cultivar] gi|3551954|gb|AAC34855	657.104	0.7187	0.00118	0
At4g31390	ABC1 family protein contains Pfam domain, PF03109: ABC1 family	658.063	0.7281	0.00118	0
At5g06320	harpin-induced family protein / HIN1 family protein / harpin-responsive family protein / NDR1/HIN1-like protein 3 similar to harpin-induced protein hin1 (GI:1619321)[Nicotiana tabacum]	658.501	0.7303	0.00118	0
At5g40450	expressed protein	659.772	0.7441	0.00119	0
At4g38550	expressed protein	666.275	0.7421	0.00123	0
At4g12520	protease inhibitor/seed storage/lipid transfer protein (LTP) family protein similar to 14 kDa polypeptide [Catharanthus roseus] GI:407410; contains Pfam protease inhibitor/seed storage/LTP family domain PF00234	669.343	0.7685	0.00126	0
At2g01670	MutT/nudix family protein similar to SP|Q09790 Diadenosine 5',5'''-P1,P6-hexaphosphate hydrolase (EC 3.6.1.-) (Ap6A hydrolase) {Schizosaccharomyces pombe}; contains Pfam profile PF00293: NUDIX domain	674.188	0.7161	0.00131	0
At5g50670	squamosa promoter-binding protein, putative similar to squamosa promoter binding protein-like 9 [Arabidopsis thaliana] GI:5931673; contains Pfam profile PF03110: SBP domain	675.494	0.7371	0.00132	0
At2g33830	dormancy/auxin associated family protein contains Pfam profile: PF05564 dormancy/auxin associated protein	678.292	0.7744	0.00135	0
At5g39130	germin-like protein, putative identical to germin-like protein subfamily 1 member 16 (SP|Q9FIC8)	679.002	0.7089	0.00135	0
At1g27100	expressed protein contains Pfam profile: PF04601 protein of unknown function (DUF569	681.007	0.7398	0.00135	0
At4g31380	hypothetical protein	682.641	0.7031	0.00136	0
At1g68670	myb family transcription factor contains Pfam domain, PF00249: Myb-like DNA-binding domain	682.976	0.7716	0.00136	0
At1g55450	embryo-abundant protein-related similar to embryo-abundant protein GI:1350531 from [Picea glauca]	686.486	0.7361	0.0014	0
At4g31580	splicing factor RSZp22 (RSZP22) / 9G8-like SR protein (SRZ22) identical to RSZp22 protein [Arabidopsis thaliana] gi|2582645|emb|CAA05352, 9G8-like SR protein [Arabidopsis thaliana] GI:3435094; contains Pfam profiles PF00076: RNA recognition motif. (a.k.a. RRM, RBD, or RNP domain) and PF00098: Zinc knuckle; identical to cDNA 9G8-like SR protein (SRZ22) GI:3435093	689.929	0.7316	0.00144	0
At2g01520	major latex protein-related / MLP-related low similarity to major latex protein {Papaver somniferum}[GI:169000] contains Pfam profile PF00407: Pathogenesis-related protein Bet v I family	690.171	0.7455	0.00144	0
At5g26900	WD-40 repeat family protein contains 5 WD-40 repeats (PF00400); similar to fizzy1 (GI:3298595) {Xenopus laevis}; WD-repeat protein, carrot, PIR:T14352	691.623	0.6823	0.00144	0
At4g31800	WRKY family transcription factor	698.274	0.7657	0.00151	0
At2g20670	expressed protein contains Pfam profile PF04720: Protein of unknown function (DUF506)	702.971	0.8086	0.00155	0
At4g28085	expressed protein	706.433	0.776	0.00159	0
At1g67920	expressed protein	707.196	0.7049	0.00159	0
At3g02210	phytochelatin synthetase family protein / COBRA cell expansion protein COBL3 similar to phytochelatin synthetase [Hordeum vulgare subsp. vulgare] GI:29570314; identified in Roudier, et al, Plant Phys. (2002) 130:538-548 (PMID:12376623); supported by cDNA: gi|26452134|dbj|AK118555.1; contains Pfam profile PF04833: Phytochelatin synthetase-like conserved region	707.863	0.7113	0.0016	0
At5g07460	peptide methionine sulfoxide reductase, putative similar to peptide methionine sulfoxide reductase (msr) [Arabidopsis thaliana] GI:4884033; contains Pfam profile PF01625: Peptide methionine sulfoxide reductase	707.895	0.7577	0.00157	0
At4g25810	xyloglucan:xyloglucosyl transferase, putative / xyloglucan endotransglycosylase, putative / endo-xyloglucan transferase, putative (XTR6) identical to xyloglucan endotransglycosylase-related protein GI:1244758 from [Arabidopsis thaliana]	709.417	0.7799	0.00158	0
At3g10930	expressed protein	719.649	0.7719	0.00168	0
At1g09240	nicotianamine synthase, putative similar to nicotianamine synthase [Lycopersicon esculentum][GI:4753801], nicotianamine synthase 2 [Hordeum vulgare][GI:4894912]	721.983	0.7515	0.0017	0
At2g17660	nitrate-responsive NOI protein, putative similar to nitrate-induced NOI protein [Zea mays] GI:2642213	722.963	0.7235	0.0017	0
At4g18010	inositol polyphosphate 5-phosphatase II (IP5PII) nearly identical to inositol polyphosphate 5-phosphatase II [Arabidopsis thaliana] GI:10444263 isoform contains an AT-acceptor splice site at intron 6	725.678	0.7521	0.00176	0
At4g36040	DNAJ heat shock N-terminal domain-containing protein (J11) identical to dnaJ heat shock protein J11 [Arabidopsis thaliana] GI:9843641; contains Pfam profile PF00226 DnaJ domain	726.536	0.7777	0.00177	0
At1g22070	bZIP family transcription factor (TGA3) identical to transcription factor GI:304113 from [Arabidopsis thaliana]	727.052	0.7664	0.00177	0
At5g22250	CCR4-NOT transcription complex protein, putative similar to SWISS-PROT:Q60809 CCR4-NOT transcription complex, subunit 7 (CCR4-associated factor 1, (CAF1) [Mus musculus]	732.126	0.7438	0.00178	0
At4g01360	expressed protein	733.967	0.7425	0.00182	0
At1g65845	expressed protein [Arabidopsis thaliana]	735.255	0.7791	0.00183	0
At2g30140	UDP-glucoronosyl/UDP-glucosyl transferase family protein contains Pfam profile: PF00201 UDP-glucoronosyl and UDP-glucosyl transferase	735.67	0.7501	0.00183	0
At1g20510	4-coumarate--CoA ligase family protein / 4-coumaroyl-CoA synthase family protein similar to SP|P14912 and SP|P14913 from Petroselinum crispum; contains Pfam AMP-binding enzyme domain PF00501	736.867	0.7265	0.00184	0
At2g38940	phosphate transporter (PT2) identical to phosphate transporter (AtPT2) [Arabidopsis thaliana] GI:1502430	741.967	0.7298	0.00188	0
At1g78820	curculin-like (mannose-binding) lectin family protein / PAN domain-containing protein similar to S locus glycoprotein [Brassica rapa] GI:12246840; contains Pfam profile PF01453: Lectin (probable mannose binding)	744.644	0.7519	0.00192	0
At1g74930	AP2 domain-containing transcription factor, putative similar to AP2 domain containing protein RAP2.1 GI:2281627 from [Arabidopsis thaliana]	745.569	0.761	0.00192	0
At1g72060	expressed protein	750.002	0.7843	0.00198	0
At1g78380	glutathione S-transferase, putative similar to glutathione transferase GI:2853219 from [Carica papaya]	755.781	0.7519	0.00206	0
At3g18690	VQ motif-containing protein contains PF05678: VQ motif	757.782	0.7784	0.00208	0
At4g25030	expressed protein	759.03	0.7578	0.00208	0
At2g27310	F-box family protein contains Pfam PF00646: F-box domain;; similar to SKP1 interacting partner 2 (SKIP2) TIGR_Ath1:At5g67250	762.723	0.7496	0.00213	0
At1g25400	expressed protein similar to unknown protein GI:6714347 from [Arabidopsis thaliana]	768.911	0.786	0.0022	0
At2g35290	expressed protein	774.15	0.7503	0.00228	0
At5g04340	zinc finger (C2H2 type) family protein contains Pfam domain, PF00096: Zinc finger, C2H2 type	778.238	0.8063	0.00232	0
At2g27080	harpin-induced protein-related / HIN1-related / harpin-responsive protein-related contains 1 transmembrane domain; similar to hin1 homolog (GI:13122296) [Arabidopsis thaliana]; similar to hin1 (GI:22830759) [Nicotiana tabacum]	779.326	0.7444	0.00233	0
At1g72450	expressed protein	779.917	0.7427	0.00233	0
At4g14365	zinc finger (C3HC4-type RING finger) family protein / ankyrin repeat family protein contains Pfam profile: PF00097 zinc finger, C3HC4 type (RING finger) and Pfam profile: PF00023 ankyrin repeat	784.764	0.7245	0.00237	0
At4g20260	DREPP plasma membrane polypeptide family protein contains Pfam profile: PF05558 DREPP plasma membrane polypeptide	790.822	0.784	0.00246	0
At3g49530	no apical meristem (NAM) family protein contains Pfam PF02365: No apical meristem (NAM) domain; similar to NAC2 - Arabidopsis thaliana, EMBL:AF201456	791.05	0.7415	0.00245	0
At4g11840	phospholipase D gamma 3 / PLD gamma 3 (PLDGAMMA3) identical to phospholipase D gamma 3 sp:Q9T052 from [Arabidopsis thaliana]	793.263	0.7673	0.00247	0
At1g52200	expressed protein similar to PGPS/D12 [Petunia x hybrida] GI:4105794; contains Pfam profile PF04749: Protein of unknown function, DUF614	793.478	0.7444	0.00247	0
At3g23920	beta-amylase, putative / 1,4-alpha-D-glucan maltohydrolase, putative similar to beta-amylase enzyme [Arabidopsis thaliana] GI:6065749, beta-amylase PCT-BMYI from [Solanum tuberosum]; contains Pfam profile PF01373: Glycosyl hydrolase family 14	798.768	0.7538	0.00253	0
At1g66090	disease resistance protein (TIR-NBS class), putative domain signature TIR-NBS exists, suggestive of a disease resistance protein.	799.808	0.7689	0.00253	0
At2g40620	bZIP transcription factor family protein identical to b-Zip DNA binding protein GI:2246376 from [Arabidopsis thaliana]; contains a bZIP transcription factor basic domain signature (PDOC00036)	800.012	0.7503	0.00253	0
At3g25240	hypothetical protein contains Pfam profile PF04720: Protein of unknown function (DUF506)	805.354	0.7603	0.00261	0
At4g12720	MutT/nudix family protein similar to SP|P53370 Nucleoside diphosphate-linked moiety X motif 6 {Homo sapiens}; contains Pfam profile PF00293: NUDIX domain	808.547	0.7412	0.00266	0
At1g28370	ERF domain protein 11 (ERF11) identical to ERF domain protein 11 (AtERF11) GI:15207789 from [Arabidopsis thaliana]	813.798	0.7262	0.00275	0
At4g36670	mannitol transporter, putative similar to mannitol transporter [Apium graveolens var. dulce] GI:12004316; contains Pfam profile PF00083: major facilitator superfamily protein	815.247	0.7828	0.00277	0
At2g22500	mitochondrial substrate carrier family protein contains Pfam profile: PF00153 mitochondrial carrier protein	818.908	0.7418	0.00283	0
At5g10630	elongation factor 1-alpha, putative / EF-1-alpha, putative contains similarity to SWISS-PROT:Q9YAV0 elongation factor 1-alpha (EF-1-alpha) [Aeropyrum pernix]	819.954	0.7732	0.00282	0
At3g53620	inorganic pyrophosphatase, putative [soluble] / pyrophosphate phospho-hydrolase, putative / PPase, putative similar to magnesium dependent soluble inorganic pyrophosphatase [Solanum tuberosum] GI:2706450; contains Pfam profile PF00719: inorganic pyrophosphatase	821.48	0.7538	0.00284	0
At5g64310	arabinogalactan-protein (AGP1) identical to gi:3883120 gb:AAC77823	823.126	0.7714	0.00286	0
At1g51200	zinc finger (AN1-like) family protein contains Pfam domains, PF01428: AN1-like Zinc finger and PF01754: A20-like zinc finger	826.431	0.7772	0.0029	0
At2g17740	DC1 domain-containing protein	827.444	0.7733	0.0029	0
At4g35480	zinc finger (C3HC4-type RING finger) family protein contains Pfam domain PF00097: Zinc finger, C3HC4 type (RING finger)	841.802	0.7931	0.00312	0
At3g07390	auxin-responsive protein / auxin-induced protein (AIR12) identical (with 7 residue gap) to auxin-induced protein AIR12 GI:11357190 [Arabidopsis thaliana]	842.028	0.7375	0.00312	0
At5g67080	protein kinase family protein contains protein kinase domain, Pfam:PF00069	842.429	0.7533	0.00312	0
At5g45340	cytochrome P450 family protein similar to SP|Q42569|C901_ARATH Cytochrome P450 90A1 (SP:Q42569) [Arabidopsis thaliana]; contains Pfam profile: PF00067: Cytochrome P450	846.334	0.7505	0.0032	0
At1g13110	cytochrome P450 71B7 (CYP71B7) identical to (SP:Q96514) cytochrome P450 71B7 [Arabidopsis thaliana]; PF|00067 Cytochrome P450 family. ESTs gb|T44875, gb|T04814, gb|R65111, gb|T44310 and gb|T04541 come from this gene; identical to cDNA cytochrome P450 GI:1523795, ATCYP71B7	849.034	0.7795	0.00323	0
At5g15360	hypothetical protein	850.208	0.7866	0.00323	0
At2g25250	expressed protein	856.849	0.7585	0.00334	0
At5g25930	leucine-rich repeat family protein / protein kinase family protein contains similarity to Swiss-Prot:P47735 receptor-like protein kinase 5 precursor [Arabidopsis thaliana]; contains Pfam domains PF00560: Leucine Rich Repeat and PF00069: Protein kinase domain	856.874	0.7536	0.00333	0
At1g18570	myb family transcription factor (MYB51) contains PFAM profile: PF00249	862.689	0.7522	0.00345	0
At3g54890	chlorophyll A-B binding protein / LHCI type I (CAB) identical to chlorophyll A/B-binding protein [Arabidopsis thaliana] GI:16207; contains Pfam profile: PF00504 chlorophyll A-B binding protein	864.397	0.8136	0.00349	0
At4g02520	glutathione S-transferase, putative	866.89	0.7387	0.0035	0
At3g45640	mitogen-activated protein kinase, putative / MAPK, putative (MPK3) identical to mitogen-activated protein kinase homolog (AtMPK3)[Arabidopsis thaliana] SWISS-PROT:Q39023; PMID:12119167	869.79	0.7446	0.00353	0
At5g57510	hypothetical protein	880.895	0.7466	0.00376	0
At2g38790	expressed protein	892.658	0.7919	0.00399	0
At1g11260	glucose transporter (STP1) nearly identical to glucose transporter GB:P23586 SP|P23586 from [Arabidopsis thaliana]	894.347	0.7989	0.004	0
At3g26830	cytochrome P450 71B15, putative (CYP71B15) Identical to Cytochrome P450 (SP:Q9LW27) [Arabidopsis thaliana]; similar to cytochrome P450 71B2 GB:O65788 [Arabidopsis thaliana]	906.676	0.7537	0.00426	5e-05
At1g55820	hydroxyproline-rich glycoprotein family protein	913.239	0.7374	0.0044	0.0001
At1g19180	expressed protein	916.413	0.7496	0.00448	0.0001
At2g02990	ribonuclease 1 (RNS1) identical to ribonuclease SP:P42813 Ribonuclease 1 precursor (EC 3.1.27.1) {Arabidopsis thaliana}, GI:561998 from [Arabidopsis thaliana]	916.905	0.7722	0.00447	0.0001
At3g13750	beta-galactosidase, putative / lactase, putative similar to beta-galactosidase precursor SP:P48980 from [Lycopersicon esculentum]	917.646	0.7851	0.00448	0.0001
At3g51920	calmodulin-9 (CAM9) identical to calmodulin 9 GI:5825602 from [Arabidopsis thaliana]; contains Pfam profile PF00036: EF hand	919.652	0.7818	0.0045	0.0001
At5g26030	ferrochelatase I identical to Swiss-Prot:P42043 ferrochelatase I, chloroplast/mitochondrial precursor (EC 4.99.1.1) (Protoheme ferro-lyase) (Heme synthetase) [Arabidopsis thaliana]	920.687	0.735	0.00451	0.0001
At5g03210	expressed protein	922.09	0.7824	0.00455	0.0001
At2g46500	phosphatidylinositol 3- and 4-kinase family protein / ubiquitin family protein contains INTERPRO:IPR000626 ubiquitin domain	923.19	0.7797	0.00456	0.0001
At3g61190	BON1-associated protein 1 (BAP1) identical to BON1-associated protein 1 [Arabidopsis thaliana] GI:15487384; contains Pfam profile PF00168: C2 domain; supporting cDNA gi|15487383|gb|AY045765.1|	926.665	0.7781	0.00462	0.0001
At1g11210	expressed protein contains similarity to cotton fiber expressed protein 1 [Gossypium hirsutum] gi|3264828|gb|AAC33276	930.793	0.7532	0.00471	0.0001
At2g40880	cysteine protease inhibitor, putative / cystatin, putative (FL3-27) similar to PRLI-interacting factor M [Arabidopsis thaliana] GI:11139270, cysteine proteinase inhibitor [Brassica rapa] GI:762785; contains Pfam profile PF00031: Cystatin domain	946.122	0.7898	0.00506	0.0001
At1g72930	Toll-Interleukin-Resistance (TIR) domain-containing protein domain signature TIR exists, suggestive of a disease resistance protein.	948.507	0.7907	0.00514	0.0001
At5g10625	expressed protein	951.6	0.793	0.00518	0.0001
At5g02290	protein kinase, putative similar to protein kinase APK1A [Arabidopsis thaliana] SWISS-PROT:Q06548	952.068	0.7822	0.00519	0.0001
At1g14500	ankyrin repeat family protein contains Pfam domain, PF00023: Ankyrin repeat	954.096	0.7915	0.00523	0.0001
At3g54810	zinc finger (GATA type) family protein GATA transcription factor 3, Arabidopsis thaliana, Y13650	959.119	0.7788	0.00534	0.0001
At3g54140	proton-dependent oligopeptide transport (POT) family protein contains Pfam profile: PF00854 POT family	962.732	0.7843	0.00542	0.0001
At3g13674	expressed protein	968.57	0.7578	0.00558	0.0001
At2g39400	hydrolase, alpha/beta fold family protein similar to monoglyceride lipase from [Homo sapiens] GI:14594904, [Mus musculus] GI:2632162; contains Pfam profile PF00561: hydrolase, alpha/beta fold family	970.331	0.7986	0.00564	0.0001
At4g25670	expressed protein	976.621	0.795	0.00576	0.0001
At5g06870	polygalacturonase inhibiting protein 2 (PGIP2) identical to polygalacturonase inhibiting protein 2 (PGIP2) [Arabidopsis thaliana] gi|7800201|gb|AAF69828; contains leucine rich-repeat (LRR) domains Pfam:PF00560, INTERPRO:IPR001611	995.729	0.7418	0.00633	0.0001
At2g30750	cytochrome P450 71A12, putative (CYP71A12) Identical to Cytochrome P450 (SP:O49340) [Arabidopsis thaliana]; contains Pfam profile: PF00067 cytochrome P450	1007.17	0.7893	0.00665	0.0001
At4g37520	peroxidase 50 (PER50) (P50) (PRXR2) identical to SP|Q43731 Peroxidase 50 precursor (EC 1.11.1.7) (Atperox P50) (PRXR2) (ATP9a)] {Arabidopsis thaliana}	1010.48	0.7671	0.00675	0.0001
At5g15550	transducin family protein / WD-40 repeat family protein similar to YTM1 - Homo sapiens, EMBL:AF242546; contains Pfam PF00400: WD domain, G-beta repeat (7 copies,1 weak);	1012.3	0.7064	0.00678	0.0001
At5g59550	zinc finger (C3HC4-type RING finger) family protein contains Pfam domain, PF00097: Zinc finger, C3HC4 type (RING finger)	1013.41	0.7898	0.00679	0.0001
At4g11280	1-aminocyclopropane-1-carboxylate synthase 6 / ACC synthase 6 (ACS6) identical to GI:3746125	1020.85	0.7801	0.00701	0.0001
At2g39570	ACT domain-containing protein contains Pfam ACT domain PF01842	1024.9	0.81	0.00714	0.0001
At1g24145	expressed protein	1032.43	0.7788	0.00737	0.0001
At3g12145	polygalacturonase inhibitor, putative / leucine-rich repeat protein (FLR1) similar to Swiss-Prot:Q05091 polygalacturonase inhibitor precursor (Polygalacturonase-inhibiting protein) [Pyrus communis]; identical to leucine-rich repeat protein FLR1 (FLR1) cDNA NCBI_gi:7637422; contains Pfam domain PF00560 Leucine Rich Repeat	1037.6	0.7813	0.00753	0.0001
At2g37430	zinc finger (C2H2 type) family protein (ZAT11) contains Pfam domain, PF00096: Zinc finger, C2H2 type	1038.83	0.808	0.00754	0.0001
At5g49480	sodium-inducible calcium-binding protein (ACP1) / sodium-responsive calcium-binding protein (ACP1) identical to NaCl-inducible Ca2+-binding protein GI:2352828 from [Arabidopsis thaliana]	1055.97	0.7616	0.00811	0.0001
At4g36010	pathogenesis-related thaumatin family protein similar to receptor serine/threonine kinase PR5K [Arabidopsis thaliana] GI:1235680; contains Pfam profile PF00314: Thaumatin family	1060.78	0.7626	0.00827	0.0001
At4g38540	monooxygenase, putative (MO2) identical to GI:3426064	1064.31	0.7618	0.0084	0.0001
At2g18440	expressed protein	1066.41	0.767	0.00846	0.0001
At3g03470	cytochrome P450, putative similar to cytochrome P450 89A2 GB:Q42602 [Arabidopsis thaliana]	1066.66	0.7785	0.00843	0.0001
At2g24600	ankyrin repeat family protein contains ankyrin repeats, Pfam:PF00023	1076.44	0.7909	0.0088	0.0001
At4g08555	expressed protein	1076.46	0.7669	0.00878	0.0001
At4g13250	short-chain dehydrogenase/reductase (SDR) family protein contains INTERPRO family IPR002198 Short-chain dehydrogenase/reductase (SDR) superfamily	1077	0.7993	0.00877	0.0001
At3g44880	Rieske [2Fe-2S] domain-containing protein similar to lethal leaf-spot 1 from Zea mays [gi:1935909]; contains Pfam PF00355 Rieske [2Fe-2S] domain	1081.15	0.8	0.00894	0.0001
At1g32460	expressed protein	1084.14	0.8104	0.00902	0.0001
At3g54640	tryptophan synthase, alpha subunit (TSA1) identical to gi:619753	1084.15	0.7648	0.00898	0.0001
At2g30520	signal transducer of phototropic response (RPT2) identical to RPT2 [Arabidopsis thaliana] gi|6959488|gb|AAF33112	1085.38	0.8114	0.00901	0.0001
At4g29670	thioredoxin family protein contains Pfam profile PF00085: Thioredoxin	1085.73	0.7615	0.009	0.0001
At4g05070	expressed protein	1091.03	0.8166	0.0092	0.0001
At3g59350	serine/threonine protein kinase, putative similar to Pto kinase interactor 1 (Pti1)[Lycopersicon esculentum] gi|3668069|gb|AAC61805	1093.19	0.7781	0.00926	0.0001
At5g44070	phytochelatin synthase 1 (PCS1) identical to phytochelatin synthase [Arabidopsis thaliana] gi|18254401|gb|AAL66747; identical to cDNA phytochelatin synthase, GI:18254400	1093.37	0.7547	0.00926	0.0001
At2g31862	hypothetical protein	1093.96	0.8155	0.00926	0.0001
At4g34120	CBS domain-containing protein contains Pfam profile PF00571: CBS domain	1095.05	0.794	0.00926	0.0001
At3g47550	zinc finger (C3HC4-type RING finger) family protein contains Pfam domain, PF00097: Zinc finger, C3HC4 type (RING finger)	1097.64	0.7391	0.00936	0.0001
At1g67110	cytochrome P450, putative similar to Cytochrome P450 72A1 (SP:Q05047) [Catharanthus roseus];	1098.16	0.7577	0.00936	0.0001
At5g05300	expressed protein similar to unknown protein (gb|AAF01528.1); expression supported by MPSS	1098.81	0.7677	0.00935	0.0001
At1g59910	formin homology 2 domain-containing protein / FH2 domain-containing protein contains formin homology 2 domain, Pfam:PF02128	1099.2	0.795	0.00933	0.0001
At5g01750	expressed protein contains Pfam profile PF04525: Protein of unknown function (DUF567)	1100.86	0.8124	0.00937	0.0001
At3g16720	zinc finger (C3HC4-type RING finger) family protein contains Pfam domain, PF00097: Zinc finger, C3HC4 type (RING finger)	1101.79	0.8066	0.00937	0.0001
At3g62550	universal stress protein (USP) family protein similar to ER6 protein [Lycopersicon esculentum] GI:5669654; contains Pfam profile PF00582: universal stress protein family	1112.56	0.8243	0.00979	0.0001
At4g28040	nodulin MtN21 family protein similar to MtN21 GI:2598575 (root nodule development) from [Medicago truncatula]	1112.57	0.8087	0.00977	0.0001
At3g16640	translationally controlled tumor family protein similar to translationally controlled tumor protein GB:AAD10032 from [Hevea brasiliensis]	1112.63	0.8204	0.00974	0.0001
At5g49360	glycosyl hydrolase family 3 protein	1117.07	0.8034	0.00989	0.0001
At1g25220	anthranilate synthase beta subunit (ASB1) identical to anthranilate synthase beta subunit GI:403434 from [Arabidopsis thaliana]	1119.68	0.7623	0.00999	0.0001
At1g07040	expressed protein	1121	0.8017	0.01002	0.0001
At2g07671	H+-transporting two-sector ATPase, C subunit family protein similar to ATPase subunit 9 [Arabidopsis thaliana] GI:15215920; contains Pfam profile PF00137: ATP synthase subunit C	1122.64	0.8109	0.01005	0.0001
At5g66070	zinc finger (C3HC4-type RING finger) family protein contains Pfam profile: PF00097 zinc finger, C3HC4 type (RING finger)	1123.31	0.8042	0.01004	0.0001
At4g04340	early-responsive to dehydration protein-related / ERD protein-related similar to ERD4 protein (early-responsive to dehydration stress) [Arabidopsis thaliana] GI:15375406; contains Pfam profile PF02714: Domain of unknown function DUF221	1129.25	0.8051	0.01029	0.0001
At1g02580	maternal embryogenesis control protein / MEDEA (MEA) nearly identical to MEDEA GB:AAC39446 GI:3089625 from [Arabidopsis thaliana]; contains Pfam profile PF00856: SET domain	1129.59	0.8094	0.01029	0.0001
At1g63720	expressed protein similar to putative protein GB:CAA18164 [Arabidopsis thaliana]	1131.94	0.7999	0.01033	0.00011
At4g11600	glutathione peroxidase, putative	1132.04	0.7837	0.0103	0.00011
At5g23240	DNAJ heat shock N-terminal domain-containing protein low similarity to SP|O34136 Chaperone protein dnaJ (40 kDa heat shock chaperone protein) (HSP40) {Deinococcus proteolyticus}; contains Pfam profile PF00226: DnaJ domain	1136.47	0.7835	0.0105	0.00014
At3g25960	pyruvate kinase, putative similar to pyruvate kinase, cytosolic isozyme [Nicotiana tabacum] SWISS-PROT:Q42954	1140.96	0.7967	0.01062	0.00019
At2g18700	glycosyl transferase family 20 protein / trehalose-phosphatase family protein similar to trehalose-6-phosphate synthase SL-TPS/P [Selaginella lepidophylla] GI:4100325; contains Pfam profiles PF00982: Glycosyltransferase family 20, PF02358: Trehalose-phosphatase	1142.78	0.8129	0.01069	0.0002
At4g12470	protease inhibitor/seed storage/lipid transfer protein (LTP) family protein similar to pEARLI 1 (Accession No. L43080): an Arabidopsis member of a conserved gene family (PGF95-099), Plant Physiol. 109 (4), 1497 (1995); contains Pfam protease inhibitor/seed storage/LTP family domain PF00234	1144.27	0.772	0.01072	0.0002
At1g66660	seven in absentia (SINA) protein, putative similar to SIAH2 protein [Brassica napus var. napus] GI:7657878; contains Pfam profile PF03145: Seven in absentia protein family	1145.98	0.6965	0.01078	0.0002
At5g41560	expressed protein	1150.94	0.8184	0.01096	0.0002
At1g61340	F-box family protein contains Pfam PF00646: F-box domain; similar to late embryogenesis abundant protein GI:1350540 from [Picea glauca]	1151.79	0.782	0.01098	0.0002
At5g61210	SNAP25 homologous protein SNAP33 (SNAP33) (SNAP33B) / synaptosomal-associated protein SNAP25-like 1 / snap25a identical to SNAP25 homologous protein SNAP33 (AtSNAP33) (Synaptosomal-associated protein SNAP25-like 1) (SNAP-25 like protein 1) (Snap25a) (Swiss-Prot:Q9S7P9) [Arabidopsis thaliana]	1152.17	0.795	0.01097	0.0002
At5g54710	ankyrin repeat family protein contains ankyrin repeat domains, Pfam:PF00023	1155.85	0.7882	0.01111	0.0002
At3g52400	syntaxin, putative (SYP122) similar to SP|Q9ZSD4 Syntaxin 121 (AtSYP121) (Syntaxin-related protein At-Syr1) {Arabidopsis thaliana}	1158.02	0.7863	0.01118	0.0002
At4g11211	expressed protein	1159.69	0.8222	0.01124	0.0002
At3g03790	ankyrin repeat family protein / regulator of chromosome condensation (RCC1) family protein similar to hect domain and RLD 2 GB:NP_004658 [Homo sapiens]; contains Pfam PF00415: Regulator of chromosome condensation (RCC1); contains Pfam PF00023: Ankyrin repeat; similar to rjs (GI:3414809) [Mus musculus]; similar to HERC2 (GI:4079809) [Homo sapiens]	1161.66	0.7736	0.01129	0.0002
At4g17490	ethylene-responsive element-binding protein, putative similar to SP|O80341 Ethylene responsive element binding factor 5 (AtERF5) {Arabidopsis thaliana}	1166.26	0.8067	0.01146	0.0002
At3g57520	alkaline alpha galactosidase, putative similar to alkaline alpha galactosidase II [Cucumis melo] GI:29838631; contains Pfam profile PF05691: Raffinose synthase or seed imbibition protein Sip1	1169.08	0.8252	0.01157	0.0002
At1g12090	protease inhibitor/seed storage/lipid transfer protein (LTP) family protein similar to 14 kDa polypeptide [Catharanthus roseus] GI:407410; contains Pfam protease inhibitor/seed storage/LTP family domain PF00234	1176.5	0.8178	0.01188	0.0002
At3g27470	expressed protein contains Pfam profile PF05212: Protein of unknown function (DUF707)	1177.48	0.8322	0.0119	0.0002
At3g56880	VQ motif-containing protein contains PF05678: VQ motif	1181.55	0.8013	0.01205	0.0002
At2g38465	expressed protein	1187.48	0.7999	0.01233	0.0002
At1g33600	leucine-rich repeat family protein contains leucine rich-repeat (LRR) domains Pfam:PF00560, INTERPRO:IPR001611; contains similarity to gi|9294355|dbj|BAB02252 [Arabidopsis thaliana]	1188.09	0.8162	0.01233	0.0002
At4g08950	phosphate-responsive protein, putative (EXO) similar to phi-1 (phosphate-induced gene) [Nicotiana tabacum] GI:3759184; contains Pfam profile PF04674: Phosphate-induced protein 1 conserved region	1195.35	0.8131	0.01266	0.0002
At2g32590	barren family protein low similarity to SP|Q9Y7R3 Condensin complex subunit 2 (p105) {Schizosaccharomyces pombe}; contains Pfam profile PF05786: Barren protein	1196.74	0.7586	0.01271	0.0002
At4g29950	microtubule-associated protein identical to microtubule-associated protein GI:5032258 from [Arabidopsis thaliana]; similar to TBC1 domain family member 5 (Swiss-Prot:Q92609) [Homo sapiens]; contains Pfam profile PF00566: TBC domain	1201.7	0.8091	0.01292	0.0002
At2g06050	12-oxophytodienoate reductase (OPR3) / delayed dehiscence1 (DDE1) nearly identical to DELAYED DEHISCENCE1 [GI:7688991] and to OPR3 [GI:10242314]; contains Pfam profile PF00724:oxidoreductase, FAD/FMN-binding; identical to cDNA OPDA-reductase homolog GI:5059114	1206.86	0.7636	0.01315	0.0002
At4g21470	riboflavin kinase/FAD synthetase family protein contains Pfam profiles PF01687: Riboflavin kinase / FAD synthetase, PF00702: haloacid dehalogenase-like hydrolase	1208.02	0.7844	0.01319	0.0002
At2g17705	expressed protein	1209.43	0.8038	0.01322	0.0002
At4g13830	DNAJ heat shock N-terminal domain-containing protein (J20) identical to DnaJ-like protein [Arabidopsis thaliana] GI:6691127; similar to SP|Q05646 Chaperone protein dnaJ Erysipelothrix rhusiopathiae, J11 protein [Arabidopsis thaliana] GI:9843641; contains Pfam profile PF00226 DnaJ domain	1213.66	0.8205	0.01341	0.0002
At4g01870	tolB protein-related contains weak similarity to TolB protein precursor (Swiss-Prot:P44677) [Haemophilus influenzae]	1222.97	0.8146	0.0139	0.0002
At4g36410	ubiquitin-conjugating enzyme 17 (UBC17) E2; identical to gi:2801446	1223.9	0.7873	0.01391	0.0002
At2g05530	glycine-rich protein	1227.06	0.8073	0.01403	0.0002
At5g56870	beta-galactosidase, putative / lactase, putative similar to beta-galactosidase precursor GI:3869280 from [Carica papaya]	1238.55	0.8225	0.01463	0.0002
At1g19200	senescence-associated protein-related similar to senescence-associated protein SAG102 (GI:22331931) [Arabidopsis thaliana];	1238.91	0.7711	0.01462	0.0002
At2g32090	lactoylglutathione lyase family protein / glyoxalase I family protein contains glyoxalase family protein domain, Pfam:PF00903	1240.97	0.8213	0.0147	0.0002
At1g20450	dehydrin (ERD10) identical to dehydrin ERD10 (Low-temperature-induced protein LTI45) [Arabidopsis thaliana] SWISS-PROT:P42759	1243.63	0.783	0.0148	0.0002
At3g47590	esterase/lipase/thioesterase family protein low similarity to cinnamoyl ester hydrolase CinI [Butyrivibrio fibrisolvens] GI:1622732; contains Interpro entry IPR000379	1246.97	0.7957	0.01497	0.0002
At5g18470	curculin-like (mannose-binding) lectin family protein contains Pfam profile: PF01453 lectin (probable mannose binding)	1247.59	0.7875	0.01497	0.0002
At3g05440	C2 domain-containing protein similar to cold-regulated gene SRC2 [Glycine max] GI:2055230; contains Pfam profile PF00168: C2 domain	1251.13	0.7694	0.01512	0.0002
At2g40140	zinc finger (CCCH-type) family protein contains Pfam domain, PF00642: Zinc finger C-x8-C-x5-C-x3-H type (and similar) and Pfam domain, PF00023: Ankyrin repeat	1251.98	0.7901	0.01512	0.0002
At1g34000	light stress-responsive one-helix protein (OHP2) contains similarity to photosystem II 22 kDa protein GI:6006279 from [Arabidopsis thaliana]	1255.16	0.7543	0.01529	0.0002
At5g28630	glycine-rich protein	1264.91	0.8237	0.01582	0.00023
At3g51660	macrophage migration inhibitory factor family protein / MIF family protein contains Pfam profile: PF01187 Macrophage migration inhibitory factor family(MIF)	1266.11	0.7916	0.01583	0.00024
At4g33980	expressed protein	1268.46	0.8213	0.01593	0.00028
At3g45300	isovaleryl-CoA-dehydrogenase (IVD) identical to isovaleryl-CoA-dehydrogenase precursor [Arabidopsis thaliana] GI:5596622	1277.12	0.8043	0.01641	0.0003
At1g53885	senescence-associated protein-related similar to senescence-associated protein SAG102 (GI:22331931) [Arabidopsis thaliana];	1283.77	0.7904	0.01676	0.0003
At5g66090	expressed protein	1290.53	0.8127	0.01712	0.0003
At5g60360	cysteine proteinase, putative / AALP protein (AALP) identical to AALP protein GI:7230640 from [Arabidopsis thaliana]; similar to barley aleurain	1291.45	0.8172	0.01714	0.0003
At3g26740	light responsive protein-related similar to light regulated protein precursor SP:Q03200 [Oryza sativa] (Plant Mol. Biol. 22 (1), 165-170 (1993)), ccr protein GB:S52663 [Citrus X paradisi] (Plant Mol. Biol. 26 (1), 165-173 (1994))	1296.12	0.8213	0.01739	0.0003
At3g62420	bZIP transcription factor family protein similar to common plant regulatory factor 6 GI:9650826 from [Petroselinum crispum]	1299.52	0.8146	0.01756	0.0003
At1g19660	wound-responsive family protein similar to wound inducive gene (GI:8096273)[Nicotiana tabacum]	1299.78	0.8272	0.01753	0.0003
At2g31083	Clavata3 / ESR-Related-5 (CLE5) CLAVATA3/ESR-Related 5 (CLE5)	1304.29	0.7985	0.01773	0.0003
At2g21195	expressed protein	1307.11	0.8235	0.0179	0.0003
At5g07440	glutamate dehydrogenase 2 (GDH2) identical to glutamate dehydrogenase 2 (GDH 2) [Arabidopsis thaliana] SWISS-PROT:Q38946	1307.58	0.8249	0.01787	0.0003
At2g30860	glutathione S-transferase, putative identical to GB:Y12295	1319.19	0.8038	0.01861	0.0003
At2g23120	expressed protein	1322.68	0.7773	0.01878	0.0003
At1g21670	expressed protein similar to TolB protein precursor (SP:P50601) {Pseudomonas aeruginosa}	1336.34	0.8146	0.01965	0.0003
At2g19810	zinc finger (CCCH-type) family protein contains Pfam domain, PF00642: Zinc finger C-x8-C-x5-C-x3-H type (and similar)	1336.85	0.817	0.01963	0.0003
At1g53430	leucine-rich repeat family protein / protein kinase family protein contains Pfam domains PF00560: Leucine Rich Repeat and PF00069: Protein kinase domain	1337.06	0.8046	0.01961	0.0003
At4g37260	myb family transcription factor (MYB73) contains Pfam profile: PF00249 myb-like DNA-binding domain	1337.83	0.8173	0.01962	0.0003
At3g13310	DNAJ heat shock N-terminal domain-containing protein similar to J11 protein [Arabidopsis thaliana] GI:9843641; contains Pfam profile: PF00226 DnaJ domain	1352.69	0.8243	0.02061	0.0003
At1g29395	stress-responsive protein, putative similar to cold acclimation WCOR413-like protein gamma form [Hordeum vulgare] gi|18449100|gb|AAL69988; similar to stress-regulated protein SAP1 [Xerophyta viscosa] gi|21360378|gb|AAM47505	1353.1	0.8114	0.0206	0.0003
At1g60070	gamma-adaptin, putative similar to gamma-adaptin GI:2765190 from [Homo sapiens]; contains Pfam profiles PF01602: Adaptin N terminal region, PF02883: Adaptin C-terminal domain	1357.05	0.7381	0.02082	0.0003
At5g25250	expressed protein	1360.19	0.8139	0.021	0.00031
At5g62470	myb family transcription factor (MYB96) contains Pfam profile: PF00249 myb-like DNA-binding domain	1362.31	0.8177	0.0211	0.00037
At3g11820	syntaxin 121 (SYP121) / syntaxin-related protein (SYR1) contains Pfam profiles: PF00804 syntaxin and PF05739: SNARE domain; identical to cDNA syntaxin-related protein At-SYR1 (At-Syr1) GI:4206788, SP|Q9ZSD4 Syntaxin 121 (AtSYP121) (Syntaxin-related protein At-Syr1) {Arabidopsis thaliana}	1362.48	0.7841	0.02107	0.00037
At3g06500	beta-fructofuranosidase, putative / invertase, putative / saccharase, putative / beta-fructosidase, putative similar to neutral invertase [Daucus carota] GI:4200165; contains Pfam profile PF04853: Plant neutral invertase	1364.76	0.795	0.02119	0.00038
At1g28190	expressed protein	1367.75	0.793	0.02136	0.0004
At4g27280	calcium-binding EF hand family protein similar to EF-hand Ca2+-binding protein CCD1 [Triticum aestivum] GI:9255753; contains INTERPRO:IPR002048 calcium-binding EF-hand domain	1368.59	0.8274	0.02136	0.0004
At3g15450	expressed protein similar to auxin down-regulated protein ARG10 [Vigna radiata] GI:2970051, wali7 (aluminum-induced protein) [Triticum aestivum] GI:451193	1372.14	0.8426	0.02157	0.0004
At2g45340	leucine-rich repeat transmembrane protein kinase, putative	1378.19	0.719	0.02195	0.0004
At1g01550	expressed protein	1379.32	0.8082	0.02198	0.0004
At3g47690	microtubule-associated EB1 family protein similar to SP|Q9UPY8 Microtubule-associated protein RP/EB family member 3 (Protein EB3) {Homo sapiens}; contains Pfam profile PF03271: EB1 protein	1379.5	1.0023	0.02194	0.0004
At1g18390	protein kinase family protein contains protein kinase domain, Pfam:PF00069	1382.02	0.8316	0.02206	0.0004
At4g17710	homeobox-leucine zipper family protein / lipid-binding START domain-containing protein similar to HD-Zip homeo domain OCL4 protein (GI:8920425) [Zea mays]; contains Pfam PF00046: Homeobox domain and Pfam PF01852: START domain	1382.28	0.7108	0.02204	0.0004
At1g71880	sucrose transporter / sucrose-proton symporter (SUC1) identical to sucrose-proton symporter SUC1 [Arabidopsis thaliana] GI:407094	1382.43	0.8145	0.02198	0.0004
At3g26180	cytochrome P450 71B20, putative (CYP71B2) identical to cytochrome P450 71B20 (SP:Q9LTM3) [Arabidopsis thaliana]; similar to cytochrome P450 GB:O65784 [Arabidopsis thaliana]	1384.77	0.7918	0.02212	0.0004
At5g04160	phosphate translocator-related low similarity to SP|P52178 Triose phosphate/phosphate translocator, non-green plastid, chloroplast precursor (CTPT) {Brassica oleracea}, phosphoenolpyruvate/phosphate translocator precursor [Mesembryanthemum crystallinum] GI:9295275	1388.1	0.7558	0.02229	0.0004
At5g22920	zinc finger (C3HC4-type RING finger) family protein contains Pfam profiles:PF05495 CHY zinc finger, PF00097 zinc finger, C3HC4 type (RING finger)	1391.85	0.8597	0.02253	0.0004
At1g06570	4-hydroxyphenylpyruvate dioxygenase (HPD) identical to 4-hydroxyphenylpyruvate dioxygenase (HPD) SP:P93836 [Arabidopsis thaliana (Mouse-ear cress)]	1397.51	0.835	0.02288	0.0004
At1g29500	auxin-responsive protein, putative similar to auxin-induced protein 6B (SP:P33083) [Glycine max]	1405.19	0.8129	0.02345	0.0004
At4g04620	autophagy 8b (APG8b) identical to autophagy 8b [Arabidopsis thaliana] GI:19912153; contains Pfam profile PF02991: Microtubule associated protein 1A/1B, light chain 3	1405.31	0.8251	0.02341	0.0004
At3g52800	zinc finger (AN1-like) family protein contains Pfam domain, PF01428: AN1-like Zinc finger	1407.67	0.8218	0.02354	0.0004
At1g48150	MADS-box protein (AGL74 ) similar to GB:CAA73304 from [Arabidopsis thaliana] (Gene 215 (1), 11-17 (1998)); contains Pfam domain PF00319: SRF-type transcription factor (DNA-binding and dimerisation domain); PMID: 12837945	1409.69	0.7546	0.02365	0.0004
At4g28703	expressed protein	1411.28	0.8297	0.02371	0.0004
At4g26310	elongation factor P (EF-P) family protein similar to SP|Q45288 Elongation factor P (EF-P) {Corynebacterium glutamicum}; contains Pfam profile PF01132: Elongation factor P (EF-P)	1414.95	0.7876	0.02392	0.0004
At1g63090	F-box family protein / SKP1 interacting partner 3-related contains Pfam profile PF00646: F-box domain	1427.18	0.806	0.02487	0.0004
At5g19240	expressed protein	1429.53	0.7719	0.02499	0.0004
At1g28380	expressed protein	1431.49	0.8107	0.0251	0.0004
At5g62350	invertase/pectin methylesterase inhibitor family protein / DC 1.2 homolog (FL5-2I22) similar to SP|Q42534 Pectinesterase 2 precursor (EC 3.1.1.11) (Pectin methylesterase 2) (PE 2) {Arabidopsis thaliana}; contains Pfam profile PF04043: Plant invertase/pectin methylesterase inhibitor; FL5-2I22 mRNA for DC 1.2 homolog, partial cds GI:11127598	1434.85	0.8735	0.02531	0.00041
At5g38460	ALG6, ALG8 glycosyltransferase family protein similar to SP|Q9Y672 Dolichyl pyrophosphate Man9GlcNAc2 alpha-1,3-glucosyltransferase (EC 2.4.1.-) (Dolichyl-P-Glc:Man9GlcNAc2-PP-dolichyl glucosyltransferase) {Homo sapiens}; contains Pfam profile PF03155: ALG6, ALG8 glycosyltransferase family	1439.11	0.8071	0.02558	0.00045
At5g54940	eukaryotic translation initiation factor SUI1, putative similar to SP|P32911 Protein translation factor SUI1 {Saccharomyces cerevisiae}; contains Pfam profile PF01253: Translation initiation factor SUI1	1442.27	0.8139	0.0258	0.00048
At5g26340	hexose transporter, putative strong similarity to hexose transporter, Lycopersicon esculentum, GI:5734440; contains Pfam profile PF00083: major facilitator superfamily protein	1449.77	0.8208	0.02633	0.0005
At2g30040	protein kinase family protein contains protein kinase domain, Pfam:PF00069	1452.42	0.8078	0.02653	0.0005
At5g02540	short-chain dehydrogenase/reductase (SDR) family protein contains INTERPRO family IPR002198 Short-chain dehydrogenase/reductase (SDR) superfamily	1457.13	0.8186	0.02684	0.0005
At4g22690	cytochrome P450 family protein flavonoid 3',5'-hydroxylase Hf1, Petunia x hybrida, PIR2:S38985	1460.75	0.8159	0.02709	0.0005
At5g64270	splicing factor, putative similar to splicing factor 3B subunit 1 (Spliceosome associated protein 155) (SAP 155) (SF3b155) (Pre-mRNA splicing factor SF3b 155 kDa subunit) (146 kDa nuclear protein) SP:O57683 from [Xenopus laevis]	1461.17	0.821	0.02706	0.0005
At3g18830	mannitol transporter, putative similar to mannitol transporter [Apium graveolens var. dulce] GI:12004316; contains Pfam profile PF00083: major facilitator superfamily protein	1461.71	0.8307	0.02706	0.0005
At5g14090	hypothetical protein	1466.85	0.7469	0.02746	0.0005
At2g23170	auxin-responsive GH3 family protein similar to auxin-responsive GH3 product [Glycine max] GI:18591; contains Pfam profile PF03321: GH3 auxin-responsive promoter	1467.66	0.8059	0.02747	0.0005
At5g52760	heavy-metal-associated domain-containing protein contains Pfam profile PF00403: Heavy-metal-associated domain	1468.34	0.7852	0.02748	0.0005
At4g14450	expressed protein	1473.27	0.8188	0.02783	0.0005
At5g39520	expressed protein predicted protein, Synechocystis sp., PIR:S77152	1475.45	0.7932	0.02794	0.0005
At3g15500	no apical meristem (NAM) family protein (NAC3) identical to AtNAC3 [Arabidopsis thaliana] GI:12060424; contains Pfam PF02365: No apical meristem (NAM) domain; similar to jasmonic acid 2 GB:AAF04915 from [Lycopersicon esculentum]	1476.03	0.8133	0.02794	0.0005
At5g39610	no apical meristem (NAM) family protein contains Pfam PF02365 : No apical meristem (NAM) protein; similar to cup-shaped cotyledon CUC2 (GI:1944132) [Arabidopsis thaliana]	1477.13	0.8254	0.02796	0.0005
At1g21520	expressed protein	1481.94	0.8134	0.02832	0.0005
At2g38740	haloacid dehalogenase-like hydrolase family protein similar to SP|P71447 Beta-phosphoglucomutase (EC 5.4.2.6) {Lactococcus lactis}; contains InterPro accession IPR005834: Haloacid dehalogenase-like hydrolase	1484.53	0.7944	0.02847	0.0005
At4g30210	NADPH-cytochrome p450 reductase, putative / NADPH-ferrihemoprotein reductase, putative similar to NADPH-cytochrome P450 oxydoreductase from [Populus balsamifera subsp. trichocarpa x Populus deltoides] GI:13183564, GI:13183566	1486.16	0.7998	0.02856	0.0005
At4g34460	guanine nucleotide-binding protein beta subunit (GB1) / GTP-binding protein beta subunit (AGB1) / transducin contains 7 WD-40 repeats (PF00400); identical to Guanine nucleotide-binding protein beta subunit.SP:P49177 [Arabidopsis thaliana]; Weiss, CA et al, PNAS 91:9954 (1994)	1492.55	0.8314	0.02905	0.0005
At1g29690	expressed protein	1494.3	0.8178	0.02912	0.0005
At1g31160	zinc-binding protein, putative / protein kinase C inhibitor, putative similar to 14 kDa zinc-binding protein (Protein kinase C inhibitor, PKCI) [Zea mays] Swiss-Prot:P42856	1498.78	0.9735	0.02949	0.0005
At2g30600	BTB/POZ domain-containing protein contains Pfam PF00651: BTB/POZ domain; contains Interpro IPR000210/ PS50097: BTBB/POZ domain; similar to MigA (GI:1841872) [Dictyostelium discoideum]	1499.68	0.8395	0.02949	0.0005
At5g41080	glycerophosphoryl diester phosphodiesterase family protein weak similarity to SP|P37965 Glycerophosphoryl diester phosphodiesterase (EC 3.1.4.46) {Bacillus subtilis}; contains Pfam profile PF03009: Glycerophosphoryl diester phosphodiesterase family	1502.47	0.822	0.02968	0.00054
At5g58650	expressed protein	1507.1	0.856	0.03004	0.0006
At3g62260	protein phosphatase 2C, putative / PP2C, putative phosphoprotein phosphatase (EC 3.1.3.16) 1A-alpha - Homo sapiens, PIR:S22423	1511.52	0.7956	0.0304	0.0006
At3g57670	zinc finger (C2H2 type) protein (WIP2) identical to WIP2 protein [Arabidopsis thaliana] gi|18027012|gb|AAL55722; contains Pfam domain, PF00096: Zinc finger, C2H2 type	1527.97	0.9799	0.03186	0.0006
At1g66760	MATE efflux family protein contains TIGRfam profile: TIGR00797: MATE efflux family protein, Pfam profile PF01554: Uncharacterized membrane protein family	1530.42	0.8093	0.03202	0.0006
At4g27860	integral membrane family protein contains Pfam PF01988: Integral membrane protein	1532.29	0.8291	0.03214	0.0006
At2g36800	UDP-glucoronosyl/UDP-glucosyl transferase family protein contains Pfam profile: PF00201 UDP-glucoronosyl and UDP-glucosyl transferase	1535.8	0.8263	0.03241	0.0006
At1g24807	anthranilate synthase beta subunit, putative similar to anthranilate synthase beta chain GI:403434; similar to ESTs dbj|AV540153.1, dbj|AV557490.1, gb|AI997696.1, gb|AW004516.1, dbj|AV521371.1	1537.46	0.8071	0.0325	0.0006
At4g23620	50S ribosomal protein-related contains weak similarity to 50S ribosomal protein L25 (TL5). (Swiss-Prot:P56930) [Thermus thermophilus]	1539.14	0.8316	0.03262	0.0006
At1g20696	high mobility group protein beta2 (HMGbeta2) / HMG protein beta2 nearly identical to HMG protein (HMGbeta2) [Arabidopsis thaliana] GI:2832361	1541.93	0.8132	0.03283	0.0006
At2g30930	expressed protein	1542.86	0.8396	0.03283	0.0006
At1g70520	protein kinase family protein contains Pfam domain, PF00069: Protein kinase domain	1543.65	0.8185	0.03283	0.0006
At1g13990	expressed protein	1545.89	0.8108	0.03298	0.0006
At3g26220	cytochrome P450 family protein identical to cytochrome P450 monooxygenase (CYP71B3) GB:D78602 [Arabidopsis thaliana] (Plant Mol. Biol. 37 (1), 39-52 (1998))	1547.33	0.8198	0.03309	0.0006
At2g05520	glycine-rich protein (GRP) identical to glycine-rich protein; atGRP (GI:259447) [Arabidopsis thaliana]	1552.34	0.8235	0.03349	0.0006
At3g45970	expansin family protein (EXPL1) similar to cim1 induced allergen, Glycine max, EMBL:U03860; expansin-like gene, PMID:11641069, www.bio.psu.edu/expansins	1554.12	0.8233	0.03361	0.0006
At3g03210	expressed protein	1556.62	0.8188	0.03377	0.00061
At3g51430	strictosidine synthase, putative (YLS2) similar to hemomucin [Drosophila melanogaster][GI:1280434], strictosidine synthase [Rauvolfia serpentina][SP|P15324]; contains strictosidine synthase domain PF03088; identical to cDNA YLS2 mRNA for strictosidine synthase-like protein GI:13122281	1558.7	0.8047	0.03391	0.00063
At4g33150	lysine-ketoglutarate reductase/saccharopine dehydrogenase bifunctional enzyme identical to lysine-ketoglutarate reductase/saccharopine dehydrogenase GI:2052508 from [Arabidopsis thaliana]	1561.34	0.8078	0.0341	0.00066
At4g15730	expressed protein	1567.28	0.7789	0.03462	0.0007
At3g56780	F-box family protein contains F-box domain Pfam:PF00646	1572.92	0.9368	0.03515	0.0007
At5g24590	turnip crinkle virus-interacting protein / TCV-interacting protein (TIP) contains Pfam PF02365: No apical meristem (NAM) domain; similar to NAC2 (GI:6456751) {Arabidopsis thaliana}; identical to cDNA TIP mRNA, GI:9408600	1577.54	0.851	0.03552	0.0007
At2g28610	homeobox-leucine zipper transcription factor (PRESSED FLOWER) identical to PRESSED FLOWER (GP:17907768) {Arabidopsis thaliana}	1577.73	0.7451	0.03546	0.0007
At3g61580	delta-8 sphingolipid desaturase (SLD1) identical to delta-8 sphingolipid desaturase GI:3819710 from [Arabidopsis thaliana]; contains Pfam profile PF00487: Fatty acid desaturase; contains Pfam profile PF00173: Heme/Steroid binding domain	1585.63	0.7516	0.0362	0.0007
At5g57220	cytochrome P450, putative similar to Cytochrome P450 (SP:O65790) [Arabidopsis thaliana]; Cytochrome P450 (GI:7415996) [Lotus japonicus]	1590.39	0.8254	0.03661	0.0007
At3g56230	speckle-type POZ protein-related contains Pfam PF00651 : BTB/POZ domain; similar to Speckle-type POZ protein (SP:O43791) [Homo sapiens]	1591.08	0.8117	0.03662	0.0007
At1g77640	AP2 domain-containing transcription factor, putative Similar to DREB1A (GP:3660548) [Arabidopsis thaliana]	1592.97	0.8441	0.03676	0.0007
At2g25450	2-oxoglutarate-dependent dioxygenase, putative similar to 2A6 (GI:599622) and tomato ethylene synthesis regulatory protein E8 (SP|P10967)	1595.26	0.815	0.03691	0.0007
At2g40095	expressed protein	1597.26	0.8141	0.03706	0.0007
At5g47120	Bax inhibitor-1 putative / BI-1 putative SP:Q9LD45: Bax inhibitor-1 (BI-1) (AtBI-1). [Mouse-ear cress] {Arabidopsis thaliana}	1600.85	0.8153	0.03735	0.0007
At5g48420	hypothetical protein	1605.07	0.8254	0.03774	0.0007
At1g72900	disease resistance protein (TIR-NBS class), putative domain signature TIR-NBS exists, suggestive of a disease resistance protein.	1612.54	0.8329	0.03848	0.00078
At3g23490	cyanate lyase family contains Pfam profile: PF02560 cyanate lyase C-terminal domain	1616.27	0.8265	0.03878	0.0008
At3g03530	phosphoesterase family protein low similarity to SP|P95246 Phospholipase C 2 precursor (EC 3.1.4.3) {Mycobacterium tuberculosis}; contains Pfam profile PF04185: Phosphoesterase family	1617.38	0.8084	0.03883	0.0008
At3g46620	zinc finger (C3HC4-type RING finger) family protein contains Pfam domain, PF00097: Zinc finger, C3HC4 type (RING finger)	1621.76	0.8327	0.03924	0.0008
At3g26210	cytochrome P450 71B23, putative (CYP71B23) Identical to Cytochrome P450 71B23 (SP:Q9LTM0)[Arabidopsis thaliana];contains Pfam profile: PF00067 cytochrome P450	1627.63	0.8366	0.03982	0.0008
At5g06980	expressed protein	1629.81	0.8399	0.03998	0.0008
At5g54062	hypothetical protein	1629.9	0.7442	0.03993	0.0008
At2g35410	33 kDa ribonucleoprotein, chloroplast, putative / RNA-binding protein cp33, putative similar to SP|P19684 33 kDa ribonucleoprotein, chloroplast precursor {Nicotiana sylvestris}; contains InterPro entry IPR000504: RNA-binding region RNP-1 (RNA recognition motif) (RRM)	1632.93	0.7704	0.04019	0.0008
At1g66580	60S ribosomal protein L10 (RPL10C) contains Pfam profile: PF00826: Ribosomal L10	1636.16	0.8315	0.04044	0.0008
At5g18400	expressed protein contains Pfam profile PF05093: Protein of unknown function (DUF689)	1645.04	0.8171	0.04136	0.0008
At3g27920	trichome differentiation protein / GLABROUS1 protein (GL1) identical to trichome differentiation protein GL1 SP:P27900 from [Arabidopsis thaliana]; contains Pfam profile: PF00249 Myb-like DNA-binding domain	1659.87	0.7477	0.04295	0.00089
At1g25083	anthranilate synthase beta subunit, putative strong similarity to anthranilate synthase beta subunit GI:403434 from (Arabidopsis thaliana); similar to ESTs dbj|AV540153.1, dbj|AV557490.1, gb|AI997696.1, gb|AW004516.1, dbj|AV521371.1	1660.99	0.8061	0.04302	0.0009
At2g41090	calmodulin-like calcium-binding protein, 22 kDa (CaBP-22) identical to SP|P30187 22 kDa calmodulin-like calcium-binding protein (CABP-22) [Arabidopsis thaliana]	1661.7	0.8256	0.04302	0.0009
At3g05900	neurofilament protein-related similar to NF-180 (GI:632549) [Petromyzon marinus] similar to Neurofilament triplet H protein (200 kDa neurofilament protein) (Neurofilament heavy polypeptide) (NF-H) (Swiss-Prot:P12036) [Homo sapiens]	1662.41	0.8299	0.04302	0.0009
At1g19210	AP2 domain-containing transcription factor, putative similar to AP2 domain transcription factor GI:4567204 from [Arabidopsis thaliana]	1666.15	0.8151	0.04337	0.0009
At1g14890	invertase/pectin methylesterase inhibitor family protein similar to pectinesterase GB:X85216 GI:732912 SP|Q43111 [Phaseolus vulgaris], SP|Q42534 from Arabidopsis thaliana; contains Pfam profile PF04043: Plant invertase/pectin methylesterase inhibitor	1667.65	0.8381	0.04346	0.0009
At4g27910	PHD finger protein-related / SET domain-containing protein (TX4) nearly identical over 285 amino acids to trithorax 4 [Arabidopsis thaliana] GI:16118405; contains Pfam profiles PF00856: SET domain, PF00855: PWWP domain; identical to cDNA trithorax 4 (TX4) partial cds GI:16118404	1669.8	0.8172	0.04363	0.0009
At1g56280	drought-responsive family protein contains an AT-AC intron 3, potentially contains a frameshift. An alternate model provides a translation more consistent with homologous proteins but lacks the AT-AC intron; similar to drought-induced mRNA, Di19 [Arabidopsis thaliana] gi|469110|emb|CAA55321	1671.6	0.8358	0.04377	0.0009
At1g14370	protein kinase (APK2a) identical to protein kinase APK2a GI:2852447 from [Arabidopsis thaliana]	1673.5	0.8275	0.04391	0.0009
At5g50570	squamosa promoter-binding protein, putative similar to squamosa promoter binding protein-like 9 [Arabidopsis thaliana] GI:5931677; contains Pfam profile PF03110: SBP domain	1675.72	0.8147	0.04409	0.0009
At1g73080	leucine-rich repeat transmembrane protein kinase, putative similar to receptor protein kinase GI:1389566 from [Arabidopsis thaliana]	1678.95	0.8333	0.04439	0.0009
At2g41430	dehydration-induced protein (ERD15) identical to dehydration-induced protein ERD15 GI:710626 from [Arabidopsis thaliana]	1683.18	0.8079	0.04478	0.0009
At3g24640	hypothetical protein	1683.67	0.8395	0.04477	0.0009
At5g57630	CBL-interacting protein kinase 21, putative (CIPK21) identical to CBL-interacting protein kinase 21 [Arabidopsis thaliana] gi|14334390|gb|AAK59696	1685.02	0.8355	0.04484	0.0009
At4g34390	extra-large guanine nucleotide binding protein, putative / G-protein, putative similar to extra-large G-protein (XLG) [Arabidopsis thaliana] GI:3201680; contains Pfam profile PF00503: G-protein alpha subunit	1692.9	0.8172	0.04568	0.0009
At1g13770	expressed protein contains Pfam domain, PF04884: Protein of unknown function, DUF647; contains non-consensus (GC) splice site at intron 2	1714.42	0.8322	0.04826	0.001
At2g18680	expressed protein	1721.59	0.8053	0.04907	0.001
At2g37940	expressed protein	1722.42	0.8057	0.04907	0.001
At4g22240	plastid-lipid associated protein PAP, putative similar to plastid-lipid associated proteins PAP2 [Brassica rapa] GI:14248550 GI:14248556; contains Pfam profile PF04755: PAP_fibrillin	1722.43	0.8318	0.049	0.001
At5g49520	WRKY family transcription factor contains Pfam profile: PF03106 WRKY DNA -binding domain	1725.74	0.8069	0.04934	0.001
At2g18670	zinc finger (C3HC4-type RING finger) family protein contains Pfam profile: PF00097 zinc finger, C3HC4 type (RING finger)	1726.25	0.8456	0.0493	0.001
At3g48530	CBS domain-containing protein low similarity to SP|Q9UGI9 5'-AMP-activated protein kinase, gamma-3 subunit (AMPK gamma-3 chain) (AMPK gamma3) {Homo sapiens}; contains Pfam profile PF00571: CBS domain	1727.53	0.8435	0.04938	0.001
At5g61600	ethylene-responsive element-binding family protein contains similarity to ethylene responsive element binding factor 5 (AtERF5) (Swiss-Prot:O80341) [Arabidopsis thaliana]; contains Pfam PF00847: AP2 domain	1728.04	0.8769	0.04937	0.001
At1g31950	terpene synthase/cyclase family protein similar to sesquiterpene synthases [GI:11934937][Lycopersicon hirsutum], [GI:11934933][Lycopersicon esculentum]; contains Pfam profile: PF01397: Terpene synthase family	1728.69	0.8475	0.04936	0.001
At4g32020	expressed protein NuLL	1733.96	0.8265	0.04995	0.00103
At4g22780	ACT domain-containing protein (ACR7) low similarity to uridylyltransferase SP|P56884 from Rhizobium meliloti; contains Pfam ACT domain PF01842	1734.22	0.8244	0.04989	0.00103
At1g74950	expressed protein	1734.42	0.8456	0.04983	0.00103
At2g34870	hydroxyproline-rich glycoprotein family protein contains proline-rich extensin domains, INTERPRO:IPR002965	1734.42	0.8243	0.04973	0.00103
At5g39110	germin-like protein, putative nearly identical to SP|Q9FID0 Germin-like protein subfamily 1 member 14 precursor [Arabidopsis thaliana]	1734.88	0.8129	0.04969	0.00103
At1g11910	aspartyl protease family protein contains Pfam profiles: PF00026 eukaryotic aspartyl protease, PF03489 surfactant protein B, PF05184 saposin-like type B, region 1	1735.13	0.8227	0.04964	0.00103
At2g43510	trypsin inhibitor, putative similar to SP|P26780 Trypsin inhibitor 2 precursor (MTI-2) {Sinapis alba}	1736.49	0.8111	0.04971	0.00105
At1g56555	hypothetical protein	1736.66	0.8345	0.04966	0.00106
At5g62000	transcriptional factor B3 family protein / auxin-responsive factor, putative (ARF1) contains Pfam profile: PF02362 B3 DNA binding domain; identical to cDNA ARF1 (auxin response factor) binding protein GI:2245393	1739.35	0.8402	0.0499	0.00109
At4g23220	protein kinase family protein contains Pfam PF00069: Protein kinase domain	1740.17	0.8223	0.04991	0.00109
At2g38300	myb family transcription factor	1741.21	0.8254	0.04996	0.0011
At4g08260	protein phosphatase 2C, putative / PP2C, putative partial similarity to protein phosphatase 2C - Medicago sativa, PID:e305311	1741.28	0.8269	0.04988	0.0011
At5g63480	expressed protein	1746.69	0.7788	0.05049	0.0011
At1g58030	amino acid permease family protein similar to SP|P18581 Low-affinity cationic amino acid transporter-2 (CAT-2) (T-cell early activation protein) {Mus musculus}; contains Pfam profile PF00324: Amino acid permease	1748.43	0.8292	0.05062	0.0011
At1g76520	auxin efflux carrier family protein contains auxin efflux carrier domain, Pfam:PF03547	1748.63	0.8323	0.05056	0.0011
At2g45820	DNA-binding protein, putative identical to DNA-binding protein gi|601843|gb|AAA57124 [Arabidopsis thaliana]; contains Pfam domain, PF03766: Remorin, N-terminal region; contains Pfam domain, PF03763: Remorin, C-terminal region	1764.04	0.8187	0.05248	0.0011
At3g13110	serine O-acetyltransferase (SAT-1) identical to serine acetyltransferase (Sat-1) GI:1184048 [Arabidopsis thaliana]	1767.58	0.826	0.05283	0.0011
Blank	Blank	1773.78	1.0058	0.05357	0.00118
At1g08230	amino acid transporter family protein low similarity to amino acid permease [Oryza sativa] GI:7415521; contains Pfam profile PF01490: Transmembrane amino acid transporter protein	1778.01	0.8434	0.05406	0.0012
At2g44490	glycosyl hydrolase family 1 protein contains Pfam PF00232 : Glycosyl hydrolase family 1 domain; TIGRFAM TIGR01233: 6-phospho-beta-galactosidase; similar to anther-specific protein ATA27 (GI:2746341) [Arabidopsis thaliana]	1783.3	0.821	0.05467	0.0012
At4g22710	cytochrome P450 family protein contains Pfam profile: PF00067 cytochrome p450	1785.68	0.8285	0.05489	0.0012
At5g20010	Ras-related GTP-binding nuclear protein (RAN-1) identical to GTP-binding nuclear protein RAN-1 SP:P41916 from [Arabidopsis thaliana]	1786.24	0.8263	0.05488	0.0012
At4g29190	zinc finger (CCCH-type) family protein contains Pfam domain, PF00642: Zinc finger C-x8-C-x5-C-x3-H type (and similar)	1788.37	0.8503	0.05508	0.0012
At3g10290	phosphate translocator-related low similarity to SP|P52178 Triose phosphate/phosphate translocator, non-green plastid, chloroplast precursor (CTPT) {Brassica oleracea}, phosphoenolpyruvate/phosphate translocator precursor [Mesembryanthemum crystallinum] GI:9295275	1791.79	0.8409	0.05544	0.0012
At5g23380	expressed protein	1792.14	0.7428	0.0554	0.0012
At3g29330	expressed protein	1792.39	0.8222	0.05532	0.0012
At1g16240	syntaxin 51 (SYP51) identical to SP|Q9SA23 Syntaxin 51 (AtSYP51) {Arabidopsis thaliana}; supporting cDNA gi|13811643|gb|AF355755.1|AF355755	1795.76	0.8368	0.05569	0.0012
At1g06040	zinc finger (B-box type) family protein / salt-tolerance protein (STO) identical to SP|Q96288 Salt-tolerance protein [Arabidopsis thaliana]; contains Pfam profile PF00643: B-box zinc finger	1796.9	0.8463	0.05575	0.0012
At5g54810	tryptophan synthase, beta subunit 1 (TSB1) identical to SP|P14671	1796.9	0.8355	0.05565	0.0012
At5g19940	plastid-lipid associated protein PAP-related / fibrillin-related weak hit to Pfam profile PF04755: PAP_fibrillin	1798.11	0.8542	0.05572	0.0012
At3g55690	expressed protein predicted proteins, Arabidopsis thaliana	1798.95	0.7388	0.05574	0.0012
At5g59270	lectin protein kinase family protein contains Pfam domains PF00139: Legume lectins beta domain and PF00069: Protein kinase domain	1806.24	0.8333	0.05665	0.00127
At1g61560	seven transmembrane MLO family protein / MLO-like protein 6 (MLO6) idenctical to membrane protein Mlo6 [Arabidopsis thaliana] gi|14091582|gb|AAK53799; similar to MLO protein SWISS-PROT:P93766, NCBI_gi:1877221 [Hordeum vulgare][Barley]; contains Pfam profile PF03094: Mlo family	1808.89	0.8108	0.05693	0.0013
At3g57530	calcium-dependent protein kinase, putative / CDPK, putative similar to calmodulin-domain protein kinase CDPK isoform 7 [Arabidopsis thaliana] gi|1399277|gb|AAB03247	1814.74	0.8312	0.05766	0.0013
At2g23450	protein kinase family protein contains protein kinase domain, Pfam:PF00069	1815.88	0.8431	0.05772	0.0013
At3g04350	expressed protein	1818.44	0.8496	0.05799	0.0013
At1g19400	expressed protein	1818.73	0.8416	0.0579	0.0013
At4g32480	expressed protein contains Pfam profile PF04720: Protein of unknown function (DUF506)	1822.87	0.8342	0.05838	0.0013
At1g33030	O-methyltransferase family 2 protein similar to caffeic acid 3-O-methyltransferase [SP|Q00763] [Populus tremuloides], catechol O-methyltransferase [GI:4808524][Thalictrum tuberosum]	1824.13	0.8424	0.05848	0.0013
At1g32380	ribose-phosphate pyrophosphokinase 2 / phosphoribosyl diphosphate synthetase 2 (PRS2) identical to SP:Q42583 from [Arabidopsis thaliana]; strong similarity to phosphoribosyl diphosphate synthetase 1 (ribose-phosphate pyrophosphokinase 1 (PRS I) [Arabidopsis thaliana] GI:633140, SP|Q42581	1829.46	0.827	0.05918	0.0013
At4g34800	auxin-responsive family protein similar to small auxin-up regulated protein SAUR (GI:3043536) [Raphanus sativus]; small auxin up RNA (SAUR-AC1) (SP:S70188) [Arabidopsis thaliana]	1830.79	0.8184	0.05927	0.0013
At1g80180	expressed protein	1832.24	0.8429	0.05937	0.0013
At4g15530	pyruvate phosphate dikinase family protein contains Pfam profiles: PF01326 pyruvate phosphate dikinase, PEP/pyruvate binding domain, PF02896 PEP-utilizing enzyme, TIM barrel domain	1841.14	0.8436	0.06057	0.0014
At3g06370	sodium proton exchanger, putative (NHX3) similar to sodium proton exchanger (Nhx1) GB:AAD16946 [Arabidopsis thaliana]; Member of The Monovalent Cation:Proton Antiporter (CPA1) Family, PMID:11500563	1842.76	0.8211	0.06068	0.0014
At3g19553	amino acid permease family protein weak similarity to aspartate/glutamate transporter 1 [Mus musculus] GI:21322754; contains Pfam profile PF00324: Amino acid permease	1847.94	0.8455	0.06136	0.0014
At1g71865	expressed protein supported by full length cDNA gi:26453011 from [Arabidopsis thaliana]	1851.26	0.8363	0.06172	0.0014
At1g07930	elongation factor 1-alpha / EF-1-alpha identical to GB:CAA34456 from [Arabidopsis thaliana] (Plant Mol. Biol. 14 (1), 107-110 (1990))	1852.29	0.7502	0.06177	0.0014
At4g36760	aminopeptidase P similar to Xaa-Pro aminopeptidase 2 [Lycopersicon esculentum] GI:15384991; contains Pfam profile PF00557: metallopeptidase family M24	1860.29	0.8373	0.06282	0.0014
At5g56920	expressed protein	1861.48	0.8585	0.06288	0.0014
At1g66100	thionin, putative similar to thionin [Arabidopsis thaliana] GI:1181533	1862.53	0.8401	0.06293	0.0014
At3g07560	glycine-rich protein	1867.36	0.8626	0.06353	0.00145
At5g12400	PHD finger transcription factor, putative similarity to predicted proteins, Arabidopsis thaliana	1867.88	1.0081	0.0635	0.00145
At1g63830	proline-rich family protein contains proline-rich extensin domains, INTERPRO:IPR002965; contains 1 predicted transmembrane domain	1872.43	0.8492	0.0641	0.0015
At5g01040	laccase family protein / diphenol oxidase family protein similar to laccase [Pinus taeda][GI:13661201], lac110 laccase, Populus trichocarpa, EMBL:PTY13773	1872.45	0.8424	0.06399	0.0015
At4g33920	protein phosphatase 2C family protein / PP2C family protein similar to Ser/Thr protein phosphatase 2C (PP2C6) (GI:15020818) [Arabidopsis thaliana]; similar to protein phosphatase 2C (GI:3608412) [Mesembryanthemum crystallinum]; contains Pfam PF00481 : Protein phosphatase 2C domain	1878.17	0.815	0.06472	0.0015
At1g53210	sodium/calcium exchanger family protein / calcium-binding EF hand family protein contains Pfam profiles: PF01699 sodium/calcium exchanger protein, PF00036 EF hand	1885.25	0.8323	0.06568	0.0015
At2g43150	proline-rich extensin-like family protein similar to CRANTZ hydroxyproline-rich glycoprotein [Manihot esculenta] gi|7211797|gb|AAF40442; similar to extensin gi|1165322|gb|AAB53156; contains proline-rich extensin domains, INTERPRO:IPR002965	1891.24	0.8422	0.0665	0.0015
At1g03740	protein kinase family protein contains protein kinase domain, Pfam:PF00069	1893.87	0.8406	0.06681	0.00152
At1g53580	hydroxyacylglutathione hydrolase, putative / glyoxalase II, putative similar to glyoxalase II GI:1644427 from (Arabidopsis thaliana)	1896.37	0.8478	0.06706	0.00155
At4g25200	23.6 kDa mitochondrial small heat shock protein (HSP23.6-M) contains Pfam profile PF00011: Hsp20/alpha crystallin family	1900.48	0.8388	0.0676	0.0016
At1g70900	expressed protein	1902.82	0.8293	0.06784	0.0016
At5g38700	expressed protein	1903.34	0.7875	0.06781	0.0016
At2g41010	VQ motif-containing protein contains PF05678: VQ motif	1905.52	0.7944	0.06805	0.0016
At3g06870	proline-rich family protein contains proline-rich extensin domains, INTERPRO:IPR002965	1913.88	0.7954	0.06925	0.0016
At1g80440	kelch repeat-containing F-box family protein similar to SP|Q9ER30 Kelch-related protein 1 (Sarcosin) {Rattus norvegicus}; contains Pfam profiles PF01344: Kelch motif, PF00646: F-box domain	1915.14	0.861	0.06935	0.0016
At1g03080	kinase interacting family protein similar to kinase interacting protein 1 (GI:13936326) [Petunia integrifolia]	1918.02	0.8458	0.06968	0.0016
At4g29570	cytidine deaminase, putative / cytidine aminohydrolase, putative identical to cytidine deaminase homolog DesA [Arabidopsis thaliana] GI:4836443, cytidine deaminase 8 (CDA8) [Arabidopsis thaliana] GI:5080714; similar to cytidine deaminase (CDD) [Arabidopsis thaliana] GI:3046700; contains Pfam profile PF00383: Cytidine and deoxycytidylate deaminase zinc-binding	1918.78	0.8286	0.06968	0.0016
At5g66005	Expressed protein	1923.07	0.8582	0.07024	0.00164
At2g22990	sinapoylglucose:malate sinapoyltransferase (SNG1) similar to serine carboxypeptidase I precursor (SP:P37890) [Oryza sativa]; contains Pfam profile PF00450: Serine carboxypeptidase; identical to cDNA sinapoylglucose:malate sinapoyltransferase (SNG1) GI:8699618	1923.34	0.848	0.07017	0.00164
At2g33780	VQ motif-containing protein contains PF05678: VQ motif	1928.21	0.9325	0.07081	0.0017
At2g18915	F-box family protein / LOV kelch protein 2 (LKP2) / adagio 2 (ADO2) E3 ubiquitin ligase SCF complex F-box subunit; identical to Adagio 2 GI:13487070 from [Arabidopsis thaliana]; contains Pfam profiles PF01344: Kelch motif and PF00646: F-box domain; identical to cDNA LOV kelch protein 2 GI:18146957; identical to cDNA Adagio 2 (ADO2) GI:13487069	1929.37	0.8042	0.07087	0.0017
At5g18350	disease resistance protein (TIR-NBS-LRR class), putative domain signature TIR-NBS-LRR exists, suggestive of a disease resistance protein.	1930.25	0.9748	0.07092	0.0017
At1g73300	serine carboxypeptidase S10 family protein similar to serine carboxypeptidase I precursor (SP:P07519) [Hordeum vulgare]; glucose acyltransferase GB:AAD01263 [Solanum berthaultii]; contains Pfam profile: PF00450 Serine carboxypeptidase; non-consensus donor splice site GA at exon 8	1931.97	0.8585	0.07104	0.0017
At3g55770	LIM domain-containing protein similar to pollen specific LIM domain protein 1b [Nicotiana tabacum] GI:6467905, PGPS/D1 [Petunia x hybrida] GI:4105772; contains Pfam profile PF00412: LIM domain	1932.16	0.8475	0.07099	0.0017
At2g28800	chloroplast membrane protein (ALBINO3) Oxa1p homolog {PMID:11148275}; identical to chloroplast membrane protein ALBINO3 [Arabidopsis thaliana] GI:2209332	1932.77	0.8383	0.07095	0.0017
At3g56040	expressed protein	1934.58	0.8247	0.07114	0.0017
At1g11530	thioredoxin family protein similar to thioredoxin H-type from Arabidopsis thaliana SP|P29448, Nicotiana tabacum SP|Q07090; contains Pfam profile: PF00085 Thioredoxin	1937.03	0.8582	0.07142	0.0017
At3g01930	nodulin family protein similar to nodulin-like protein [Arabidopsis thaliana] GI:3329368, nodule-specific protein Nlj70 [Lotus japonicus] GI:3329366	1937.48	0.8545	0.07137	0.0017
At5g18310	expressed protein predicted proteins, Drosophila melanogaster	1943.91	0.8316	0.07229	0.0017
At1g33660	peroxidase family protein similar to SP|Q05431 L-ascorbate peroxidase, cytosolic (EC 1.11.1.11) (AP) {Arabidopsis thaliana}; contains Pfam profile PF00141: Peroxidase	1946.04	0.8453	0.0725	0.0017
At5g42900	expressed protein similar to unknown protein (pir||T05226)	1947.61	0.855	0.07265	0.00171
At3g56810	expressed protein	1957.42	1.0064	0.07414	0.0018
At4g23180	receptor-like protein kinase 4, putative (RLK4) nearly identical to receptor-like protein kinase 4 [Arabidopsis thaliana] GI:13506745; contains Pfam domain, PF00069: Protein kinase domain; identical to cDNA receptor-like protein kinase 4 (RLK4) GI:13506744	1963.04	0.849	0.07496	0.0018
At1g05660	polygalacturonase, putative / pectinase, putative similar to polygalacturonase 5 [Lycopersicon esculentum] GI:2459817; contains Pfam profile PF00295: Glycosyl hydrolases family 28 (polygalacturonases)	1967.29	0.8449	0.07555	0.0018
At2g03720	universal stress protein (USP) family protein contains Pfam profile PF00582: universal stress protein family	1968.04	0.7444	0.07554	0.0018
At5g65780	branched-chain amino acid aminotransferase 5 / branched-chain amino acid transaminase 5 (BCAT5) nearly identical to SP|Q9FYA6 Branched-chain amino acid aminotransferase 5, chloroplast precursor (EC 2.6.1.42) (Atbcat-5) {Arabidopsis thaliana}; contains Pfam profile: PF01063 aminotransferase class IV	1971.43	0.7527	0.07598	0.0018
At4g28490	leucine-rich repeat transmembrane protein kinase, putative	1972.72	0.8583	0.07607	0.00181
At5g64220	calmodulin-binding protein similar to anther ethylene-upregulated calmodulin-binding protein ER1 GI:11612392 from[Nicotiana tabacum]	1978.13	0.8425	0.07686	0.00189
At1g06460	31.2 kDa small heat shock family protein / hsp20 family protein contains Pfam profile: PF00011 Hsp20/alpha crystallin family	1979.18	0.8449	0.07689	0.0019
At4g24040	glycosyl hydrolase family protein 37 / trehalase, putative similar to trehalase 1 GMTRE1 GI:4559292 from [Glycine max]	1983.32	0.8442	0.07748	0.0019
At3g47960	proton-dependent oligopeptide transport (POT) family protein contains Pfam profile: PF00854 POT family	1988.78	0.8493	0.0783	0.0019
At5g48485	protease inhibitor/seed storage/lipid transfer protein (LTP) family protein contains Pfam protease inhibitor/seed storage/LTP family domain PF00234	1996.05	0.8455	0.07942	0.00191
At1g01910	anion-transporting ATPase, putative similar to SP|O43681 Arsenical pump-driving ATPase (EC 3.6.3.16) (Arsenite-translocating ATPase) (Arsenical resistance ATPase) (Arsenite-transporting ATPase) (ARSA) (ASNA-I) {Homo sapiens}; contains Pfam profile PF02374: Anion-transporting ATPase	1999.26	0.8519	0.07983	0.00194
At1g77500	expressed protein contains Pfam domains, PF04782: Protein of unknown function (DUF632) and PF04783: Protein of unknown function (DUF630)	2003.19	0.8326	0.0804	0.002
At5g46890	protease inhibitor/seed storage/lipid transfer protein (LTP) family protein similar to proline-rich 14 kDa protein {Phaseolus vulgaris} GP|1420885; contains Pfam protease inhibitor/seed storage/LTP family domain PF00234	2003.35	0.8622	0.08032	0.002
At4g23270	protein kinase family protein contains Pfam PF00069: Protein kinase domain	2004.3	0.8503	0.08034	0.002
At5g53550	transporter, putative similar to iron-phytosiderophore transporter protein yellow stripe 1 [Zea mays] GI:10770865; contains Pfam profile PF03169: OPT oligopeptide transporter protein	2011.72	0.8408	0.08148	0.002
At3g20155	hypothetical protein	2012.77	0.837	0.08155	0.002
At4g39260	glycine-rich RNA-binding protein 8 (GRP8) (CCR1) SP|Q03251 Glycine-rich RNA-binding protein 8 (CCR1 protein) (GRP8) {Arabidopsis thaliana} isoform contains a non-consensus CG acceptor splice site at intron 2	2018	0.8458	0.08235	0.002
At1g27290	expressed protein	2020.13	0.8592	0.08262	0.00201
At4g19515	disease resistance family protein similar to downy mildew resistance protein RPP5 [Arabidopsis thaliana] GI:6449046; contains Pfam profile PF01582: TIR domain	2020.98	0.8517	0.08264	0.00201
At3g26200	cytochrome P450 71B22, putative (CYP71B22) Identical to cytochrome P450 71B22 (SP:Q9LTM1)[Arabidopsis thaliana];contains Pfam profile: PF00067 cytochrome P450	2023.11	0.8304	0.08286	0.00206
At5g39050	transferase family protein similar to anthocyanin 5-aromatic acyltransferase from Gentiana triflora GI:4185599, malonyl CoA:anthocyanin 5-O-glucoside-6'''-O-malonyltransferase from Perilla frutescens GI:17980232, Salvia splendens GI:17980234; contains Pfam profile PF02458 transferase family	2029.51	0.8501	0.08387	0.0021
At5g47600	heat shock protein-related contains weak similarity to Heat shock 22 kDa protein, mitochondrial precursor (Swiss-Prot:P46254) [Pisum sativum]	2029.62	0.9707	0.08376	0.0021
At5g26920	calmodulin-binding protein similar to calmodulin-binding protein TCB60 GI:1698548 from [Nicotiana tabacum]	2029.83	0.8478	0.08367	0.0021
At5g66230	expressed protein	2036.25	0.7766	0.08466	0.0021
At1g68910	expressed protein similar to Myosin heavy chain, nonmuscle type B (Cellular myosin heavy chain, type B) (Nonmuscle myosin heavy chain-B) (NMMHC-B) (Swiss-Prot:Q27991) [Bos taurus]; contains 1 transmembrane domain	2039.49	0.8554	0.08512	0.0021
At3g19240	expressed protein	2041.17	0.8341	0.0853	0.0021
At3g07780	expressed protein	2041.39	0.8456	0.08521	0.0021
At4g40030	histone H3.2 identical to Histone H3.2, minor Lolium temulentum SP|P11105, nearly identical to histone H3.2 Mus pahari GI:515005; contains Pfam profile PF00125 Core histone H2A/H2B/H3/H4	2041.42	0.8654	0.08509	0.0021
At2g35635	ubiquitin family protein contains INTERPRO:IPR000626 ubiquitin domain	2041.59	0.8471	0.08499	0.0021
At5g16970	NADP-dependent oxidoreductase, putative (P1) identical to probable NADP-dependent oxidoreductase P1, zeta-crystallin homolog [SP|Q39172][gi:886428], Arabidopsis thaliana; similar to allyl alcohol dehydrogenase [Nicotiana tabacum] GI:6692816; contains Pfam profile PF00107: oxidoreductase, zinc-binding dehydrogenase family	2041.82	0.8408	0.08489	0.0021
At4g28920	hypothetical protein contains Pfam profile PF04776: Protein of unknown function (DUF626)	2049.08	0.8538	0.08605	0.0022
At5g35320	expressed protein	2049.91	0.7992	0.08607	0.0022
At1g31650	expressed protein contains Pfam profile PF03759: Domain of unknown function (DUF315)	2054.51	0.9651	0.08679	0.0022
At1g80920	DNAJ heat shock N-terminal domain-containing protein similar to SP|Q05646 Chaperone protein dnaJ Erysipelothrix rhusiopathiae, SP|P45555 Chaperone protein dnaJ (HSP40) Staphylococcus aureus; contains Pfam profile PF00226 DnaJ domain	2055.66	0.8614	0.08685	0.0022
At5g01100	expressed protein similar to axi 1 [Nicotiana tabacum] GI:559921; contains Pfam profile PF03138: Plant protein family	2056.86	0.8202	0.08695	0.0022
At3g45780	protein kinase / nonphototropic hypocotyl protein 1 (NPH1) / phototropin identical to SP|O48963 Nonphototropic hypocotyl protein 1 (EC 2.7.1.37) (Phototropin) {Arabidopsis thaliana}, cDNA nonphototropic hypocotyl 1 (NPH1) GI:2832240; contains Pfam profiles PF00069:Protein kinase domain and PF00785:PAC motif	2057.64	0.8715	0.08695	0.0022
At1g76870	hypothetical protein	2058.61	0.8377	0.087	0.0022
At3g27060	ribonucleoside-diphosphate reductase small chain, putative / ribonucleotide reductase, putative similar to ribonucleotide reductase R2 [Nicotiana tabacum] GI:1044912; contains Pfam profile PF00268: Ribonucleotide reductase, small chain	2059.17	0.8324	0.08696	0.0022
At5g51990	DRE-binding protein, putative / CRT/DRE-binding factor, putative similar to DREB1C GI:3738228 from [Arabidopsis thaliana]; contains Pfam profile PF00847: AP2 domain	2060.67	0.8391	0.08711	0.0022
At3g53560	chloroplast lumen common family protein	2063.98	0.8403	0.08758	0.00221
At2g18420	gibberellin-responsive protein, putative similar to SP|P46689 Gibberellin-regulated protein 1 precursor {Arabidopsis thaliana}; contains Pfam profile PF02704: Gibberellin regulated protein	2065.05	0.851	0.08764	0.00221
At3g04070	no apical meristem (NAM) family protein contains Pfam PF02365: No apical meristem (NAM) domain; similar to NAM GB:CAA63101 [Petunia x hybrida]	2065.14	0.8466	0.08752	0.00221
At2g40830	zinc finger (C3HC4-type RING finger) family protein contains Pfam domain, PF00097: Zinc finger, C3HC4 type (RING finger)	2066.6	0.8406	0.08767	0.00223
At1g63030	AP2 domain-containing transcription factor, putative similar to DREB1A [Arabidopsis thaliana] GI:3738224; contains Pfam profile PF00847: AP2 domain	2073.66	0.8347	0.0888	0.0023
At3g27210	expressed protein	2074.99	0.8179	0.08892	0.0023
At2g37710	lectin protein kinase, putative similar to receptor lectin kinase 3 [Arabidopsis thaliana] gi|4100060|gb|AAD00733; contains protein kinase domain, Pfam:PF00069; contains legume lectins alpha and beta domains, Pfam:PF00138 and Pfam:PF00139	2075.63	0.844	0.0889	0.0023
At2g45180	protease inhibitor/seed storage/lipid transfer protein (LTP) family protein similar to 14 kDa polypeptide [Catharanthus roseus] GI:407410; contains Pfam protease inhibitor/seed storage/LTP family domain PF00234	2076.2	0.8547	0.08887	0.0023
At2g01450	mitogen-activated protein kinase, putative / MAPK, putative (MPK17) mitogen-activated protein kinase (MAPK)(AtMPK17), PMID:12119167	2081.91	0.8425	0.08982	0.0023
At4g12090	cornichon family protein contains Pfam profile: PF03311 cornichon protein	2082.83	0.8388	0.08983	0.0023
At1g01720	no apical meristem (NAM) family protein contains Pfam PF02365: No apical meristem (NAM) domain; similar to NAC domain protein NAM GB:AAD17313 GI:4325282 from [Arabidopsis thaliana]	2090.44	0.8446	0.09112	0.00239
At4g01023	zinc finger (C3HC4-type RING finger) family protein contains Pfam profile: PF00097 zinc finger, C3HC4 type (RING finger)	2090.85	1.0217	0.09105	0.00239
At1g11960	early-responsive to dehydration protein-related / ERD protein-related low similarity to ERD4 protein [Arabidopsis thaliana] GI:15375406	2092.11	0.8262	0.09115	0.0024
At5g48380	leucine-rich repeat family protein / protein kinase family protein contains protein kinase domain, Pfam:PF00069; contains leucine-rich repeats, Pfam:PF00560	2095.42	0.8361	0.09165	0.0024
At1g04370	ethylene-responsive factor, putative Similar to Nicotiana EREBP-3 (gb|D38124)	2097.13	0.8434	0.09184	0.0024
At4g23260	protein kinase family protein contains Pfam domain PF00069: Protein kinase domain	2098.43	0.8502	0.09195	0.0024
At3g12830	auxin-responsive family protein similar to auxin-induced protein (SP:P33082) [Glycine max]	2099.37	0.8525	0.09197	0.0024
At1g31440	SH3 domain-containing protein 1 (SH3P1) nearly identical to SH3 domain-containing protein 1 [Arabidopsis thaliana] GI:16974676; contains Pfam profile PF00018: SH3 domain	2099.8	0.9855	0.09194	0.0024
At1g17860	trypsin and protease inhibitor family protein / Kunitz family protein similar to LeMir (miraculin homolog) GI:2654440 from [Lycopersicon esculentum], tumor-related protein [Nicotiana tabacum] GI:1762933; contains Pfam profile PF00197: Trypsin and protease inhibitor	2104.97	0.8495	0.09278	0.0024
At1g31200	expressed protein	2105.15	0.9694	0.09267	0.00241
At5g01540	lectin protein kinase, putative similar to receptor lectin kinase 3 [Arabidopsis thaliana] gi|4100060|gb|AAD00733; contains protein kinase domain, Pfam:PF00069; contains legume lectins alpha and beta domains, Pfam:PF00138 and Pfam:PF00139	2105.99	0.8549	0.0927	0.00241
At2g41380	embryo-abundant protein-related similar to embryo-abundant protein [Picea glauca] GI:1350531	2107.68	0.8314	0.09287	0.00242
At4g12210	zinc finger (C3HC4-type RING finger) family protein low similarity to RING-H2 finger protein RHG1a [Arabidopsis thaliana] GI:3822225; contains Pfam profile PF00097: Zinc finger, C3HC4 type (RING finger)	2109.8	0.7733	0.09315	0.00247
At1g53870	expressed protein contains Pfam profile PF04525: Protein of unknown function (DUF567)	2113.92	0.8375	0.09381	0.0025
At5g49450	bZIP family transcription factor similar to bZIP transcription factor GI:1769891 from [Arabidopsis thaliana]	2116.8	0.8537	0.0942	0.0025
At3g26510	octicosapeptide/Phox/Bem1p (PB1) domain-containing protein contains Pfam profile PF00564: PB1 domain	2120.81	0.862	0.09482	0.0025
At2g18690	expressed protein	2131.72	0.8426	0.0968	0.00259
At5g48720	expressed protein	2136.86	0.8599	0.09764	0.0026
At3g48000	aldehyde dehydrogenase (ALDH2) identical to aldehyde dehydrogenase [Arabidopsis thaliana] GI:8574427; similar to mitochondrial aldehyde dehydrogenase [Arabidopsis thaliana] gi|19850249|gb|AAL99612; identical to cDNA aldehyde dehydrogenase AtALDH2a GI:20530140	2138.19	0.8563	0.09778	0.0026
3XSSC	PC-1	2141.61	0.9605	0.09828	0.0026
At4g23190	protein kinase family protein contains Pfam PF00069: Protein kinase domain	2150.2	0.8532	0.09983	0.00269
At4g40040	histone H3.2 identical to Histone H3.2, minor Lolium temulentum SP|P11105, nearly identical to histone H3.2 Mus pahari GI:515005; contains Pfam profile PF00125 Core histone H2A/H2B/H3/H4	2150.95	0.8448	0.09982	0.00269
At3g13080	ABC transporter family protein almost identical to MRP-like ABC transporter GI:2316016 from [Arabidopsis thaliana]; contains Pfam profile: PF00005 ABC transporter	2152.13	0.8366	0.09991	0.0027
At4g05150	octicosapeptide/Phox/Bem1p (PB1) domain-containing protein various predicted proteins contains Pfam profile PF00564: PB1 domain	2153.6	0.8543	0.1001	0.0027
At1g63730	disease resistance protein (TIR-NBS-LRR class), putative domain signature TIR-NBS-LRR exists, suggestive of a disease resistance protein.	2155.54	0.7656	0.10033	0.0027
At5g59730	exocyst subunit EXO70 family protein leucine zipper-containing protein, Lycopersicon esculentum, PIR:S21495 contains Pfam domain PF03081: Exo70 exocyst complex subunit;	2161.94	0.8259	0.10148	0.0027
At4g20830	FAD-binding domain-containing protein similar to SP|P30986 reticuline oxidase precursor (Berberine-bridge-forming enzyme) (BBE) (Tetrahydroprotoberberine synthase) [Eschscholzia californica]; contains PF01565 FAD binding domain	2162.4	0.8302	0.10144	0.0027
At1g76490	3-hydroxy-3-methylglutaryl-CoA reductase 1 / HMG-CoA reductase 1 (HMG1) identical to HMG-CoA reductase 1 [SP|P14891]	2162.94	0.8548	0.1014	0.0027
At5g41940	RabGAP/TBC domain-containing protein similar to GTPase activating protein [Yarrowia lipolytica] GI:2370595; contains Pfam profile PF00566: TBC domain	2163.2	0.8302	0.1013	0.0027
At1g69430	hypothetical protein	2166.42	0.8457	0.10181	0.00274
At4g23170	protein kinase family protein contains Pfam PF01657: Domain of unknown function; similar to receptor-like protein kinase 5 (GI:13506747) {Arabidopsis thaliana}; similar to receptor-like protein kinase 4 (GI:13506745) [Arabidopsis thaliana]	2181.23	0.8558	0.10466	0.0028
At3g50950	disease resistance protein (CC-NBS-LRR class), putative domain signature CC-NBS-LRR exists, suggestive of a disease resistance protein.	2181.32	0.8419	0.10455	0.0028
At3g62650	expressed protein putative mitochondrial carrier protein At2g47490 - Arabidopsis thaliana, EMBL:AC002535	2181.72	0.8532	0.10447	0.00281
At1g31380	hypothetical protein	2186.56	1.0129	0.10531	0.00289
At5g56100	glycine-rich protein / oleosin contains Pfam PF01277: Oleosin domain	2189.15	0.8666	0.10569	0.0029
At2g40300	ferritin, putative similar to ferritin subunit cowpea2 precursor [Vigna unguiculata] GI:2970654; contains Pfam profile PF00210: Ferritin-like domain	2189.84	0.8555	0.10568	0.0029
At2g02740	transcription factor, putative similar to DNA-binding protein p24 [Solanum tuberosum] GI:9651810, Plant Transcriptional Regulator Pbf-2 [Solanum tuberosum] (GI:21730639, GI:21730638, GI:21730640, GI:21730637)	2191.13	0.8552	0.1058	0.0029
At1g70830	Bet v I allergen family protein similar to Csf-2 [Cucumis sativus][GI:5762258][J Am Soc Hortic Sci 124, 136-139 (1999)] ; contains Pfam profile PF00407: Pathogenesis-related protein Bet v I family	2192.71	0.8478	0.10598	0.0029
At4g11320	cysteine proteinase, putative contains similarity to cysteine proteinase RD21A (thiol protease) GI:435619, SP:P43297 from [Arabidopsis thaliana]	2195.92	0.8727	0.10649	0.0029
At1g11050	protein kinase family protein contains protein kinase domain, Pfam:PF00069	2199.5	0.8431	0.10709	0.0029
At2g18960	ATPase 1, plasma membrane-type, putative / proton pump 1, putative / proton-exporting ATPase, putative strong similarity to SP|P20649 ATPase 1, plasma membrane-type (EC 3.6.3.6) (Proton pump 1) {Arabidopsis thaliana}; contains InterPro accession IPR001757: ATPase, E1-E2 type; contains Pfam profile PF00690: Cation transporter/ATPase, N-terminus	2200.72	0.9293	0.10718	0.00291
At2g21140	hydroxyproline-rich glycoprotein family protein identical to proline-rich protein 2 [Arabidopsis thaliana] gi|7620011|gb|AAF64549	2204.43	0.8422	0.10781	0.00299
At4g27320	universal stress protein (USP) family protein low similarity to ER6 protein [Lycopersicon esculentum] GI:5669654, early nodulin ENOD18 [Vicia faba] GI:11602747; contains Pfam profile PF00582: universal stress protein family	2205.51	0.8458	0.10787	0.00299
At5g19440	cinnamyl-alcohol dehydrogenase, putative (CAD) similar to cinnamyl-alcohol dehydrogenase, Eucalyptus gunnii [GI:1143445], apple tree, PIR:T16995	2209.37	0.8472	0.10852	0.003
At1g49970	ATP-dependent Clp protease proteolytic subunit (ClpR1) (nClpP5) identical to nClpP5 GB:BAA82069 GI:5360595 from [Arabidopsis thaliana]; identical to cDNA nClpP5 (nuclear encoded ClpP5) GI:5360594	2213.09	0.8533	0.10915	0.003
At2g14910	expressed protein	2214.08	0.8534	0.10922	0.003
At3g13980	expressed protein	2214.71	0.8583	0.10921	0.003
At5g01520	zinc finger (C3HC4-type RING finger) family protein similar to MTD2 [Medicago truncatula] GI:9294812; contains Pfam profile PF00097: Zinc finger, C3HC4 type (RING finger)	2217.46	0.8612	0.1096	0.00301
At5g32621	expressed protein contains Pfam profile PF04827: Protein of unknown function (DUF635)	2218.25	0.8604	0.10962	0.00301
At3g26580	expressed protein	2236.86	0.8504	0.11343	0.00316
At4g25900	aldose 1-epimerase family protein similar to apospory-associated protein C; APOC [Chlamydomonas reinhardtii] GI:6970044 Pfam profile PF01263: Aldose 1-epimerase	2238.22	0.8526	0.11358	0.00318
At2g44080	expressed protein	2246.96	0.8481	0.11529	0.0032
At3g13280	expressed protein contains Pfam profile PF04396: Protein of unknown function, DUF537; expression supported by MPSS	2247.52	0.7812	0.11527	0.0032
At2g22540	short vegetative phase protein (SVP) identical to cDNA short vegetative phase protein (SVP) GI:10944319;	2248.28	0.8558	0.11528	0.0032
At3g56050	protein kinase family protein contains Pfam domain, PF00069: Protein kinase domain	2253.53	0.8427	0.11626	0.00325
At3g25830	myrcene/ocimene synthase, putative similar to myrcene/ocimene synthase [Arabidopsis thaliana] GI:9957293; contains Pfam profiles PF03936: Terpene synthase family, metal binding domain, PF01397: Terpene synthase, N-terminal domain	2254.84	0.8584	0.11641	0.00328
At1g01140	CBL-interacting protein kinase 9 (CIPK9) identical to CBL-interacting protein kinase 9 [Arabidopsis thaliana] gi|13249117|gb|AAK16684; contains Pfam profiles PF00069: Protein kinase domain and PF03822: NAF domain; identical to cDNA CBL-interacting protein kinase 9 (CIPK9) GI:13249116	2261.35	0.8365	0.11764	0.0033
At3g46450	SEC14 cytosolic factor family protein / phosphoglyceride transfer family protein contains Pfam PF00650 : CRAL/TRIO domain; similar to polyphosphoinositide binding protein Ssh1p (GI:|2739044) {Glycine max}	2265.82	0.8539	0.11847	0.0033
At5g12950	expressed protein putative secreted protein SCF41.30c, Streptomyces coelicolor, EMBL:SCF41_30	2266.14	0.8625	0.11838	0.0033
At3g50630	kip-related protein 2 (KRP2) / cyclin-dependent kinase inhibitor 2 (ICK2) / cdc2a-interacting protein identical to Cdc2a-interacting protein (ICK2) (cyclin-dependent kinase inhibitor) [Arabidopsis thaliana] GI:7160669	2266.73	0.8388	0.11834	0.0033
At2g44400	DC1 domain-containing protein similar to GP|2435515|AF024504	2272.4	0.8021	0.11944	0.0034
At1g53840	pectinesterase family protein contains Pfam profile: PF01095 pectinesterase	2273.78	0.8448	0.11957	0.0034
At4g27300	S-locus protein kinase, putative similar to receptor protein kinase [Ipomoea trifida] gi|836954|gb|AAC23542; contains S-locus glycoprotein family domain, Pfam:PF00954	2275.11	0.8468	0.1197	0.0034
At3g47295	expressed protein	2286.79	0.8549	0.12215	0.00347
At1g12780	UDP-glucose 4-epimerase / UDP-galactose 4-epimerase / Galactowaldenase identical to SP|Q42605 [GB:CAA90941] from [Arabidopsis thaliana] (Arch. Biochem. Biophys. 327 (1), 27-34 (1996))	2287.66	0.8627	0.12218	0.00349
At1g58807	disease resistance protein (CC-NBS-LRR class), putative / PRM1 homolog, putative similar to disease resistance protein rpp8 [Arabidopsis thaliana] gi|3901294|gb|AAC78631; identical to cDNA RF45 mRNA for PRM1 homolog, partial cds GI:6520196	2290.9	0.8377	0.12274	0.0035
At1g33760	AP2 domain-containing transcription factor, putative similar to TINY GB: CAA64359 GI:1246403 from [Arabidopsis thaliana]; contains Pfam profile PF00847: AP2 domain	2291.86	0.854	0.12281	0.0035
At1g29110	cysteine proteinase, putative contains similarity to cysteine protease SPCP1 GI:13491750 from [Ipomoea batatas]	2294.25	0.8446	0.12317	0.0035
At2g40420	amino acid transporter family protein similar to neuronal glutamine transporter [Rattus norvegicus] GI:6978016; contains Pfam profile PF01490: Transmembrane amino acid transporter protein	2298.45	0.862	0.12397	0.00351
At1g33720	cytochrome P450, putative similar to SP|O64636 Cytochrome P450 76C1 (EC 1.14.-.-) {Arabidopsis thaliana}; contains Pfam profile PF00067: Cytochrome P450	2300.16	0.8585	0.1242	0.00353
At1g49540	transducin family protein / WD-40 repeat family protein similar to signal transducer and activator of transcription interacting protein 1 (GI:15929722) {Mus musculus}; similar to hypothetical protein GB:AAD43147 GI:5430747 from (Arabidopsis thaliana); contains Pfam PF00400: WD domain, G-beta repeat (11 copies, 2 weak)	2300.22	0.8575	0.12406	0.00353
At3g57410	villin 3 (VLN3) nearly identical to villin 3 (VLN3) [Arabidopsis thaliana] GI:3415117	2303.35	0.8576	0.12459	0.00358
At4g08470	mitogen-activated protein kinase, putative similar to mitogen-activated protein kinase [Arabidopsis thaliana] gi|1255448|dbj|BAA09057; contains Pfam PF00069: Protein kinase domain	2304.99	0.8522	0.12479	0.0036
At1g56060	expressed protein	2305.15	0.8567	0.12465	0.0036
At1g07000	exocyst subunit EXO70 family protein similar to leucine zipper protein GI:10177020 from [Arabidopsis thaliana] contains Pfam domain PF03081: Exo70 exocyst complex subunit;	2307.86	0.8494	0.12512	0.0036
At3g63420	heterotrimeric G protein gamma-subunit (AGG1)	2315.35	0.8694	0.12665	0.00363
At5g47590	heat shock protein-related contains similarity to mitochondrial small heat shock protein [Lycopersicon esculentum] gi|3492854|dbj|BAA32547	2318.42	0.8772	0.12722	0.00368
At1g01490	heavy-metal-associated domain-containing protein contains Pfam profile PF00403: Heavy-metal-associated domain	2324.77	0.8622	0.1285	0.0037
At5g05110	cysteine protease inhibitor, putative / cystatin, putative similar to cysteine proteinase inhibitor [Glycine max] GI:1944342; contains Pfam profile PF00031: Cystatin domain	2325.06	0.8512	0.12838	0.0037
At2g21120	expressed protein	2326.15	0.8552	0.12848	0.0037
At2g01180	phosphatidic acid phosphatase family protein / PAP2 family protein similar to phosphatidic acid phosphatase 2a2 [Cavia porcellus] GI:3641336; contains Pfam profile PF01569 PAP2 superfamily	2326.47	0.8654	0.12838	0.0037
At1g01560	mitogen-activated protein kinase, putative / MAPK, putative (MPK11) similar to MAP kinase 5 GI:4239889 from [Zea mays]; mitogen-activated protein kinase (MAPK)(AtMPK11), PMID:12119167	2328.55	0.8607	0.12871	0.00371
At2g15580	zinc finger (C3HC4-type RING finger) family protein contains Pfam profile: PF00097 zinc finger, C3HC4 type (RING finger)	2331.52	0.8576	0.1292	0.00375
At1g74100	sulfotransferase family protein similar to SP|P52837 Flavonol 4'-sulfotransferase (EC 2.8.2.-) (F4-ST) {Flaveria chloraefolia}; contains Pfam profile PF00685: Sulfotransferase domain	2332.12	0.8424	0.12917	0.00375
At2g45740	peroxisomal biogenesis factor 11 family protein / PEX11 family protein contains Pfam profile PF05648: Peroxisomal biogenesis factor 11 (PEX11)	2333.53	0.8542	0.12933	0.00378
At2g23270	expressed protein ; similar to GP|2464853|gnl|PID|e353149|Z99707	2334.09	0.8509	0.12931	0.0038
At5g51190	AP2 domain-containing transcription factor, putative contains similarity to ethylene responsive element binding factor	2334.48	0.9075	0.12922	0.0038
At2g32190	expressed protein	2341.89	0.8475	0.13079	0.0038
At3g27690	chlorophyll A-B binding protein (LHCB2:4) nearly identical to Lhcb2 protein [Arabidopsis thaliana] GI:4741950; similar to chlorophyll A-B binding protein 151 precursor (LHCP) GB:P27518 from [Gossypium hirsutum]; contains Pfam PF00504: Chlorophyll A-B binding protein	2348.16	0.8838	0.13206	0.00389
At5g17860	cation exchanger, putative (CAX7) contains similarity to SWISS-PROT:Q9HC58 NKX3_HUMAN Sodium/potassium/calcium exchanger 3 precursor {Homo sapiens}; Ca2+:Cation Antiporter (CaCA) Family member PMID:11500563	2351.65	0.8418	0.13273	0.0039
At3g25820	myrcene/ocimene synthase, putative similar to GI:9957293; contains Pfam profile: PF01397 terpene synthase family	2352.8	0.8451	0.13284	0.0039
At4g39940	adenylylsulfate kinase 2 (AKN2) identical to adenylylsulfate kinase 2, chloroplast precursor (APS kinase, Adenosine-5'phosphosulfate kinase, ATP adenosine-5'- phosphosulfate 3'-phosphotransferase) [Arabidopsis thaliana] SWISS-PROT:O49196	2356.68	0.8596	0.13358	0.0039
At1g01300	aspartyl protease family protein contains Pfam domain, PF00026: eukaryotic aspartyl protease	2357.53	0.8509	0.1336	0.0039
At2g18840	integral membrane Yip1 family protein contains Pfam domain, PF04893: Yip1 domain	2364.35	0.9627	0.13504	0.004
At2g33580	protein kinase family protein / peptidoglycan-binding LysM domain-containing protein protein kinase [Arabidopsis thaliana] GI:2852449; contains Pfam profiles PF01476: LysM domain, PF00069: Protein kinase domain	2366.97	0.8555	0.13547	0.004
At5g01710	expressed protein	2367.28	0.8697	0.13537	0.004
At1g78600	zinc finger (B-box type) family protein similar to zinc finger protein GI:3618316 from [Oryza sativa]	2367.46	0.8668	0.13526	0.004
At4g19330	kelch repeat-containing F-box family protein very low similarity to SKP1 interacting partner 6 [Arabidopsis thaliana] GI:10716957; contains Pfam profiles PF01344: Kelch motif, PF00646: F-box domain	2368.82	0.8561	0.13539	0.004
At3g55560	DNA-binding protein-related contains Pfam domain PF03479: Domain of unknown function (DUF296), found in AT-hook motifs Pfam:PF02178	2372.97	0.8643	0.13621	0.00402
At3g14990	4-methyl-5(b-hydroxyethyl)-thiazole monophosphate biosynthesis protein, putative supporting cDNA gi|11908017|gb|AF326856.1|; contains Pfam profile PF01965:DJ-1/PfpI family; identical to cDNA EST Athsr7 GI:5281061	2375.13	0.8527	0.13659	0.00406
At1g53890	expressed protein contains Pfam profile PF04525: Protein of unknown function (DUF567)	2375.48	0.8604	0.13648	0.00406
At2g26020	plant defensin-fusion protein, putative (PDF1.2b) plant defensin protein family member, personal communication, Bart Thomma (Bart.Thomma@agr.kuleuven.ac.be); similar to antifungal protein 1 preprotein [Raphanus sativus] gi|609322|gb|AAA69541	2377.04	0.8511	0.13669	0.00409
At5g21940	expressed protein supported by full length cDNA GI:22531282 from [Arabidopsis thaliana]	2378.9	0.8722	0.13695	0.0041
At1g16370	transporter-related low similarity to organic cation transporter OCTN1 from [Homo sapiens] GI:2605501, [Mus musculus] GI:4126605, [Rattus norvegicus] GI:5679326; contains Pfam profile PF00083: major facilitator superfamily protein	2379.78	0.8522	0.13699	0.0041
At1g56220	dormancy/auxin associated family protein similar to Auxin-repressed 12.5 kDa protein (Swiss-Prot:Q05349) [Fragaria ananassa]; similar to auxin-repressed protein (GI:927034) [Fragaria x ananassa]; similar to dormancy-associated protein (GI:2605887) [Pisum sativum]	2380.24	0.8651	0.13692	0.0041
At2g42280	basic helix-loop-helix (bHLH) family protein	2393.88	0.8764	0.14005	0.0042
At3g15356	legume lectin family protein contains Pfam domain, PF00139: Legume lectins beta domain	2394.8	0.8621	0.1401	0.0042
At3g52520	expressed protein	2397.41	0.8543	0.14053	0.0042
At1g29980	expressed protein contains Pfam profile PF04862: Protein of unknown function, DUF642	2398.52	0.8548	0.14062	0.0042
At2g42720	F-box family protein contains F-box domain Pfam:PF00646	2403.47	0.8054	0.14167	0.00428
At3g22530	expressed protein contains Pfam profile:PF00011 HSP20:Hsp20/alpha crystallin family	2410.96	0.6483	0.14331	0.0043
At3g58230	hypothetical protein	2414.22	1.0027	0.14395	0.00431
At5g48050	hypothetical protein low similarity to copia-like polyprotein [Arabidopsis thaliana] GI:13872712	2415.62	0.8391	0.14412	0.00434
At5g04170	calcium-binding EF hand family protein low similarity to peflin [Homo sapiens] GI:6015440; contains INTERPRO:IPR002048 calcium-binding EF-hand domain	2418.78	0.7974	0.14471	0.0044
At5g66650	expressed protein contains Pfam domain, PF04678: Protein of unknown function, DUF607	2420.66	0.8939	0.14498	0.0044
At5g47070	protein kinase, putative similar to protein kinase [Lophopyrum elongatum] gi|13022177|gb|AAK11674	2422.74	0.8529	0.1453	0.0044
At1g31350	F-box family protein similar to hypothetical protein GB:AAF24593 GI:6692128 from [Arabidopsis thaliana] ; similar to SKP1 interacting partner 2 (SKIP2) TIGR_Ath1:At5g67250	2424.65	0.8696	0.1456	0.0044
At2g23180	cytochrome P450, putative	2427.9	0.8719	0.14623	0.00443
At5g06720	peroxidase, putative identical to peroxidase [Arabidopsis thaliana] gi|1491617|emb|CAA68212	2429.87	0.7885	0.14654	0.00447
At2g33150	acetyl-CoA C-acyltransferase, putative / 3-ketoacyl-CoA thiolase, putative similar to 3-ketoacyl-CoA thiolase (E.C. 2.3.1.16) from [Arabidopsis thaliana] GI:2981616, [Cucumis sativus] GI:393707, [Cucurbita cv. Kurokawa Amakuri] GI:1694621; contains InterPro accession IPR002155: Thiolase	2433.78	0.8556	0.14734	0.0045
At3g23740	expressed protein	2438.57	0.9461	0.14837	0.0045
At3g61980	serine protease inhibitor, Kazal-type family protein contains Pfam domain PF00050: Kazal-type serine protease inhibitor domain	2440.54	0.8566	0.14869	0.00452
At5g21170	5'-AMP-activated protein kinase beta-2 subunit, putative similar to Swiss-Prot:Q9QZH4 5'-AMP-activated protein kinase, beta-2 subunit (AMPK beta-2 chain) [Rattus norvegicus]	2443.04	0.9039	0.14913	0.00457
At4g08850	leucine-rich repeat family protein / protein kinase family protein contains Pfam domains PF00560: Leucine Rich Repeat and PF00069: Protein kinase domain	2445.19	0.8635	0.14949	0.00459
At2g47910	expressed protein	2447.11	0.8179	0.14979	0.0046
At3g15353	metallothionein protein, putative	2454.75	0.8589	0.15153	0.00463
At5g54790	hypothetical protein	2456.64	0.7957	0.15183	0.00468
At4g04990	expressed protein contains Pfam domain PF05553: Cotton fiber expressed protein	2458.46	0.8098	0.1521	0.00469
At2g20150	expressed protein and genefinder	2460.05	0.858	0.15233	0.0047
At2g30942	expressed protein	2460.5	0.8609	0.15226	0.0047
At2g28910	CAX-interacting protein 4 (CAXIP4) contains Pfam domain PF00098: Zinc knuckle; identical to cDNA CAX-interacting protein 4 GI:27651998	2463.99	0.8663	0.15299	0.0047
At2g27190	iron(III)-zinc(II) purple acid phosphatase (PAP12) identical to iron(III)-zinc(II) purple acid phosphatase [precursor] SP:Q38924 from [Arabidopsis thaliana]	2466.29	0.8685	0.15339	0.00473
At1g55510	2-oxoisovalerate dehydrogenase, putative / 3-methyl-2-oxobutanoate dehydrogenase, putative / branched-chain alpha-keto acid dehydrogenase E1 beta subunit, putative strong similarity to branched chain alpha-keto acid dehydrogenase E1 beta subunit [Arabidopsis thaliana] GI:7021286; contains Pfam profiles PF02779: Transketolase, pyridine binding domain, PF02780: Transketolase, C-terminal domain	2466.78	0.8806	0.15331	0.00473
At4g35985	senescence/dehydration-associated protein-related similar to senescence-associated protein 12 [Hemerocallis hybrid cultivar] gi|3551958|gb|AAC34857; similar to early-responsive to dehydration stress ERD7 protein [Arabidopsis thaliana] gi|15320412|dbj|BAB63916	2468.47	0.8613	0.15358	0.00477
At1g62190	expressed protein	2468.69	0.9961	0.15344	0.00477
At1g78460	SOUL heme-binding family protein weak similarity to SOUL protein [Mus musculus] GI:4886906; contains Pfam profile PF04832: SOUL heme-binding protein	2469.6	0.8601	0.1535	0.00478
At1g52720	expressed protein	2473.8	0.8626	0.15436	0.0048
At2g32200	hypothetical protein	2474.82	0.8814	0.15445	0.0048
At5g62570	calmodulin-binding protein similar to calmodulin-binding protein TCB60 GI:1698548 from [Nicotiana tabacum]	2475.94	0.8484	0.15455	0.0048
At2g22860	phytosulfokines 2 (PSK2) identical to phytosulfokines 2 (PSK2) from [Arabidopsis thaliana]	2476.54	0.7853	0.15449	0.0048
At5g64570	glycosyl hydrolase family 3 protein	2477.52	0.858	0.15459	0.00481
At1g61255	expressed protein	2482.12	0.8607	0.15556	0.00488
At3g07195	proline-rich family protein	2482.37	0.8464	0.15545	0.00488
At5g18980	expressed protein	2491.22	0.9866	0.15752	0.00492
At4g23670	major latex protein-related / MLP-related low similarity to major latex protein {Papaver somniferum}[GI:294060] contains Pfam profile PF00407: Pathogenesis-related protein Bet v I family	2492.66	0.8653	0.15768	0.00496
At3g16560	protein phosphatase 2C-related / PP2C-related contains protein phosphatase 2C domain	2493.87	0.9655	0.15783	0.00498
At1g26410	FAD-binding domain-containing protein similar to SP|P30986 reticuline oxidase precursor (Berberine-bridge-forming enzyme) (BBE) (Tetrahydroprotoberberine synthase) [Eschscholzia californica]; contains PF01565 FAD binding domain	2493.9	0.8626	0.15763	0.00498
At4g00330	protein kinase family protein contains protein kinase domain, Pfam:PF00069	2494.24	0.8587	0.15753	0.00498
At2g37580	zinc finger (C3HC4-type RING finger) family protein contains Pfam profile: PF00097 zinc finger, C3HC4 type	2494.67	0.9826	0.15743	0.00498
At2g02930	glutathione S-transferase, putative	2494.84	0.8466	0.15731	0.00498
At2g20740	expressed protein	2497.32	0.8608	0.15774	0.005
At1g52030	myrosinase-binding protein, putative (F-ATMBP) identical to SP|Q9SAV1 Myrosinase binding protein-like f-AtMBP [Arabidopsis thaliana]; similar to myrosinase binding protein GI:1711295 from [Brassica napus]; contains Pfam PF01419: Jacalin-like lectin domain; identical to cDNA myrosinase-binding protein-like protein (MBP1.2) GI:6760446	2497.6	0.8702	0.15764	0.005
At1g33670	leucine-rich repeat family protein contains leucine rich-repeat domains Pfam:PF00560, INTERPRO:IPR001611; similar to receptor kinase-like protein GB:AAB82755 GI:2586083 from [Oryza longistaminata] (Science 270 (5243), 1804-1806 (1995))	2501.02	0.8642	0.15833	0.005
At1g14900	high-mobility-group protein / HMG-I/Y protein nearly identical to high-mobility-group protein HMG-I/Y protein [Arabidopsis thaliana] GI:1429211; contains Pfam profiles PF00538: linker histone H1 and H5 family, PF02178: AT hook motif	2502.07	0.8741	0.15843	0.005
At1g50650	stigma-specific Stig1 family protein low similarity to stigma-specific protein STIG1 [Nicotiana tabacum] GI:496647; contains Pfam profile PF04885: Stigma-specific protein, Stig1	2509.29	0.8644	0.16014	0.0051
At4g31550	WRKY family transcription factor contains Pfam profile: PF03106 WRKY DNA -binding domain	2509.45	0.8685	0.15998	0.0051
At3g16520	UDP-glucoronosyl/UDP-glucosyl transferase family protein contains Pfam profile: PF00201 UDP-glucoronosyl and UDP-glucosyl transferase	2516.42	0.8794	0.16163	0.00515
At3g49110	peroxidase 33 (PER33) (P33) (PRXCA) / neutral peroxidase C (PERC) identical to SP|P24101 Peroxidase 33 precursor (EC 1.11.1.7) (Atperox P33) (ATPCa) (Neutral peroxidase C) (PERC) {Arabidopsis thaliana}	2517.93	0.856	0.16182	0.00518
At1g32640	basic helix-loop-helix (bHLH) protein (RAP-1) identical to bHLH protein GB:CAA67885 GI:1465368 from [Arabidopsis thaliana]	2521.29	0.8653	0.16253	0.0052
At3g20790	oxidoreductase family protein weak similarity to SP|Q07982 Glucose--fructose oxidoreductase precursor (EC 1.1.99.28) {Zymomonas mobilis}; contains Pfam profiles PF01408: Oxidoreductase family NAD-binding Rossmann fold, PF02894: Oxidoreductase family C-terminal alpha/beta domain	2521.59	0.9403	0.16242	0.0052
At1g18800	nucleosome assembly protein (NAP) family protein similar to SP|Q01105|SET protein (HLA-DR associated protein II) (PHAPII) (Phosphatase 2A inhibitor I2PP2A) {Homo sapiens}; contains Pfam profile PF00956: Nucleosome assembly protein (NAP)	2522.97	0.8682	0.16258	0.0052
At5g24770	vegetative storage protein 2 (VSP2) identical to SP|O82122 Vegetative storage protein 2 precursor {Arabidopsis thaliana}; contains Pfam profile PF03767: HAD superfamily (subfamily IIIB) phosphatase	2524.83	0.8656	0.16289	0.0052
At1g25155	anthranilate synthase beta subunit, putative strong similarity to anthranilate synthase beta subunit GI:403434 from (Arabidopsis thaliana)	2525.31	0.8782	0.16284	0.0052
At5g44005	expressed protein	2526.28	0.8647	0.16288	0.0052
At4g39640	gamma-glutamyltranspeptidase family protein similar to SP|P19440 Gamma-glutamyltranspeptidase 1 precursor (EC 2.3.2.2) (Gamma-glutamyltransferase 1) (CD224 antigen) {Homo sapiens}; contains Pfam profilePF01019: Gamma-glutamyltranspeptidase	2527.42	0.8477	0.163	0.00522
At1g68530	very-long-chain fatty acid condensing enzyme (CUT1) identical to very-long-chain fatty acid condensing enzyme (CUT1) GB:AF129511 (required for cuticular wax biosynthesis and pollen fertility: Millar,A.A., et al., Plant Cell (1999))	2527.76	0.8549	0.16289	0.00522
At3g05500	rubber elongation factor (REF) family protein contains Pfam profile: PF05755 rubber elongation factor protein (REF)	2531.8	0.8572	0.16378	0.00529
At4g15417	ribonuclease III family protein similar to CAF protein (RNA helicase/RNAseIII) [Arabidopsis thaliana] GI:6102610; contains Pfam profile PF00636 RNase3 domain	2535.44	0.8028	0.16458	0.0053
At1g19090	serine/threonine protein kinase (RKF2) nearly identical to receptor-like serine/threonine kinase GI:2465925 from [Arabidopsis thaliana]; intron 3 was added to circumvent a frameshift. Either a sequencing error exists or this may be a pseudogene.	2537.7	0.8766	0.16499	0.0053
At5g45790	expressed protein ; expression supported by MPSS	2539.31	0.9833	0.16523	0.00532
At2g39010	aquaporin, putative similar to plasma membrane aquaporin 2b GI:7209560 from [Raphanus sativus]	2540.1	0.8734	0.16523	0.00536
At1g75830	plant defensin-fusion protein, putative (PDF1.1) identical to SP|P30224 Cysteine-rich antifungal protein 1 precursor (AFP1) (Anther-specific protein S18 homolog) {Arabidopsis thaliana}	2544.72	0.8586	0.16627	0.0054
At3g51880	high mobility group protein alpha (HMGalpha) / HMG protein alpha nearly identical to HMG protein (HMGalpha) [Arabidopsis thaliana] GI:2832357; contains Pfam profile PF00505: HMG (high mobility group) box	2544.75	0.8872	0.16609	0.0054
At3g60190	dynamin-like protein E (DL1E) nearly identical to dynamin-like protein E [Arabidopsis thaliana] GI:19423872; contains Pfam profiles PF01031: Dynamin central region, PF00350: Dynamin family, PF02212: Dynamin GTPase effector domain	2547.08	0.8666	0.16652	0.0054
At3g24550	protein kinase family protein contains Pfam domain PF00069: Protein kinase domain	2547.47	0.857	0.16642	0.0054
At1g22570	proton-dependent oligopeptide transport (POT) family protein contains Pfam profile: PF00854 POT family	2554.11	0.8655	0.16803	0.00549
At3g59060	basic helix-loop-helix (bHLH) family protein contains Pfam profile: PF00010 helix-loop-helix DNA-binding domain	2558.2	0.8727	0.16893	0.0055
At5g19080	zinc finger (C3HC4-type RING finger) family protein contains Pfam domain, PF00097: Zinc finger, C3HC4 type (RING finger)	2560.35	0.9999	0.16934	0.0055
At4g21570	expressed protein contains Pfam profile PF03619: Domain of unknown function	2561.06	0.8428	0.16933	0.0055
At1g49830	ethylene-responsive protein -related similarity to ER33 protein [Lycopersicon esculentum] GI:5669656	2561.71	0.8857	0.16933	0.00551
At2g15970	cold-acclimation protein, putative (FL3-5A3) similar to cold acclimation WCOR413-like protein gamma form [Hordeum vulgare] gi|18449100|gb|AAL69988; similar to stress-regulated protein SAP1 [Xerophyta viscosa] gi|21360378|gb|AAM47505; identical to cDNA cold acclimation protein WCOR413-like protein alpha form GI:10121840, cold acclimation protein homolog [Arabidopsis thaliana] GI:11127595	2569.83	0.8432	0.17134	0.0056
At1g58290	glutamyl-tRNA reductase 1 / GluTR (HEMA1) identical to glutamyl-tRNA reductase 1, chloroplast [SP|P42804]	2570.07	0.8681	0.17121	0.0056
At5g44240	haloacid dehalogenase-like hydrolase family protein similar to Potential phospholipid-transporting ATPase (EC 3.6.3.1) from {Mus musculus} SP|P70704, {Bos taurus} SP|Q29449; contains InterPro accession IPR005834: Haloacid dehalogenase-like hydrolase	2576.2	0.8557	0.1727	0.00569
At3g59850	polygalacturonase, putative / pectinase, putative similar to SP|P48979 Polygalacturonase precursor (EC 3.2.1.15) (PG) (Pectinase) {Prunus persica}; contains PF00295: Glycosyl hydrolases family 28 (polygalacturonases)	2579.12	0.9819	0.1733	0.0057
At1g19160	F-box family protein-related contains weak hit to TIGRFAM TIGR01640 : F-box protein interaction domain	2594.52	0.9752	0.17741	0.00581
At3g56870	hypothetical protein	2595.04	1.0085	0.17736	0.00584
At1g17420	lipoxygenase, putative similar to lipoxygenase gi:1495804 [Solanum tuberosum], gi:1654140 [Lycopersicon esculentum]	2598.39	0.8625	0.17809	0.00589
At4g02890	polyubiquitin (UBQ14) identical to GI:166795; similar to N. sylvestris hexameric polyubiquitin, GenBank accession number M74101	2599.67	0.8548	0.17824	0.0059
At2g26660	SPX (SYG1/Pho81/XPR1) domain-containing protein low similarity to NUC-2 [Neurospora crassa] GI:1399532, xenotropic and polytropic murine leukemia virus receptor [Mus musculus castaneus] GI:6093320; contains Pfam profile PF03105: SPX domain	2602.07	0.8702	0.17871	0.0059
At4g19160	expressed protein	2608.75	0.8849	0.18037	0.00599
At5g44290	protein kinase family protein contains Pfam domain, PF00069: Protein kinase domain	2610.09	0.8526	0.18055	0.006
At3g09830	protein kinase, putative similar to protein kinase [Lophopyrum elongatum] gi|13022177|gb|AAK11674	2612.18	0.8635	0.18091	0.006
At3g50770	calmodulin-related protein, putative similar to regulator of gene silencing calmodulin-related protein GI:12963415 from [Nicotiana tabacum]	2616.53	0.8675	0.18195	0.00603
At2g15390	xyloglucan fucosyltransferase, putative (FUT4) identical to SP|Q9SJP2 Probable fucosyltransferase 4 (EC 2.4.1.-) (AtFUT4) {Arabidopsis thaliana}; similar to SP|Q9SWH5 Galactoside 2-alpha-L-fucosyltransferase (EC 2.4.1.69) (Xyloglucan alpha-(1,2)-fucosyltransferase) (AtFUT1) {Arabidopsis thaliana}	2618.07	0.8632	0.18216	0.00608
At1g08125	Expressed protein	2618.31	0.8558	0.18203	0.00608
At3g53610	Ras-related GTP-binding protein, putative similar to Ras-related protein ARA-3 SP:P28186 from [Arabidopsis thaliana]	2619.36	0.8878	0.18211	0.00609
At5g19930	integral membrane family protein contains Pfam domain PF01940: Integral membrane protein	2623.07	0.9434	0.18296	0.0061
At1g68520	zinc finger (B-box type) family protein contains Pfam profile: PF00643 B-box zinc finger	2625.5	0.9299	0.18343	0.0061
At2g43530	trypsin inhibitor, putative similar to SP|P26780 Trypsin inhibitor 2 precursor (MTI-2) {Sinapis alba}	2634.38	0.8937	0.18577	0.0062
At3g57980	DNA-binding bromodomain-containing protein contains bromodomain, INTERPRO:IPR001487	2635.1	0.9833	0.18576	0.0062
At1g35210	expressed protein	2635.32	0.8802	0.18563	0.0062
At4g13110	BSD domain-containing protein contains Pfam profile PF03909: BSD domain	2636.06	0.8724	0.18562	0.00621
At1g53440	leucine-rich repeat family protein / protein kinase family protein contains Pfam domains PF00560: Leucine Rich Repeat and PF00069: Protein kinase domain	2645.31	0.8593	0.1881	0.0063
At4g04020	plastid-lipid associated protein PAP, putative / fibrillin, putative strong similarity to plastid-lipid associated proteins PAP1 GI:14248554, PAP2 GI:14248556 from [Brassica rapa], fibrillin [Brassica napus] GI:4139097; contains Pfam profile PF04755: PAP_fibrillin	2647.1	0.8612	0.18841	0.00631
At2g39660	protein kinase, putative similar to protein kinase gi|166809|gb|AAA18853	2647.78	0.8698	0.18838	0.00633
At4g34760	auxin-responsive family protein auxin-induced protein X15, Glycine max, PIR2:JQ1097	2650.21	0.8099	0.18887	0.00638
At5g66700	homeobox-leucine zipper family protein similar to Homeobox-leucine zipper protein HAT5 (HD-ZIP protein 5) (SP:Q02283) [Arabidopsis thaliana]; contains Pfam PF00046: Homeobox domain	2655.88	0.8755	0.19031	0.0064
At5g37560	zinc finger protein-related contains weak similarity to zinc fingers and Pfam:PF01485 IBR domain	2659.36	0.805	0.19112	0.00648
At1g05340	expressed protein	2663.75	0.8901	0.19221	0.0065
At2g39210	nodulin family protein similar to nodulin-like protein [Arabidopsis thaliana] GI:3329368, nodule-specific protein Nlj70 [Lotus japonicus] GI:3329366	2669.18	0.8667	0.19357	0.00658
At2g19020	rapid alkalinization factor (RALF) family protein	2672.25	0.9424	0.19425	0.00659
At3g26190	cytochrome P450 71B21, putative (CYP71B21) identical to Cytochrome P450 71B21 (SP:Q9LTM2) [Arabidopsis thaliana]; similar to cytochrome P450 GB:O65784 [Arabidopsis thaliana]	2676.43	0.8537	0.19525	0.0066
At1g15610	hypothetical protein	2678.15	0.9347	0.19552	0.00663
At5g17350	expressed protein	2679.63	0.8631	0.19577	0.00668
At5g38850	disease resistance protein (TIR-NBS-LRR class), putative domain signature TIR-NBS-LRR exists, suggestive of a disease resistance protein.	2681.14	0.8562	0.19598	0.00668
3xSSC	PC-1	2681.7	0.9541	0.19593	0.00669
At1g64230	ubiquitin-conjugating enzyme, putative identical or nearly so to Ubiquitin-conjugating enzymes SP|P35132, SP|P35131, SP|P35133 from {Arabidopsis thaliana}; contains Pfam profile PF00179: Ubiquitin-conjugating enzyme	2681.98	0.8727	0.19579	0.00669
At4g03410	peroxisomal membrane protein-related contains weak similarity to Swiss-Prot:P42925 22 kDa peroxisomal membrane protein [Mus musculus]	2683.51	0.8604	0.19601	0.0067
At5g66675	expressed protein	2684.1	0.8519	0.19599	0.0067
At4g27260	auxin-responsive GH3 family protein similar to auxin-responsive GH3 product [Glycine max] GI:18591; contains Pfam profile PF03321: GH3 auxin-responsive promoter	2684.69	0.8746	0.19595	0.0067
At4g22470	protease inhibitor/seed storage/lipid transfer protein (LTP) family protein similar to hydroxyproline-rich glycoprotein DZ-HRGP from Volvox carteri f. nagariensis GP|6523547; contains Pfam profile PF00234 Protease inhibitor/seed storage/LTP family	2684.86	0.8713	0.19577	0.0067
At1g33970	avirulence-responsive protein, putative / avirulence induced gene protein, putative / AIG protein, putative similar to SP|P54120 AIG1 protein {Arabidopsis thaliana}; contains Pfam profile PF04548: AIG1 family	2687.91	0.8688	0.19645	0.00674
At5g61010	exocyst subunit EXO70 family protein leucine zipper-containing protein, tomato, PIR:S21495; contains Pfam domain PF03081: Exo70 exocyst complex subunit; similar to rexo70 (GI:2827160) {Rattus norvegicus}	2689.37	0.8905	0.19666	0.00678
At5g46050	proton-dependent oligopeptide transport (POT) family protein contains Pfam profile: PF00854 POT family	2692.42	0.86	0.19734	0.0068
At2g20230	expressed protein	2694.66	0.8822	0.19782	0.0068
At2g29460	glutathione S-transferase, putative	2699.92	0.867	0.19916	0.00688
At3g03020	expressed protein	2701.03	0.8542	0.19927	0.00689
At4g25390	protein kinase family protein contains protein kinase domain, Pfam:PF00069	2701.09	0.8789	0.19908	0.00689
At4g19880	glutathione S-transferase-related contains weak hit to Pfam profile PF00043: Glutathione S-transferase, C-terminal domain	2703.61	0.895	0.19961	0.0069
At4g23882	heavy-metal-associated domain-containing protein	2705.88	0.8821	0.20007	0.0069
At5g47220	ethylene-responsive element-binding factor 2 (ERF2) identical to SP|O80338 Ethylene responsive element binding factor 2 (AtERF2) [Arabidopsis thaliana]	2707.72	0.8883	0.20042	0.00696
At1g64710	alcohol dehydrogenase, putative similar to alcohol dehydrogenase GI:551257 from [Nicotiana tabacum]	2711.97	0.8659	0.20147	0.007
At5g40830	expressed protein	2718.79	0.892	0.20332	0.00708
At2g33770	ubiquitin-conjugating enzyme family protein low similarity to ubiquitin-conjugating BIR-domain enzyme APOLLON [Homo sapiens] GI:8489831, ubiquitin-conjugating enzyme [Mus musculus] GI:3319990; contains Pfam profile PF00179: Ubiquitin-conjugating enzyme	2720.89	0.8666	0.20371	0.00709
At5g49220	expressed protein	2722.97	0.8708	0.20413	0.0071
At2g17730	zinc finger (C3HC4-type RING finger) family protein contains Pfam PF00097: Zinc finger, C3HC4 type (RING finger) domain; similar to RING-H2 finger protein RHA3a (GI:3790573) [Arabidopsis thaliana]; similar to ReMembR-H2 protein JR700 (GI:6942147) [Arabidopsis thaliana]	2724.34	0.9081	0.20433	0.0071
At2g01850	xyloglucan:xyloglucosyl transferase / xyloglucan endotransglycosylase / endo-xyloglucan transferase (EXGT-A3) identical to endoxyloglucan transferase [Arabidopsis thaliana] GI:5533313	2729.31	0.8939	0.20562	0.00719
At3g16920	glycoside hydrolase family 19 protein similar to class I chitinase GI:7798670 from [Arabis microphylla]	2733.04	0.9379	0.20652	0.0072
At2g25900	zinc finger (CCCH-type) family protein contains Pfam domain, PF00642: Zinc finger C-x8-C-x5-C-x3-H type (and similar)	2734.81	0.8871	0.20684	0.00721
At3g47160	expressed protein similar to MTD2 [Medicago truncatula] GI:9294812; supporting cDNA gi|25083983|gb|BT002136.1|	2737.71	0.8656	0.20751	0.00728
At1g24909	anthranilate synthase beta subunit, putative strong similarity to anthranilate synthase beta subunit GI:403434 from (Arabidopsis thaliana)	2739.92	0.8958	0.20795	0.00729
At1g55060	polyubiquitin (UBQ12) identical to polyubiquitin (ubq12) gene sequence GI:304121 from [Arabidopsis thaliana]	2744.23	0.8682	0.20905	0.00731
At5g01720	F-box family protein (FBL3) contains similarity to leucine-rich repeats containing F-box protein FBL3 GI:5919219 from [Homo sapiens]	2745.17	0.8844	0.20911	0.00732
At3g16190	isochorismatase hydrolase family protein low similarity to SP|P32400 N-carbamoylsarcosine amidase (EC 3.5.1.59) (N-carbamoylsarcosine amidohydrolase) {Arthrobacter sp}; contains Pfam profile PF00857: isochorismatase family protein	2748.51	0.8743	0.20993	0.00739
At3g01790	ribosomal protein L13 family protein similar to putative ribosomal protein L13 GB:AAC07691 [Aquifex aeolicus]	2749.89	0.8723	0.2101	0.0074
At5g11740	arabinogalactan-protein (AGP15) identical to gi|10880507|gb|AAG24283	2754.1	0.8739	0.21119	0.00741
At1g61470	CCR4-NOT transcription complex protein, putative similar to SWISS-PROT:Q60809 CCR4-NOT transcription complex, subunit 7 (CCR4-associated factor 1, (CAF1) [Mus musculus]	2758.72	0.8706	0.21239	0.00749
At3g01520	universal stress protein (USP) family protein similar to ER6 protein (GI:5669654) [Lycopersicon esculentum]; contains Pfam profile PF00582: universal stress protein family	2762.96	0.8803	0.21347	0.00751
At4g13530	expressed protein predicted protein, Arabidopsis thaliana	2763.06	0.8745	0.21328	0.00752
At3g09440	heat shock cognate 70 kDa protein 3 (HSC70-3) (HSP70-3) identical to SP|O65719 Heat shock cognate 70 kDa protein 3 (Hsc70.3) {Arabidopsis thaliana}	2769.36	0.9007	0.21501	0.0076
At4g09830	expressed protein	2770.42	0.8839	0.21509	0.0076
At4g05320	polyubiquitin (UBQ10) (SEN3) senescence-associated protein; identical to GI:870791	2774.42	0.8606	0.21609	0.00768
At2g35980	harpin-induced family protein (YLS9) / HIN1 family protein / harpin-responsive family protein similar to harpin-induced protein hin1 ( GI:1619321) [Nicotiana tabacum]; identical to cDNA YLS9 mRNA for hin1 homolog GI:13122295	2778.94	0.8618	0.21729	0.0077
At3g54010	peptidyl-prolyl cis-trans isomerase, putative / FK506-binding protein, putative / pasticcino 1-D (PAS1-D) nearly identical to pasticcino 1-D [Arabidopsis thaliana] GI:3080740	2783.19	0.8758	0.2184	0.00778
At3g06080	expressed protein identical to unknown protein GB:AAF30301 from [Arabidopsis thaliana]	2793.65	0.8917	0.22146	0.00789
At1g21326	VQ motif-containing protein contains PF05678: VQ motif	2794.46	0.8671	0.22149	0.00789
At1g65690	harpin-induced protein-related / HIN1-related / harpin-responsive protein-related similar to hin1 homolog (GI:13122296) [Arabidopsis thaliana]; similar to hin1 (GI:22830759) [Nicotiana tabacum]; contains 1 transmembrane domain;	2796.09	0.8675	0.22178	0.0079
At1g24330	armadillo/beta-catenin repeat family protein / U-box domain-containing family protein contains Pfam domain, PF00514: Armadillo/beta-catenin-like repeats and Pfam, PF04564: U-box domain	2799.89	0.8754	0.22276	0.00797
At4g25310	oxidoreductase, 2OG-Fe(II) oxygenase family protein similar to flavonol synthase [Petunia x hybrida][GI:311658], [Solanum tuberosum][GI:1039356]; contains PF03171 2OG-Fe(II) oxygenase superfamily domain	2805.52	0.8715	0.22432	0.008
At1g66160	U-box domain-containing protein similar to immediate-early fungal elicitor protein CMPG1 [Petroselinum crispum] GI:14582200; contains Pfam profile PF04564: U-box domain	2807.64	0.875	0.22473	0.00801
At1g17620	expressed protein	2811.93	0.8762	0.22589	0.00809
At5g19120	expressed protein low similarity to extracellular dermal glycoprotein EDGP precursor [Daucus carota] GI:285741, SP|P13917 Basic 7S globulin precursor {Glycine max}	2814.11	0.8884	0.22633	0.0081
At5g08520	myb family transcription factor contains Pfam profile: PF00249 myb-like DNA-binding domain	2814.46	0.8858	0.22621	0.0081
At1g16300	glyceraldehyde 3-phosphate dehydrogenase, cytosolic, putative / NAD-dependent glyceraldehyde-3-phosphate dehydrogenase, putative similar to glyceraldehyde-3-phosphate dehydrogenase [Pinus sylvestris] GI:1100223; contains Pfam profiles PF02800: Glyceraldehyde 3-phosphate dehydrogenase C-terminal domain, PF00044: Glyceraldehyde 3-phosphate dehydrogenase NAD binding domain	2814.78	0.8717	0.2261	0.0081
At3g07700	ABC1 family protein contains Pfam domain, PF03109: ABC1 family	2818.27	0.8774	0.22696	0.00818
At1g17990	12-oxophytodienoate reductase, putative similar to OPR1 [GI:3882355] and OPR2 [GI:3882356]	2819.85	0.856	0.22724	0.00819
At2g43960	SWAP (Suppressor-of-White-APricot)/surp domain-containing protein contains Pfam profile: PF01805 surp module	2820.05	0.9958	0.22705	0.00819
At3g23230	ethylene-responsive factor, putative similar to EREBP-4 GB:BAA07323 from [Nicotiana tabacum]	2824.75	0.874	0.22836	0.00822
At3g24520	heat shock transcription factor family protein contains Pfam profile: PF00447 HSF-type DNA-binding domain	2827.48	0.8654	0.229	0.00828
At4g04960	lectin protein kinase, putative similar to receptor lectin kinase 3 [Arabidopsis thaliana] gi|4100060|gb|AAD00733; contains protein kinase domain, Pfam:PF00069; contains legume lectins alpha and beta domains, Pfam:PF00138 and Pfam:PF00139	2833.66	0.882	0.23077	0.00832
At3g62820	invertase/pectin methylesterase inhibitor family protein low similarity to pectinesterase from Arabidopsis thaliana SP|Q43867, Lycopersicon esculentum SP|Q43143; contains Pfam profile PF04043: Plant invertase/pectin methylesterase inhibitor	2836.19	0.8648	0.23135	0.00839
At5g24640	expressed protein similar to unknown protein (gb|AAC02775.1)	2837.62	0.8703	0.23156	0.00839
At5g19190	expressed protein predicted protein, Arabidopsis thaliana	2838.39	0.8878	0.23158	0.00839
At4g37530	peroxidase, putative similar to peroxidase [Arabidopsis thaliana] gi|1402906|emb|CAA66958; identical to Pfam profile PF00141: Peroxidase; identical to cDNA peroxidase ATP37 GI:18874553	2838.69	0.8706	0.23143	0.00839
At3g10985	wound-responsive protein-related similar to SP|P20144 Wound-induced protein 1 {Solanum tuberosum}	2842.62	0.8748	0.23251	0.00845
At4g03180	expressed protein	2843.39	1.0105	0.23251	0.00848
At5g20230	plastocyanin-like domain-containing protein	2845.71	0.9071	0.23302	0.00849
At1g23205	invertase/pectin methylesterase inhibitor family protein low similarity to pectinesterase from Phaseolus vulgaris SP|Q43111, Lycopersicon esculentum SP|Q43143; contains Pfam profile PF04043: Plant invertase/pectin methylesterase inhibitor	2845.97	0.8643	0.2329	0.00849
At4g36550	U-box domain-containing protein low similarity to immediate-early fungal elicitor protein CMPG1 [Petroselinum crispum] GI:14582200; contains Pfam profile PF04564: U-box domain	2847.72	0.8698	0.23323	0.0085
At5g61510	NADP-dependent oxidoreductase, putative similar to zeta-crystallin homolog TED2 from Zinnia elegans [gi:531096]; contains Pfam zinc-binding dehydrogenase domain PF00107	2847.93	0.8671	0.23303	0.0085
At5g63410	leucine-rich repeat transmembrane protein kinase, putative contains similarity to receptor-like protein kinase	2851.6	0.9066	0.23398	0.00858
At3g10020	expressed protein	2854.2	0.8986	0.23463	0.00859
At2g04030	heat shock protein, putative strong similarity to heat shock protein [Arabidopsis thaliana] GI:1906830; contains Pfam profiles PF02518: ATPase, histidine kinase-, DNA gyrase B-, and HSP90-like domain protein, PF00183: Hsp90 protein	2856.3	0.8089	0.23505	0.0086
At4g27480	glycosyltransferase family 14 protein / core-2/I-branching enzyme family protein contains Pfam profile: PF02485 Core-2/I-Branching enzyme	2857.19	0.8652	0.2351	0.0086
At1g15040	glutamine amidotransferase-related	2860.22	0.8862	0.23585	0.00868
At1g56660	expressed protein	2863.17	0.8797	0.23656	0.00869
At1g47128	cysteine proteinase (RD21A) / thiol protease identical to SP|P43297 Cysteine proteinase RD21A precursor (EC 3.4.22.-) {Arabidopsis thaliana}, thiol protease RD21A SP:P43297 from [Arabidopsis thaliana]	2865.31	0.8677	0.23704	0.0087
At2g29720	monooxygenase family protein nearly identical to CTF2B [GI:4164578][Plant Physiol. 119, 364 (1999), PGR99-008]	2866.31	0.873	0.23713	0.00871
At2g05850	serine carboxypeptidase S10 family protein similar to SP|P52711 Serine carboxypeptidase II-3 precursor (EC 3.4.16.6) Hordeum vulgare; contains Pfam profile PF0450 serine carboxypeptidase	2866.4	0.8578	0.23692	0.00871
At3g13300	transducin family protein / WD-40 repeat family protein contains 2 WD-40 repeats (PF00400); autoantigen locus HUMAUTANT (GI:533202) [Homo sapiens] and autoantigen locus HSU17474 (GI:596134) [Homo sapiens]	2870.36	0.7908	0.23796	0.00879
At1g56300	DNAJ heat shock N-terminal domain-containing protein similar to SP|Q9QYI7 DnaJ homolog subfamily B member 8 Mus musculus; contains Pfam profile: PF00226: DnaJ domain	2872.84	0.8788	0.23853	0.0088
At1g15400	expressed protein ESTs gb|H37295 and gb|R64895 come from this gene	2873.12	0.8855	0.23838	0.0088
At2g21500	expressed protein	2873.56	0.8957	0.23829	0.0088
At2g36950	heavy-metal-associated domain-containing protein nearly identical to farnesylated protein ATFP2 [GI:4097545] Pfam profile PF00403: Heavy-metal-associated domain	2874.94	0.8946	0.23851	0.00883
At1g64720	expressed protein weak similarity to SP|P53809 Phosphatidylcholine transfer protein (PC-TP) {Rattus norvegicus}	2875.27	0.9133	0.23839	0.00883
At3g15530	expressed protein	2876.4	0.8673	0.23849	0.00888
At4g28005	expressed protein ; expression supported by MPSS	2877.12	0.8604	0.23849	0.00889
At4g17970	expressed protein contains Pfam profile PF01027: Uncharacterized protein family UPF0005	2879.4	0.8627	0.23901	0.00889
At2g11345	hypothetical protein similar to At3g42690, At4g04130	2880.46	0.9113	0.23911	0.0089
At2g42760	expressed protein	2880.56	0.8588	0.23891	0.0089
At4g29600	cytidine deaminase, putative / cytidine aminohydrolase, putative identical to cytidine deaminase 7 (CDA7) [Arabidopsis thaliana] GI:3818574, cytidine deaminase homolog DesC [Arabidopsis thaliana] GI:4836445; similar to cytidine deaminase (CDD) [Arabidopsis thaliana] GI:3046700; contains Pfam profile PF00383: Cytidine and deoxycytidylate deaminase zinc-binding	2886.32	0.881	0.24057	0.00899
At1g26420	FAD-binding domain-containing protein similar to SP|P30986 reticuline oxidase precursor (Berberine-bridge-forming enzyme) (BBE) (Tetrahydroprotoberberine synthase) [Eschscholzia californica]; contains PF01565 FAD binding domain	2890.34	0.8706	0.24165	0.009
At4g11660	heat shock factor protein 7 (HSF7) / heat shock transcription factor 7 (HSTF7) identical to heat shock factor protein 7 (HSF7) SP:Q9T0D3 from [Arabidopsis thaliana]	2892.41	0.7553	0.24211	0.00908
At1g29390	stress-responsive protein, putative similar to cold acclimation WCOR413-like protein gamma form [Hordeum vulgare] gi|18449100|gb|AAL69988; similar to stress-regulated protein SAP1 [Xerophyta viscosa] gi|21360378|gb|AAM47505	2892.57	0.8732	0.24191	0.00908
At3g47800	aldose 1-epimerase family protein similar to ALDOSE 1-EPIMERASE PRECURSOR GB:P05149 [SP|P05149] from [Acinetobacter calcoaceticus]; contains Pfam profile PF01263 Aldose 1-epimerase	2893.29	0.8796	0.24191	0.00909
At3g57930	expressed protein	2903.04	0.8784	0.24495	0.00919
At2g19385	expressed protein weak similarity to Cell growth regulating nucleolar protein (Swiss-Prot:Q08288) [Mus musculus]	2904.56	0.8791	0.24522	0.0092
At1g33610	leucine-rich repeat family protein contains leucine rich-repeat (LRR) domains Pfam:PF00560, INTERPRO:IPR001611	2907.6	0.8969	0.24602	0.00925
At5g66880	serine/threonine protein kinase, putative similar to serine-threonine protein kinase [Triticum aestivum] gi|2055374|gb|AAB58348	2911.31	0.8667	0.24701	0.00929
At1g24260	MADS-box protein (AGL9) strongly similar to GB:O22456, MADS-box protein, Location of EST gb|H37053	2912.29	0.8839	0.24708	0.00929
At1g69490	no apical meristem (NAM) family protein similar to N-term half of NAC domain protein NAM [Arabidopsis thaliana] GI:4325282	2912.43	0.8815	0.24688	0.0093
At3g26380	glycosyl hydrolase family protein 27 / alpha-galactosidase family protein / melibiase family protein similar to alpha-galactosidase GI:10944326 from [Phanerochaete chrysosporium]	2913.36	0.882	0.24697	0.0093
At1g30757	expressed protein	2913.42	0.8781	0.24674	0.0093
At4g21810	Der1-like family protein / degradation in the ER-like family protein contains Pfam profile: PF04511 Der1-like family	2919.58	0.8853	0.24855	0.00939
At3g07760	expressed protein	2919.61	0.8744	0.24831	0.00939
At2g16430	purple acid phosphatase (PAP10) identical to purple acid phosphatase (PAP10) GI:20257482 from [Arabidopsis thaliana]	2920.51	0.8716	0.24839	0.0094
At4g21960	peroxidase 42 (PER42) (P42) (PRXR1) identical to SP|Q9SB81 Peroxidase 42 precursor (EC 1.11.1.7) (Atperox P42) (PRXR1) (ATP1a/ATP1b) {Arabidopsis thaliana}	2923.19	0.9071	0.24902	0.00945
At3g23550	MATE efflux family protein similar to ripening regulated protein DDTFR18 [Lycopersicon esculentum] GI:12231296; contains Pfam profile: PF01554 uncharacterized membrane protein family	2923.66	0.8644	0.24894	0.00948
At2g38860	proteaseI (pfpI)-like protein (YLS5) contains Pfam profile PF01965: DJ-1/PfpI family; supporting cDNA gi|13122287|dbj|AB047808.1|; identical to proteaseI (pfpI)-like protein [Arabidopsis thaliana] GI:13122288, cDNA proteaseI (pfpI)-like protein GI:13122287	2927.34	0.8899	0.24994	0.00949
At5g61160	transferase family protein similar to anthocyanin 5-aromatic acyltransferase from Gentiana triflora GI:4185599, malonyl CoA:anthocyanin 5-O-glucoside-6'''-O-malonyltransferase from Perilla frutescens GI:17980232, Salvia splendens GI:17980234; contains Pfam profile PF02458 transferase family	2931.86	0.9473	0.25122	0.00958
At3g08510	phosphoinositide-specific phospholipase C (PLC2) identical to phosphoinositide specific phospholipase C(AtPLC2) GI:857374 [Arabidopsis thaliana]	2933.24	0.8814	0.25144	0.00959
At5g41740	disease resistance protein (TIR-NBS-LRR class), putative domain signature TIR-NBS-LRR exists, suggestive of a disease resistance protein.	2941.56	0.8992	0.25402	0.00969
At2g41330	glutaredoxin family protein contains Pfam profile PF00462: Glutaredoxin	2944.84	0.8772	0.2549	0.0097
At3g26170	cytochrome P450 71B19, putative (CYP71B19) Identical to cytochrome P450 71B19 (SP:Q9LTM4)[Arabidopsis thaliana];similar to cytochrome P450 GB:O65784 [Arabidopsis thaliana]	2951.25	0.8796	0.25685	0.0098
At5g20190	expressed protein	2952.79	0.8681	0.25711	0.0098
At2g40710	expressed protein	2953.7	0.8772	0.25716	0.00984
At3g15510	no apical meristem (NAM) family protein (NAC2) identical to AtNAC2 [Arabidopsis thaliana] GI:12060426; contains Pfam PF02365: No apical meristem (NAM) domain; similar to jasmonic acid 2 GB:AAF04915 from [Lycopersicon esculentum]	2963.87	0.8903	0.26044	0.00999
At5g63130	octicosapeptide/Phox/Bem1p (PB1) domain-containing protein contains Pfam profile PF00564: PB1 domain	2964.49	0.8868	0.26039	0.00999
At3g15630	expressed protein	2966.74	0.8952	0.2609	0.01
At1g71040	multi-copper oxidase type I family protein similar to SP|P07788 Spore coat protein A {Bacillus subtilis}; contains Pfam profile PF00394: Multicopper oxidase	2970.82	0.8692	0.26209	0.01009
At2g20960	expressed protein pEARLI 4 gene product [Arabidopsis thaliana] GI:871782	2972.48	0.8859	0.26241	0.01009
At1g21090	hydroxyproline-rich glycoprotein family protein	2980	0.8783	0.26476	0.01019
At4g28390	ADP, ATP carrier protein, mitochondrial, putative / ADP/ATP translocase, putative / adenine nucleotide translocator, putative similar to mitochondrial ADP,ATP carrier protein SP:P12857 from [Zea mays]	2995.47	0.8793	0.26999	0.01039
At1g54170	ataxin-2-related similar to SCA2 (GI:1770390) [Homo sapiens]; similar to ataxin-2 (GI:3005020) [Mus musculus]	2997.42	0.9253	0.27042	0.0104
At5g64000	3'(2'),5'-bisphosphate nucleotidase, putative / inositol polyphosphate 1-phosphatase, putative similar to SP|Q42546 3'(2'),5'-bisphosphate nucleotidase (EC 3.1.3.7) {Arabidopsis thaliana}; contains Pfam profile PF00459: Inositol monophosphatase family	2999.56	0.8747	0.27089	0.01048
At3g45230	hydroxyproline-rich glycoprotein family protein contains proline-rich extensin domains, INTERPRO:IPR002965; related to vegetative cell wall protein gp1 [Chlamydomonas reinhardtii] gi|12018147|gb|AAG45420	2999.7	0.8825	0.27069	0.01049
At4g31860	protein phosphatase 2C, putative / PP2C, putative protein phosphatase 2C, Schizosaccharomyces pombe, PIR2:S54297	3006.27	0.8925	0.27276	0.01058
At1g56140	leucine-rich repeat family protein / protein kinase family protein contains Pfam domains PF00560: Leucine Rich Repeat and PF00069: Protein kinase domain	3006.37	0.8751	0.27255	0.01058
At3g44310	nitrilase 1 (NIT1) identical to SP|P32961 Nitrilase 1 (EC 3.5.5.1) {Arabidopsis thaliana}	3007.05	0.9011	0.27252	0.01059
At1g53310	phosphoenolpyruvate carboxylase, putative / PEP carboxylase, putative (PPC1) strong similarity to SP|P29196 Phosphoenolpyruvate carboxylase (EC 4.1.1.31) (PEPCASE) {Solanum tuberosum}; contains Pfam profile PF00311: phosphoenolpyruvate carboxylase	3010.21	0.8711	0.27337	0.0106
At2g18660	expansin family protein (EXPR3) identical to Expansin-related protein 3 precursor (Ath-ExpGamma-1.2) (Swiss-Prot:Q9ZV52) [Arabidopsis thaliana]; contains Prosite PS00092: N-6 Adenine-specific DNA methylases signature;	3017.9	0.8737	0.27589	0.0107
At4g27657	expressed protein	3019.37	0.8786	0.27614	0.01072
At2g30360	CBL-interacting protein kinase 11 (CIPK11) identical to CBL-interacting protein kinase 11 [Arabidopsis thaliana] gi|13249121|gb|AAK16686; contains Pfam profiles PF00069: Protein kinase domain and PF03822: NAF domain; identical to cDNA CBL-interacting protein kinase 11 (CIPK11)partial cds GI:13249120	3019.43	0.8703	0.27591	0.01072
At3g11840	U-box domain-containing protein low similarity to immediate-early fungal elicitor protein CMPG1 [Petroselinum crispum] GI:14582200; contains Pfam profile PF04564: U-box domain	3021.26	0.8733	0.27628	0.01079
At1g22190	AP2 domain-containing transcription factor, putative similar to AP2 domain containing protein RAP2.4 GI:2281633 from [Arabidopsis thaliana]	3022.65	0.8827	0.27652	0.01079
At1g11650	RNA-binding protein 45 (RBP45), putative similar to gb|U90212 DNA binding protein ACBF from Nicotiana tabacum and contains 3 PF|00076 RNA recognition motif domains. ESTs gb|T44278, gb|R65195, gb|N65904, gb|H37499, gb|R90487, gb|N95952, gb|T44278, gb|Z20166, gb|N96891, gb|W43137, gb|F15504, gb|F1	3022.66	0.8853	0.27624	0.01079
At1g77680	ribonuclease II family protein weak similarity to SP|P37202 Mitotic control protein dis3 {Schizosaccharomyces pombe}; contains Pfam profile PF00773: RNB-like protein	3023.87	0.8749	0.27641	0.0108
At3g05630	phospholipase D, putative (PLDP2) identical to SP|Q9M9W8 Phospholipase D p2 (EC 3.1.4.4) (AtPLDp2) (Phospholipase D2 PHOX and PX containing domain) (Phospholipase D zeta 2) (PLDzeta2) {Arabidopsis thaliana}; similar to phospholipase D GB:BAA24577 from [Rattus norvegicus]; contains Pfam profile: PF00614 phospholipase D, PF00169 PH domain, PF00787 PX domain	3025.09	0.8709	0.27659	0.0108
At4g30390	expressed protein	3025.63	0.8824	0.27651	0.0108
At5g03720	heat shock transcription factor family protein contains Pfam profile: PF00447 HSF-type DNA-binding domain	3026.1	0.8736	0.27641	0.0108
At3g45040	phosphatidate cytidylyltransferase family protein weak similarity to SP|P20048 Dolichol kinase (EC 2.7.1.108) {Saccharomyces cerevisiae}; contains Pfam profile: PF01148 phosphatidate cytidylyltransferase	3027.62	0.8489	0.2767	0.01086
At2g24270	NADP-dependent glyceraldehyde-3-phosphate dehydrogenase, putative similar to NADP-dependent glyceraldehyde-3-phosphate dehydrogenase (NON-phosphorylating glyceraldehyde 3-phosphate; glyceraldehyde-3-phosphate dehydrogenase [NADP+]) [Nicotiana plumbaginifolia] SWISS-PROT:P93338	3028.55	0.8814	0.27674	0.01089
At4g32150	synaptobrevin family protein similar to Synaptobrevin-like protein 1 (SP:P51809) [Homo sapiens]	3029.05	0.881	0.27666	0.01089
At1g27300	expressed protein	3029.32	0.876	0.2765	0.01089
At4g14270	expressed protein	3031.72	0.8926	0.27708	0.0109
At1g64660	Cys/Met metabolism pyridoxal-phosphate-dependent enzyme family protein similar to SP|P13254 Methionine gamma-lyase (EC 4.4.1.11) (L-methioninase) {Pseudomonas putida}; contains Pfam profile PF01053: Cys/Met metabolism PLP-dependent enzyme	3034.16	0.8755	0.2777	0.01094
At1g48990	glycine-rich protein / oleosin contains Pfam profile: PF01277 oleosin	3037.31	0.8268	0.27856	0.01099
At3g62150	multidrug resistant (MDR) ABC transporter, putative similar to multidrug-resistant protein CjMDR1 GI:14715462 from [Coptis japonica]; contains Pfam profiles PF00005: ABC transporter, PF00664: ABC transporter transmembrane region	3037.65	0.8752	0.2784	0.01099
At2g33270	thioredoxin family protein contains Pfam profile: PF00085 Thioredoxin	3038.9	0.8399	0.27856	0.011
At5g55930	oligopeptide transporter OPT family protein similar to SP|P40900 Sexual differentiation process protein isp4 {Schizosaccharomyces pombe}, oligopeptide transporter Opt1p [Candida albicans] GI:2367386; contains Pfam profile PF03169: OPT oligopeptide transporter protein	3038.97	0.8645	0.27834	0.011
At2g45870	expressed protein contains Pfam profile PF05249: Uncharacterised protein family (UPF0187)	3039.32	0.878	0.27819	0.011
At2g42300	basic helix-loop-helix (bHLH) family protein contains Pfam profile: PF00010 helix-loop-helix DNA-binding domain	3042.34	0.9584	0.279	0.01108
At3g62290	ADP-ribosylation factor identical to GP:166586 ADP-ribosylation factor {Arabidopsis thaliana}; ADP-ribosylation factor 1 - Arabidopsis thaliana, PIR:S28875	3045.59	0.9107	0.27992	0.0111
At1g76090	S-adenosyl-methionine-sterol-C-methyltransferase identical to S-adenosyl-methionine-sterol-C-methyltransferase GI:2246456 from [Arabidopsis thaliana]	3049.91	0.8988	0.28121	0.01119
At2g26740	epoxide hydrolase, soluble (sEH) identical to ATsEH [Arabidopsis thaliana] GI:1109600	3052.2	0.8744	0.28176	0.0112
At2g43520	trypsin inhibitor, putative similar to SP|P26780 Trypsin inhibitor 2 precursor (MTI-2) {Sinapis alba}	3052.94	0.8784	0.28175	0.0112
At3g63400	peptidyl-prolyl cis-trans isomerase cyclophilin-type family protein similar to cyclophylin [Digitalis lanata] GI:1563719; contains Pfam profile PF00160: peptidyl-prolyl cis-trans isomerase, cyclophilin-type; contains AT-donor splice site at intron 9	3060.19	0.8782	0.28413	0.0113
At4g29280	expressed protein ; expression supported by MPSS	3065.28	0.9879	0.28569	0.01139
At2g45170	autophagy 8e (APG8e) identical to autophagy 8e [Arabidopsis thaliana] GI:19912159; contains Pfam profile PF02991: Microtubule associated protein 1A/1B, light chain 3	3066.03	0.9024	0.2857	0.0114
At4g27830	glycosyl hydrolase family 1 protein contains Pfam PF00232 : Glycosyl hydrolase family 1 domain; TIGRFAM TIGR01233: 6-phospho-beta-galactosidase; similar to hydroxyisourate hydrolase (GI:19569603) [Glycine max]	3068.18	0.8755	0.28623	0.01141
At2g41120	expressed protein	3069.23	0.8515	0.28636	0.01146
At5g13800	hydrolase, alpha/beta fold family protein low similarity to hydrolase [Terrabacter sp. DBF63] GI:14196240; contains Pfam profile PF00561: hydrolase, alpha/beta fold family	3076.36	0.8763	0.2887	0.01157
At3g30775	proline oxidase, mitochondrial / osmotic stress-responsive proline dehydrogenase (POX) (PRO1) (ERD5) nearly identical to SP|P92983 Proline oxidase, mitochondrial precursor (EC 1.5.3.-) (Osmotic stress- induced proline dehydrogenase) [Arabidopsis thaliana]; identical to cDNA proline oxidase precursor GI:1817543	3077.86	0.947	0.28898	0.01159
At1g78680	gamma-glutamyl hydrolase (GGH1) / gamma-Glu-X carboxypeptidase / conjugase identical to SP|O65355 Gamma-glutamyl hydrolase precursor (EC 3.4.19.9) (Gamma-Glu-X carboxypeptidase) (Conjugase) (GH) {Arabidopsis thaliana}	3079.19	0.8941	0.28919	0.01159
At5g20910	zinc finger (C3HC4-type RING finger) family protein contains Pfam profile: PF00097 zinc finger, C3HC4 type (RING finger)	3080.19	0.8304	0.28929	0.0116
At3g62720	galactosyl transferase GMA12/MNN10 family protein low similarity to alpha-1,2-galactosyltransferase, Schizosaccharomyces pombe [SP|Q09174]	3081.1	0.8781	0.28938	0.0116
At1g63750	disease resistance protein (TIR-NBS-LRR class), putative domain signature TIR-NBS-LRR exists, suggestive of a disease resistance protein.	3083.29	0.8608	0.28988	0.01167
At2g37270	40S ribosomal protein S5 (RPS5A) identical to GP:3043428	3085.49	0.8873	0.29044	0.01169
At3g27540	glycosyl transferase family 17 protein low similarity to beta-1,4-mannosyl-glycoprotein beta-1,4-N-acetylglucosaminyltransferase (EC 2.4.1.144) from Mus musculus [SP|Q10470], Rattus norvegicus [SP|Q02527], Homo sapiens [SP|Q09327] ; contains Pfam profile PF04724 :Glycosyltransferase family 17	3087.98	0.8815	0.29109	0.0117
At2g18730	diacylglycerol kinase, putative contains INTERPRO domain, IPR001206, DAG-kinase catalytic domain	3090.82	0.8778	0.29186	0.01179
At4g30980	basic helix-loop-helix (bHLH) family protein contains Pfam profile: PF00010 helix-loop-helix DNA-binding domain	3095.16	0.8782	0.29318	0.01181
At5g03560	expressed protein	3096.79	0.9038	0.29351	0.01187
At4g17090	beta-amylase (CT-BMY) / 1,4-alpha-D-glucan maltohydrolase identical to beta-amylase enzyme GI:6065749 from [Arabidopsis thaliana]	3103.95	0.8894	0.2959	0.01199
At5g01220	UDP-sulfoquinovose:DAG sulfoquinovosyltransferase / sulfolipid synthase (SQD2) identical to GI:20302857	3104.93	0.8714	0.29598	0.01199
At1g08650	phosphoenolpyruvate carboxylase kinase identical to phosphoenolpyruvate carboxylase kinase [Arabidopsis thaliana] gi|6318613|gb|AAF06968; contains protein kinase domain, Pfam:PF00069	3106.55	0.8775	0.2963	0.012
At1g73750	expressed protein contains Pfam profile: PF00561 alpha/beta hydrolase fold	3112.11	0.8804	0.29809	0.01209
At2g34430	chlorophyll A-B binding protein / LHCII type I (LHB1B1) identical to photosystem II type I chlorophyll a/b binding protein [Arabidopsis thaliana] GI:16366	3112.23	1.1223	0.29785	0.01209
At1g68620	expressed protein similar to PrMC3 [Pinus radiata] GI:5487873	3112.63	0.873	0.29772	0.01209
At2g38050	3-oxo-5-alpha-steroid 4-dehydrogenase, putative / steroid 5-alpha-reductase, putative identical to gi:1280611; contains a steroid 5-alpha reductase, C-terminal domain	3116.61	0.8805	0.29893	0.01217
At4g32010	transcriptional factor B3 family protein low similarity to FUSCA3 [Arabidopsis thaliana] GI:3582518, VIVIPAROUS1 protein [Triticum aestivum] GI:7801376; contains Pfam profile PF02362: B3 DNA binding domain	3117.59	0.9725	0.29902	0.01219
At5g24110	WRKY family transcription factor	3120.41	0.8871	0.2998	0.0122
At5g39580	peroxidase, putative identical to peroxidase ATP24a [Arabidopsis thaliana] gi|1890313|emb|CAA72484	3120.61	0.8839	0.2996	0.0122
At5g52920	pyruvate kinase, putative similar to pyruvate kinase isozyme G, chloroplast precursor [Nicotiana tabacum] SWISS-PROT:Q40546	3122.44	0.8817	0.3	0.01226
At4g00970	protein kinase family protein contains Pfam domain PF00069: Protein kinase domain	3123.45	0.9155	0.3001	0.01228
At5g45630	expressed protein contains Pfam profile PF04520: Protein of unknown function, DUF584	3125.66	0.8718	0.30067	0.01229
At5g11670	malate oxidoreductase, putative similar to NADP-dependent malic enzyme (EC 1.1.1.40) (NADP-ME) (SP|P12628) {Phaseolus vulgaris}	3131.27	0.8789	0.30249	0.01239
At1g13750	calcineurin-like phosphoesterase family protein contains Pfam profile: PF00149 calcineurin-like phosphoesterase	3132.05	0.8737	0.3025	0.01239
At2g28420	lactoylglutathione lyase family protein / glyoxalase I family protein contains glyoxalase family protein domain, Pfam:PF00903	3133.67	1.0139	0.30282	0.0124
At3g28940	avirulence-responsive protein, putative / avirulence induced gene (AIG) protein, putative strong similarity to SP|P54121 AIG2 protein (avrRpt2-induced gene) {Arabidopsis thaliana}	3135.12	0.8832	0.30309	0.01243
At5g17370	WD-40 repeat family protein contains 1 significant, 2 weak WD-40 repeats (PF00400); similar to transducin beta-like 1 protein.(SP:O60907) [Homo sapiens]	3136.98	0.8697	0.3035	0.01249
At5g02020	expressed protein	3137.97	0.8876	0.3036	0.01249
At1g75380	wound-responsive protein-related similar to wound inducive gene GI:8096273 from [Nicotiana tabacum]	3142.3	0.8953	0.30495	0.01256
At1g25450	very-long-chain fatty acid condensing enzyme, putative nearly identical to fatty acid condensing enzyme CUT1 GI:5001734 from [Arabidopsis thaliana]	3143.79	0.9039	0.30524	0.01259
At1g18210	calcium-binding protein, putative similar to SP|Q9M7R0 Calcium-binding allergen Ole e 8 (PCA18/PCA23) {Olea europaea}; contains INTERPRO:IPR002048 calcium-binding EF-hand domain	3143.85	0.906	0.30501	0.01259
At5g61590	AP2 domain-containing transcription factor family protein contains Pfam PF00847: AP2 domain	3146.94	0.9596	0.30588	0.0126
At1g69410	eukaryotic translation initiation factor 5A, putative / eIF-5A, putative strong similarity to eukaryotic initiation factor 5A (2) (Nicotiana plumbaginifolia) GI:19702, SP|Q9AXQ6| Eukaryotic translation initiation factor 5A-1 (eIF-5A 1) {Lycopersicon esculentum}	3146.95	0.8849	0.30559	0.0126
At1g68935	expressed protein	3147.09	0.7558	0.30537	0.0126
At5g32450	RNA recognition motif (RRM)-containing protein various predicted proteins, Arabidopsis thaliana and others	3149.97	0.8866	0.3062	0.01269
At4g12490	protease inhibitor/seed storage/lipid transfer protein (LTP) family protein similar to pEARLI 1 (Accession No. L43080): an Arabidopsis member of a conserved gene family (PGF95-099), Plant Physiol. 109 (4), 1497 (1995); contains Pfam protease inhibitor/seed storage/LTP family domain PF00234	3150.64	0.867	0.30617	0.01269
At2g39870	expressed protein	3151.01	0.8666	0.30604	0.01269
At5g42320	zinc carboxypeptidase family protein contains Pfam domain, PF00246: Zinc carboxypeptidase	3160.6	0.8532	0.30941	0.01284
At5g40170	disease resistance family protein contains leucine rich-repeat (LRR) domains Pfam:PF00560, INTERPRO:IPR001611; similar to Cf-4 [Lycopersicon hirsutum] gi|2808683|emb|CAA05268	3166.94	0.8796	0.31154	0.01295
ath-MIR394a	miRNA gene Arabidopsis thaliana miR394a stem-loop	3167.56	0.8853	0.3115	0.01296
At1g08110	lactoylglutathione lyase, putative / glyoxalase I, putative similar to lactoylglutathione lyase SP:O04885 from [Brassica juncea]	3168.31	0.905	0.31147	0.01298
At5g55770	DC1 domain-containing protein contains Pfam profile PF03107: DC1 domain	3169.05	0.8884	0.31149	0.01299
At1g77690	amino acid permease, putative similar to AUX1 (regulator of root gravitropism, putative permease) GI:1531758 GB:CAA67308 from [Arabidopsis thaliana]; contains Pfam profile PF01490: Transmembrane amino acid transporter protein	3169.13	0.8663	0.31126	0.01299
At3g13500	hypothetical protein	3169.77	0.9152	0.31119	0.01299
At1g62430	phosphatidate cytidylyltransferase / CDP-diglyceride synthetase (CDS1) identical to SP|O04928 Phosphatidate cytidylyltransferase (EC 2.7.7.41) (CDP-diglyceride synthetase) (CDP-diglyceride pyrophosphorylase) (CDP-diacylglycerol synthase) (CDS) (CTP:phosphatidate cytidylyltransferase) (CDP-DAG synthase) (CDP-DG synthetase) {Arabidopsis thaliana}	3170.51	0.8889	0.31119	0.01299
At3g52710	expressed protein predicted protein, Arabidopsis thaliana	3171.44	0.9129	0.31129	0.013
At4g14310	peroxisomal membrane protein-related contains weak similarity to Peroxisomal membrane protein 2 (22 kDa peroxisomal membrane protein) (Swiss-Prot:P42925) [Mus musculus]	3172.95	0.9016	0.31159	0.01303
At2g27385	expressed protein	3175.57	0.9095	0.3123	0.01309
At4g33510	2-dehydro-3-deoxyphosphoheptonate aldolase 2 / 3-deoxy-D-arabino-heptulosonate 7-phosphate synthase 2 / DAHP synthetase 2 (DHS2) nearly identical to SP|Q00218	3176.99	0.8862	0.31256	0.0131
At2g34420	chlorophyll A-B binding protein / LHCII type I (LHB1B2) identical to GB:X64460 photosystem II type I chlorophyll a/b binding protein [Arabidopsis thaliana] GI:16364	3177.95	0.9681	0.31264	0.0131
At2g29420	glutathione S-transferase, putative	3180.73	0.8852	0.31343	0.01318
At5g57610	protein kinase family protein similar to protein kinase [Glycine max] GI:170047, MAP3K delta-1 protein kinase [Arabidopsis thaliana] GI:2253010; contains Pfam profile: PF00069 Eukaryotic protein kinase domain	3180.76	0.9002	0.31316	0.01318
At3g28930	avrRpt2-induced AIG2 protein (AIG2) identical to SP|P54121 AIG2 protein (avrRpt2-induced gene) {Arabidopsis thaliana}	3181.67	0.8894	0.31322	0.01319
At1g79680	wall-associated kinase, putative similar to wall-associated kinase 2 GI:4826399 from [Arabidopsis thaliana]	3184.38	0.8861	0.31398	0.0132
At1g11820	glycosyl hydrolase family 17 protein similar to elicitor inducible chitinase Nt-SubE76 GI:11071974 from [Nicotiana tabacum]	3185.62	0.9518	0.31418	0.01324
At3g04240	O-linked N-acetyl glucosamine transferase, putative similar to O-GlcNAc transferase, Homo sapiens [SP|O15294], Rattus norvegicus [SP|P56558]; contains Pfam profile PF00515: TPR Domain; identical to cDNA GI:18139886	3185.9	0.9034	0.314	0.01326
At1g27510	expressed protein	3190.46	0.9963	0.31547	0.0133
At5g25350	F-box family protein contains Pfam PF00646: F-box domain and Pfam PF00560: Leucine Rich Repeat (6 copies); similar to F-box protein FBL6 (GI:4432860) [Homo sapiens]	3190.66	0.8715	0.31525	0.0133
At3g14580	pentatricopeptide (PPR) repeat-containing protein contains Pfam profile PF01535: PPR repeat	3192.01	0.921	0.31547	0.01335
At5g11600	expressed protein	3195	0.9263	0.31633	0.0134
At3g16857	two-component responsive regulator family protein / response regulator family protein contains Pfam profile: PF00072 response regulator receiver domain; similar to ARR1 protein GB:BAA74528 from [Arabidopsis thaliana] (Plant Cell Physiol. (1998) 39 (11), 1232-1239)	3196.18	0.8948	0.3165	0.0134
At2g34930	disease resistance family protein contains leucine rich-repeat domains Pfam:PF00560, INTERPRO:IPR001611; similar to Cf-2.1 [Lycopersicon pimpinellifolium] gi|1184075|gb|AAC15779	3198.71	0.8822	0.31715	0.01347
At5g63800	glycosyl hydrolase family 35 protein similar to beta-galactosidase GI:7939621 from [Lycopersicon esculentum]; contains Pfam profile PF01301: Glycosyl hydrolases family 35	3199.83	0.8987	0.31732	0.01349
At5g18630	lipase class 3 family protein low similarity to Triacylglycerol Acylhydrolase (E.C.3.1.1.3) [Rhizomucor miehei] GI:230348; contains Pfam profile PF01764: Lipase	3204.48	0.8832	0.31884	0.01356
At1g29050	expressed protein similar to hypothetical protein GB:AAB67625 GI:2342727 from [Arabidopsis thaliana]	3209.56	0.8821	0.32051	0.0136
At1g35430	expressed protein	3209.64	0.83	0.32025	0.0136
At4g23700	cation/hydrogen exchanger, putative (CHX17) similar to Na+/H+-exchanging protein slr1595 - Synechocystis sp., EMBL:D90902; monovalent cation:proton antiporter family 2 (CPA2) member, PMID:11500563	3210.3	0.8708	0.32023	0.01364
At4g33960	expressed protein	3210.89	0.8459	0.32017	0.01367
At1g22380	UDP-glucoronosyl/UDP-glucosyl transferase family protein contains Pfam profile: PF00201 UDP-glucoronosyl and UDP-glucosyl transferase	3210.92	0.8779	0.3199	0.01367
At4g25500	arginine/serine-rich splicing factor RSP40 (RSP40) identical to SP|P92965 Arginine/serine-rich splicing factor RSP40 {Arabidopsis thaliana}	3213.88	0.8938	0.32077	0.0137
At2g47730	glutathione S-transferase 6 (GST6) identical to GB:X95295. Based on identical cDNA hits, the translation is now 40 AAs longer at the N-terminal, and start of exon2 is also corrected.	3215.37	0.9047	0.32105	0.0137
At3g58680	ethylene-responsive transcriptional coactivator, putative similar to ethylene-responsive transcriptional coactivator [Lycopersicon esculentum] gi|5669634|gb|AAD46402	3217.2	1.0246	0.32147	0.01377
At5g05730	anthranilate synthase, alpha subunit, component I-1 (ASA1) identical to SP|P32068	3221.7	0.8882	0.32293	0.01381
At4g35090	catalase 2 identical to catalase 2 SP:P25819, GI:17865693 from [Arabidopsis thaliana]	3231.25	0.931	0.32636	0.01399
At1g08310	esterase/lipase/thioesterase family protein contains Interpro entry IPR000379	3233.96	0.8801	0.32715	0.01403
At3g42830	ring-box protein Roc1/Rbx1/Hrt1, putative E3 ubiquitin ligase, SCF complex subunit; contains similarity to ring-box protein 1 RBX1 GI:4769004 from [Homo sapiens]	3234.19	0.8804	0.32695	0.01405
At3g45460	hypothetical protein	3235.8	0.8867	0.32728	0.01408
At5g20400	oxidoreductase, 2OG-Fe(II) oxygenase family protein similar to naringenin,2-oxoglutarate 3-dioxygenase (flavonone-3-hydroxylase) [SP|Q06942][Malus domestica]; contains PF031712OG-Fe(II) oxygenase superfamily domain	3236.21	0.8965	0.32716	0.01409
At5g52940	hypothetical protein contains Pfam profile PF03478: Protein of unknown function (DUF295)	3238.12	0.8836	0.32763	0.0141
At5g19480	expressed protein	3241.14	0.9042	0.32853	0.01417
At3g21070	ATP-NAD kinase family protein contains Pfam domain, PF01513: ATP-NAD kinase	3245.72	0.8747	0.32999	0.01421
At3g15580	autophagy 8i (APG8i) identical to autophagy 8i [Arabidopsis thaliana] GI:19912167; contains Pfam profile PF02991: Microtubule associated protein 1A/1B, light chain 3; supporting cDNA gi|21636957|gb|AF492760.1|	3249.55	0.8841	0.33121	0.0143
At4g36730	G-box binding factor 1 (GBF1) identical to G-box binding factor 1 SP:P42774 from [Arabidopsis thaliana]; contains Pfam profile: PF00170 bZIP transcription factor	3250.73	0.879	0.33137	0.0143
At3g15770	expressed protein This may be a pseudogene. A stop codon is found directly after the presumed correct start codon. The longest ORF is provided here.	3253.68	0.8663	0.33225	0.01438
At4g24380	expressed protein contains Pfam profile: PF03959 domain of unknown function (DUF341)	3255.41	0.8754	0.33262	0.0144
At3g44190	pyridine nucleotide-disulphide oxidoreductase family protein low similarity to dihydrolipoamide dehydrogenase from Clostridium magnum [GI:472330]; contains Pfam profile PF00070 Pyridine nucleotide-disulphide oxidoreductase domain	3256.06	0.8943	0.33258	0.0144
At5g45650	subtilase family protein contains Pfam domain, PF00082: Subtilase family; contains Pfam domain, PF02225: protease associated (PA) domain	3257.94	0.971	0.33305	0.01445
At5g09310	expressed protein	3268.7	0.8874	0.33702	0.0146
At1g27770	calcium-transporting ATPase 1, plasma membrane-type / Ca(2+)-ATPase isoform 1 (ACA1) / plastid envelope ATPase 1 (PEA1) identical to SP|Q37145 Calcium-transporting ATPase 1, plasma membrane-type (EC 3.6.3.8) (Ca(2+)-ATPase isoform 1) (Plastid envelope ATPase 1) {Arabidopsis thaliana}; identical to cDNA envelope Ca2+-ATPase (PEA1) chloroplast gene encoding chloroplast protein GI:509809	3271.88	0.8767	0.33798	0.01469
At1g21100	O-methyltransferase, putative similar to GI:2781394	3273.91	0.8761	0.33849	0.0147
At5g63030	glutaredoxin, putative similar to glutaredoxin [Ricinus communis] gi|1732424|emb|CAA89699	3279.38	0.8837	0.34042	0.0148
At1g28510	expressed protein	3280.56	0.8912	0.3406	0.01483
At1g19500	hypothetical protein	3281.87	0.9814	0.34081	0.01488
At1g64950	cytochrome P450, putative similar to cytochrome P450 89A2 (CYPLXIX) (SP:Q42602) [Arabidopsis thaliana];similar to cytochrome P450 (GI:438242) [Solanum melongena]	3284.93	0.8883	0.34177	0.0149
At5g63790	no apical meristem (NAM) family protein contains Pfam PF02365: No apical meristem (NAM) domain; contains similarity to NAC-domain protein	3286.5	0.8834	0.34211	0.01494
At3g22960	pyruvate kinase, putative similar to pyruvate kinase isozyme A, chloroplast precursor [Ricinus communis] SWISS-PROT:Q43117	3289.62	0.9134	0.34311	0.015
At2g45960	plasma membrane intrinsic protein 1B (PIP1B) / aquaporin PIP1.2 (PIP1.2) / transmembrane protein A (TMPA) identical to plasma membrane intrinsic protein 1B SP:Q06611 from [Arabidopsis thaliana]	3291.61	0.8799	0.34359	0.01501
At5g41750	disease resistance protein (TIR-NBS-LRR class), putative domain signature TIR-NBS-LRR exists, suggestive of a disease resistance protein.	3292.52	0.8823	0.34366	0.01505
At4g01250	WRKY family transcription factor contains Pfam profile: PF03106 WRKY DNA -binding domain	3293.73	0.8832	0.34383	0.01508
At3g21055	photosystem II 5 kD protein, putative identical to Swiss-Prot:Q39195 photosystem II 5 kDa protein, chloroplast precursor (PSII-T) [Arabidopsis thaliana]	3295.47	1.0151	0.34423	0.0151
At1g07680	hypothetical protein	3296.11	0.9548	0.34421	0.0151
At1g58360	amino acid permease I (AAP1) identical to amino acid permease I GI:22641 from [Arabidopsis thaliana]	3297.33	0.8967	0.34441	0.01512
At2g44790	uclacyanin II strong similarity to uclacyanin II GI:3399769 from [Arabidopsis thaliana]; contains Pfam profile PF02298: Plastocyanin-like domain; identical to cDNA uclacyanin II GI:3399768	3297.6	0.9505	0.34423	0.01514
At1g01650	protease-associated (PA) domain-containing protein contains protease associated (PA) domain, Pfam:PF02225	3301.17	0.8915	0.34536	0.0152
At3g63310	expressed protein low similarity to N-methyl-D-aspartate receptor-associated protein [Drosophila melanogaster] GI:567104; contains Pfam profile PF01027: Uncharacterized protein family UPF0005	3301.83	0.8857	0.34532	0.0152
At4g16080	hypothetical protein contains Pfam profile PF03478: Protein of unknown function (DUF295)	3303.9	0.8725	0.34587	0.01525
At2g32850	protein kinase family protein contains protein kinase domain, Pfam:PF00069	3307.4	1.0144	0.34698	0.0153
At1g52790	oxidoreductase, 2OG-Fe(II) oxygenase family protein similar to GS-AOP loci [GI:16118889, GI:16118887, GI:16118891, GI:16118893]; contains PF03171 2OG-Fe(II) oxygenase superfamily domain	3313.3	0.9341	0.34909	0.0154
At3g05640	protein phosphatase 2C, putative / PP2C, putative similar to protein phosphatase-2C GB:AAC36699 from [Mesembryanthemum crystallinum]	3314.15	0.8904	0.34914	0.01542
At4g32340	expressed protein	3315.25	0.8949	0.34928	0.01546
At2g29670	expressed protein	3317.96	0.8894	0.35004	0.0155
At4g35120	kelch repeat-containing F-box family protein contains F-box domain Pfam:PF00646 and Kelch motif Pfam:PF01344	3319.14	0.9841	0.35024	0.0155
At5g16370	AMP-binding protein, putative similar to AMP-binding protein GI:1903034 from [Brassica napus]; contains Pfam AMP-binding domain PF00501; identical to cDNA adenosine monophosphate binding protein 5 AMPBP5 (AMPBP5) GI:20799718	3322.92	0.8878	0.35148	0.0156
At4g32300	lectin protein kinase family protein contains Pfam domains, PF01453: Lectin (probable mannose binding) and PF00069: Protein kinase domain	3325.11	0.8788	0.35206	0.01561
At4g12735	expressed protein	3330.59	0.9201	0.35398	0.01571
At3g19930	sugar transport protein (STP4) identical to GB:S25009 GI:16524 from [Arabidopsis thaliana]	3331.83	0.8795	0.3542	0.01576
At3g04730	auxin-responsive protein / indoleacetic acid-induced protein 16 (IAA16) identical to SP|O24407 Auxin-responsive protein IAA16 (Indoleacetic acid-induced protein 16) {Arabidopsis thaliana}	3332.92	0.9075	0.35434	0.01578
At4g16260	glycosyl hydrolase family 17 protein similar to glucan endo-1,3-beta-glucosidase, basic vacuolar isoform precursor SP:P52407 from [Hevea brasiliensis]	3333.29	0.8833	0.35418	0.01578
At3g15940	glycosyl transferase family 1 protein contains Pfam profile:PF00534 Glycosyl transferases group 1	3335.25	0.972	0.35468	0.0158
At4g12790	ATP-binding family protein contains Pfam domain, PF03029: Conserved hypothetical ATP binding protein	3335.7	0.9402	0.35456	0.0158
At3g23030	auxin-responsive protein / indoleacetic acid-induced protein 2 (IAA2) identical to SP|P49678 Auxin-responsive protein IAA2 (Indoleacetic acid-induced protein 2) {Arabidopsis thaliana}	3339.23	0.8996	0.35571	0.0159
At4g26630	expressed protein	3341.2	0.8788	0.3562	0.0159
At1g77970	hydroxyproline-rich glycoprotein family protein	3341.48	0.8841	0.35602	0.0159
At3g14790	NAD-dependent epimerase/dehydratase family protein similar to dTDP-glucose 4,6-dehydratase from Aneurinibacillus thermoaerophilus GI:16357461, Saccharopolyspora spinosa GI:15077647, RmlB from Leptospira borgpetersenii GI:4234803; contains Pfam profile PF01370 NAD dependent epimerase/dehydratase family	3342.71	0.7431	0.35623	0.01596
At3g62560	GTP-binding protein, putative similar to GTP-binding protein SAR1A (SP:O04834) [Arabidopsis thaliana]; small GTP-binding protein Bsar1a - Brassica campestris, EMBL:U55035	3346.19	0.8919	0.35735	0.016
At3g57760	protein kinase family protein contains similarity to protein kinases	3349.89	0.9882	0.35858	0.0161
At5g27520	mitochondrial substrate carrier family protein	3354.02	0.882	0.35997	0.01616
At5g65380	ripening-responsive protein, putative similar to ripening regulated protein DDTFR18 [Lycopersicon esculentum] GI:12231296; contains Pfam profile PF01554: Uncharacterized membrane protein family	3359.74	0.8838	0.36204	0.01627
At1g56600	galactinol synthase, putative similar to galactinol synthase, isoform GolS-1 GI:5608497 from [Ajuga reptans]	3361.71	0.8867	0.36254	0.0163
At1g06475	expressed protein	3366.19	0.8612	0.36409	0.0164
At3g23400	plastid-lipid associated protein PAP / fibrillin family protein contains Pfam profile PF04755: PAP_fibrillin	3366.43	0.8801	0.36389	0.0164
At2g36970	UDP-glucoronosyl/UDP-glucosyl transferase family protein contains Pfam profile: PF00201 UDP-glucoronosyl and UDP-glucosyl transferase	3369.08	0.8834	0.36468	0.01644
At1g32400	senescence-associated family protein contains Pfam profile PF00335: Tetraspanin family	3379.8	0.8871	0.36888	0.01664
At1g22280	protein phosphatase 2C, putative / PP2C, putative similar to protein phosphatase type 2C GI:4336436 from [Lotus japonicus]	3380.68	0.8811	0.3689	0.01666
At5g22300	nitrilase 4 (NIT4) identical to SP|P46011 Nitrilase 4 (EC 3.5.5.1) {Arabidopsis thaliana}	3389.98	0.8882	0.37252	0.01684
At1g30360	early-responsive to dehydration stress protein (ERD4) nearly identical to ERD4 protein (early-responsive to dehydration stress) [Arabidopsis thaliana] GI:15375406; contains Pfam profile PF02714: Domain of unknown function DUF221	3393.55	0.8925	0.3737	0.0169
At5g53780	hypothetical protein contains Pfam profile PF03478: Protein of unknown function (DUF295)	3394.38	0.9008	0.37375	0.0169
At1g53910	AP2 domain-containing protein RAP2.12 (RAP2.12) identical to AP2 domain containing protein GI:2281649 from [Arabidopsis thaliana]	3395.31	0.8818	0.37382	0.01694
At3g08760	protein kinase family protein contains protein kinase domain, Pfam:PF00069	3404.46	0.8898	0.37736	0.0171
At5g46780	VQ motif-containing protein contains PF05678: VQ motif	3405.03	0.8958	0.37732	0.0171
At3g20940	cytochrome P450 family protein similar to Cytochrome P450 93A3 (P450 CP5) (SP:O81973) [Glycine max]; similar to cytochrome P450 (SP:H71417) [Arabidopsis thaliana]	3405.12	0.9894	0.37703	0.01711
At1g02850	glycosyl hydrolase family 1 protein contains Pfam PF00232 : Glycosyl hydrolase family 1 domain; TIGRFAM TIGR01233: 6-phospho-beta-galactosidase; similar to hydroxyisourate hydrolase (GI:19569603) [Glycine max]	3416.68	0.8879	0.38164	0.01735
At3g02860	expressed protein	3417.42	0.8815	0.38162	0.01738
At3g11180	oxidoreductase, 2OG-Fe(II) oxygenase family protein similar to leucoanthocyanidin dioxygenase GB:BAA20143 [Perilla frutescens], Malus domestica, SP|P51091; contains PF03171 2OG-Fe(II) oxygenase superfamily domain	3428.28	0.8897	0.38598	0.01759
At2g02710	PAC motif-containing protein similar to nonphototropic hypocotyl 1 [Zea mays] GI:2687358; contains Pfam profile PF00785: PAC motif	3429.97	0.8908	0.38638	0.0176
At2g36550	expressed protein	3430.03	0.804	0.38608	0.0176
At5g16730	expressed protein weak similarity to microtubule binding protein D-CLIP-190 [Drosophila melanogaster] GI:2773363, SMC2-like condensin [Arabidopsis thaliana] GI:14279543	3431.42	0.8734	0.38636	0.01763
At4g21620	glycine-rich protein	3434.75	0.8971	0.38745	0.0177
At2g35940	homeodomain-containing protein contains 'Homeobox' domain signature, Prosite:PS00027	3434.91	0.8881	0.3872	0.0177
At5g36925	expressed protein	3435.06	0.8877	0.38694	0.0177
At4g34200	D-3-phosphoglycerate dehydrogenase, putative / 3-PGDH, putative similar to phosphoglycerate dehydrogenase, Arabidopsis thaliana, SP:O04130	3439.94	0.9022	0.3887	0.0178
At1g20780	armadillo/beta-catenin repeat protein-related / U-box domain-containing protein low similarity to immediate-early fungal elicitor protein CMPG1 [Petroselinum crispum] GI:14582200; contains Pfam profile PF04564: U-box domain	3440.98	0.8959	0.38883	0.0178
At3g51000	epoxide hydrolase, putative similar to epoxide hydrolase [Glycine max] GI:2764806; contains Pfam profile PF00561: hydrolase, alpha/beta fold family	3441.72	0.8936	0.38884	0.01784
At4g26770	phosphatidate cytidylyltransferase, putative / CDP-diglyceride synthetase, putative similar to CDP-diacylglycerol synthetase GI:2182104 from [Solanum tuberosum]	3446.31	0.8805	0.39049	0.01792
At4g12500	protease inhibitor/seed storage/lipid transfer protein (LTP) family protein similar to pEARLI 1 (Accession No. L43080): an Arabidopsis member of a conserved gene family (PGF95-099), Plant Physiol. 109 (4), 1497 (1995); contains Pfam protease inhibitor/seed storage/LTP family domain PF00234	3456.25	0.8785	0.39447	0.01811
At5g64750	AP2 domain-containing transcription factor, putative contains similarity to transcription factor	3456.61	0.8843	0.3943	0.01813
At2g46400	WRKY family transcription factor	3456.85	0.8944	0.3941	0.01814
At3g43850	hypothetical protein similar to MTD1 [Medicago truncatula] GI:9294810	3457.63	0.8966	0.39408	0.01815
At3g53800	armadillo/beta-catenin repeat family protein contains Pfam profile: PF00514 armadillo/beta-catenin-like repeat	3458.14	0.8998	0.39398	0.01818
At4g13510	ammonium transporter 1, member 1 (AMT1.1) identical to SP|P54144 High affinity ammonium transporter (AtAMT1;1) {Arabidopsis thaliana}	3458.4	0.8913	0.39377	0.01818
At2g15860	expressed protein and genefinder	3460	0.9707	0.39414	0.0182
At2g18170	mitogen-activated protein kinase, putative / MAPK, putative (MPK7) identical to mitogen-activated protein kinase homolog 7 (AtMPK7)[Arabidopsis thaliana] SWISS-PROT:Q39027; PMID:12119167	3461.94	0.8874	0.39465	0.01824
At4g19340	hypothetical protein	3462.06	0.8973	0.39437	0.01824
At1g20823	zinc finger (C3HC4-type RING finger) family protein contains Pfam domain, PF00097: Zinc finger, C3HC4 type (RING finger)	3463.87	0.8894	0.39486	0.01829
At1g25390	protein kinase family protein contains protein kinase domain, Pfam:PF00069	3464.23	0.8857	0.39467	0.0183
At5g08440	expressed protein	3465.36	0.9817	0.39486	0.0183
At4g30510	transport protein-related weak similarity to Gsa12p [Pichia pastoris] GI:18307769; contains 1 WD-40 repeat (PF00400); similar to several hypothetical proteins	3467.26	0.8585	0.39538	0.01835
At5g53500	WD-40 repeat family protein contains Pfam PF00400: WD domain, G-beta repeat; similar to WD-repeat protein 5 (WD repeat protein BIG-3) (SP: Q9UGP9) [Homo sapiens]	3482.21	0.8848	0.40154	0.01864
At4g12380	hypothetical protein	3485.13	0.8971	0.40249	0.0187
At5g17340	expressed protein weak similarity to M3.4 protein [Brassica napus] GI:4574746	3485.89	0.8793	0.4025	0.01872
At5g49610	F-box family protein contains Pfam PF00646: F-box domain; contains TIGRFAM TIGR01640: F-box protein interaction domain; similar to unknown protein (gb|AAF30317.1)	3487.88	0.7617	0.40306	0.01878
At5g37600	glutamine synthetase, putative similar to glutamine synthetase, cytosolic isozyme (Glutamate-- ammonia ligase, GS1) [Lotus japonicus] SWISS-PROT:Q42899	3488.44	0.9186	0.40296	0.01878
At5g24520	transparent testa glabra 1 protein (TTG1) identical to transparent testa glabra 1 (Ttg1) protein (GI:10177852) {Arabidopsis thaliana}; contains Pfam PF00400: WD domain, G-beta repeat (4 copies,1 weak);	3490.5	0.9095	0.40355	0.0188
At1g11560	OST3/OST6 family protein contains Pfam profile PF04756: OST3 / OST6 family	3492.21	0.968	0.40397	0.01885
At5g53300	ubiquitin-conjugating enzyme 10 (UBC10) E2; identical to gi:297877, SP:P35133	3492.81	0.9556	0.40392	0.01888
At3g11470	4'-phosphopantetheinyl transferase family protein contains Pfam profile PF01648: 4'-phosphopantetheinyl transferase superfamily	3493.17	0.8965	0.40374	0.01888
At3g58490	phosphatidic acid phosphatase family protein / PAP2 family protein similar to sphingosine-1-phosphate phosphohydrolase from [Mus musculus] GI:9623190, [Homo sapiens] GI:23345324; contains Pfam profile PF01569: PAP2 superfamily	3496.29	0.8924	0.40483	0.01893
At3g51450	strictosidine synthase family protein similar to hemomucin [Drosophila melanogaster][GI:1280434], strictosidine synthase [Rauvolfia serpentina][SP|P15324]	3498.01	0.9218	0.40524	0.01898
At3g47380	invertase/pectin methylesterase inhibitor family protein low similarity to SP|Q42534 Pectinesterase 2 precursor (EC 3.1.1.11) (Pectin methylesterase 2) (PE 2) {Arabidopsis thaliana}; contains Pfam profile PF04043: Plant invertase/pectin methylesterase inhibitor	3498.03	0.8848	0.40493	0.01898
At2g19220	hypothetical protein	3499.6	0.9662	0.40529	0.019
At5g14780	formate dehydrogenase (FDH) identical to GI:7677266	3505.65	0.8817	0.40763	0.01913
At5g47350	palmitoyl protein thioesterase family protein	3507.87	0.8794	0.40827	0.01919
At5g60640	thioredoxin family protein similar to protein disulfide isomerase GI:5902592 from [Volvox carteri f. nagariensis], GI:2708314 from Chlamydomonas reinhardtii; contains Pfam profile: PF00085 Thioredoxin	3515.82	0.8508	0.41145	0.01934
At4g20240	cytochrome P450, putative similar to |C71R_ARATH Cytochrome P450 71A27 (SP:O65438) [Arabidopsis thaliana]	3521.48	0.8868	0.41367	0.01948
At1g80170	polygalacturonase, putative / pectinase, putative similar to polygalacturonase GI:7381227 from [Lycopersicon esculentum]; contains Pfam profile PF00295: Glycosyl hydrolases family 28 (polygalacturonases)	3525.68	0.9274	0.4152	0.01956
At3g24010	PHD finger family protein contains Pfam profile: PF00628 PHD-finger	3529.15	0.9135	0.41641	0.01962
At4g15620	integral membrane family protein contains TIGRFAM TIGR01569 : plant integral membrane protein TIGR01569; contains Pfam PF04535 : Domain of unknown function (DUF588)	3529.23	0.8854	0.4161	0.01962
At3g18450	expressed protein similar to PGPS/D12 [Petunia x hybrida] GI:4105794; contains Pfam profile PF04749: Protein of unknown function, DUF614	3529.81	0.8456	0.41606	0.01963
At5g45130	Ras-related protein (RHA1) / small GTP-binding protein identical to Ras-related protein RHA1 SP:P31582 from [Arabidopsis thaliana]	3531.4	0.847	0.41641	0.01968
At1g69900	expressed protein contains Pfam profile: PF04601 protein of unknown function (DUF569	3531.5	0.8883	0.41613	0.01968
At1g30620	UDP-D-xylose 4-epimerase, putative (MUR4) similar to SP|P55180 UDP-glucose 4-epimerase (EC 5.1.3.2) from Bacillus subtilis, GI:3021357 UDP-galactose 4-epimerase from Cyamopsis tetragonoloba; contains Pfam profile PF01370 NAD dependent epimerase/dehydratase family; contains TIGRfam profile TIGR01179: UDP-glucose 4-epimerase	3536.35	0.9474	0.41794	0.0198
At4g30530	defense-related protein, putative strong similarity to defense-related protein [Brassica carinata] GI:14009290; contains Pfam profile PF00117: glutamine amidotransferase class-I	3537.59	0.8842	0.41816	0.0198
At1g45190	expressed protein Since this genomic sequence region is unfinished, the annotated gene may be missing a stop codon or start codon	3538.24	0.8866	0.41813	0.0198
At2g47190	myb family transcription factor (MYB2) contains Pfam profile: PF00249 myb-like DNA-binding domain	3540.56	0.8984	0.41879	0.01988
At3g14310	pectinesterase family protein contains Pfam profiles: PF01095 pectinesterase, PF04043 plant invertase/pectin methylesterase inhibitor ;similar to pectin methylesterase GB:Q42534 from [Arabidopsis thaliana]	3541.72	0.8893	0.419	0.0199
At4g06603	expressed protein	3542.25	0.8854	0.41891	0.0199
At2g15270	expressed protein	3542.99	0.8889	0.4189	0.0199
At1g62540	flavin-containing monooxygenase family protein / FMO family protein similar to flavin-containing monooxygenase GB:AAA21178 GI:349534 from Oryctolagus cuniculus [SP|P32417], SP|P97501 from Mus musculus; contains Pfam profile PF00743 Flavin-binding monooxygenase-like	3543.48	0.9041	0.41878	0.01993
At3g07360	armadillo/beta-catenin repeat family protein / U-box domain-containing protein contains Pfam domain, PF00514: Armadillo/beta-catenin-like repeats and Pfam, PF04564: U-box domain	3544.16	0.9157	0.41876	0.01993
At5g47000	peroxidase, putative	3546.21	0.8892	0.41933	0.02
At5g26210	PHD finger family protein contains Pfam domain, PF00628: PHD-finger	3547.71	0.9393	0.41969	0.02
At1g61380	S-locus protein kinase, putative similar to KI domain interacting kinase 1 [Zea mays] gi|2735017|gb|AAB93834; contains S-locus glycoprotein family domain, Pfam:PF00954	3550.61	0.9008	0.42066	0.0201
At3g26330	cytochrome P450 family protein contains Pfam profile: PF00067 cytochrome P450	3552.44	0.8947	0.42111	0.02011
At1g21400	2-oxoisovalerate dehydrogenase, putative / 3-methyl-2-oxobutanoate dehydrogenase, putative / branched-chain alpha-keto acid dehydrogenase E1 alpha subunit, putative similar to branched-chain alpha-keto acid dehydrogenase E1-alpha subunit [Gallus gallus] GI:12964598; contains Pfam profile PF00676: Dehydrogenase E1 component	3553.07	0.8996	0.42109	0.02013
At1g15640	hypothetical protein	3553.64	0.8921	0.42101	0.02013
At1g09660	KH domain-containing quaking protein, putative similar to GB:AAC67357	3555.43	0.8988	0.42147	0.0202
At2g11830	hypothetical protein	3559.47	0.8834	0.42296	0.02028
At5g46295	expressed protein	3560.03	0.8814	0.42289	0.0203
At2g22590	glycosyltransferase family protein contains Pfam profile: PF00201 UDP-glucoronosyl and UDP-glucosyl transferase	3564.3	0.8907	0.42447	0.0204
At1g59610	dynamin-like protein, putative (ADL3) strong similarity to dynamin-like protein 6 (ADL6) [Arabidopsis thaliana] GI:6651399; contains Pfam profiles PF01031: Dynamin central region, PF00350: Dynamin family, PF02212: Dynamin GTPase effector domain, PF00169: PH domain; identical to cDNA dynamin-like protein ADL3, GI:4803835	3567.22	0.9922	0.42548	0.02043
At5g20280	sucrose-phosphate synthase, putative similar to sucrose-phosphate synthase (EC 2.4.1.14) isoform 1 - Citrus unshiu, EMBL:AB005023	3567.31	0.9108	0.42516	0.02043
At1g19140	expressed protein	3568.2	0.9278	0.42525	0.02048
At2g11000	natC N(alpha)-terminal acetyltransferase, Mak10 subunit family protein contains Pfam PF04112: Mak10 subunit, NatC N(alpha)-terminal acetyltransferase; similar to corneal wound healing related protein (GI:8926320) [Rattus norvegicus]; weak similarity to Glucose repressible protein MAK10 (Swiss-Prot:Q02197) [Saccharomyces cerevisiae]	3569.06	0.9386	0.42528	0.0205
At1g63530	hypothetical protein	3569.52	0.8922	0.42516	0.0205
At3g17700	cyclic nucleotide-binding transporter 1 / CNBT1 (CNGC20) identical to cyclic nucleotide-binding transporter 1 (CNBT1) GI:8131898 from [Arabidopsis thaliana]; member of the cyclic nucleotide-gated channel (CNGC) family- see PMID:11500563	3572.38	0.9532	0.42614	0.02055
At2g24100	expressed protein	3573.29	0.8869	0.42619	0.02058
At5g28830	calcium-binding EF hand family protein contains INTERPRO:IPR002048 calcium-binding EF-hand domain	3573.41	0.896	0.42593	0.02059
At5g04750	F1F0-ATPase inhibitor protein, putative similar to F1F0-ATPase inhibitor protein [Oryza sativa (japonica cultivar-group)] gi|5106371|dbj|BAA81661	3575.52	0.8914	0.42656	0.02061
At1g72790	hydroxyproline-rich glycoprotein family protein contains proline-rich extensin domains, INTERPRO:IPR002965	3584.2	0.8855	0.43014	0.0208
At4g34138	UDP-glucoronosyl/UDP-glucosyl transferase family protein contains Pfam profile: PF00201 UDP-glucoronosyl and UDP-glucosyl transferase	3592.4	0.9047	0.43353	0.021
At5g58350	protein kinase family protein contains protein kinase domain, Pfam:PF00069	3592.86	0.8839	0.43337	0.021
At4g09760	choline kinase, putative similar to GmCK2p choline kinase gi|1438881|gb|AAC49375	3599.11	0.8863	0.43591	0.02113
At2g17120	peptidoglycan-binding LysM domain-containing protein contains Pfam profile PF01476: LysM domain; supporting cDNA gi|16226688|gb|AF428464.1|AF428464	3599.54	0.8899	0.43575	0.02114
At2g30770	cytochrome P450 71A13, putative (CYP71A13) Identical to Cytochrome P450 71A13 (SP:O49342) [Arabidopsis thaliana]; similar to Cytochrome P450 (gi:5713172) [Nicotiana tabacum].	3604.57	0.8877	0.43771	0.02128
At5g51170	expressed protein	3607.03	0.9043	0.43846	0.02131
At1g66700	S-adenosyl-L-methionine:carboxyl methyltransferase family protein similar to defense-related protein cjs1 [Brassica carinata][GI:14009292][Mol Plant Pathol (2001) 2(3):159-169]	3609.1	0.8916	0.43908	0.02138
At5g15970	stress-responsive protein (KIN2) / stress-induced protein (KIN2) / cold-responsive protein (COR6.6) / cold-regulated protein (COR6.6) identical to SP|P31169 Stress-induced KIN2 protein (Cold-induced COR6.6 protein) {Arabidopsis thaliana}	3610.75	0.9839	0.43949	0.0214
At1g12120	expressed protein contains Pfam domain PF05904: Plant protein of unknown function (DUF863)	3618.97	0.8885	0.4429	0.02159
At2g24640	ubiquitin carboxyl-terminal hydrolase family protein / zinc finger (MYND type) family protein similar to ubiquitin-specific protease 15 (UBP15) [Arabidopsis thaliana] GI:11993475; contains Pfam profiles PF00443: Ubiquitin carboxyl-terminal hydrolase, PF01753: MYND finger	3620.4	0.9225	0.4432	0.02161
At1g04430	dehydration-responsive protein-related similar to early-responsive to dehydration stress ERD3 protein [Arabidopsis thaliana] GI:15320410; contains Pfam profile PF03141: Putative methyltransferase	3621.56	0.8712	0.44339	0.02162
At3g59400	expressed protein	3622.13	1.0331	0.4433	0.02165
At2g01570	gibberellin response modulator (RGA1) / gibberellin-responsive modulator identical to GB:Y11336, member of SCARECROW family	3622.23	0.8888	0.443	0.02166
At3g13062	expressed protein weak similarity to SP|Q9UKL6 Phosphatidylcholine transfer protein (PC-TP) {Homo sapiens}	3622.88	0.8903	0.44298	0.02168
At3g23800	selenium-binding family protein contains Pfam profile: PF05694 56kDa selenium binding protein (SBP56)	3624.68	1.0029	0.44344	0.0217
At1g71130	AP2 domain-containing transcription factor, putative	3627.59	0.9058	0.44446	0.02179
At3g03150	expressed protein	3629.49	0.8954	0.44499	0.02181
At3g22200	4-aminobutyrate aminotransferase / gamma-amino-N-butyrate transaminase / GABA transaminase / beta-alanine--oxoglutarate aminotransferase identical to gamma-aminobutyrate transaminase subunit precursor [Arabidopsis thaliana] (EC 2.6.1.19) GI:14030435; contains Pfam profile PF00202: aminotransferase, class III; identical to cDNA gamma-aminobutyrate transaminase subunit precursor, nuclear gene for m…	3629.77	0.8927	0.44477	0.02182
At3g01690	expressed protein	3631.1	0.8956	0.44504	0.02187
At5g10740	protein phosphatase 2C-related / PP2C-related protein phosphatase 2C, alfalfa, PIR:T09640	3642.11	0.9341	0.44979	0.0221
At1g78280	transcription factor jumonji (jmjC) domain-containing protein contains Pfam PF00646: F-box domain; contains Pfam PF02373: jmjC domain; similar to apoptotic cell clearance receptor PtdSerR (GI:11037740) [Mus musculus]	3643.47	0.8835	0.45008	0.02212
At5g65925	expressed protein	3643.56	0.9019	0.44977	0.02212
At3g11900	amino acid transporter family protein low similarity to proton/amino acid transporter 1 [Mus musculus] GI:21908024; belongs to INTERPRO:IPR002422 amino acid/polyamine transporter, family II	3646.64	0.895	0.45084	0.0222
At1g17280	ubiquitin-conjugating enzyme, putative similar to ubiquitin conjugating enzyme 6 from [Homo sapiens] GI:14029267, [Mus musculus] GI:14029263; contains Pfam profile PF00179: Ubiquitin-conjugating enzyme	3646.8	0.8891	0.45059	0.0222
At2g25080	phospholipid hydroperoxide glutathione peroxidase, chloroplast / PHGPx (GPX1) identical to SP|P52032 Phospholipid hydroperoxide glutathione peroxidase, chloroplast precursor (EC 1.11.1.9) (PHGPx) {Arabidopsis thaliana}; contains Glutathione peroxidases signatures, Glutathione_Peroxid_1 [GKVMLIVNVASRCGLT], Glutathione_Peroxid_2 [LAFPCNQF]; contains EST GB:T43669, N38679, R30227, H37043, AA042773; …	3647.01	0.9137	0.4503	0.02221
At1g62200	proton-dependent oligopeptide transport (POT) family protein contains Pfam profile: PF00854 POT family ; contains non-consensus GA donor site at intron 4	3651.32	0.913	0.45195	0.02231
At4g39890	Ras-related GTP-binding family protein contains Pfam profile: PF00071 Ras family	3653.04	0.8939	0.45242	0.02237
At5g51100	superoxide dismutase [Fe], putative / iron superoxide dismutase, putative similar to Fe-superoxide dismutase precursor [Medicago sativa] gi|16974682|gb|AAL32441	3665.95	0.8938	0.45807	0.02266
At5g39810	MADS-box family protein contains similarity to hypothetical proteins of [Arabidopsis thaliana]	3666.84	0.8916	0.45815	0.02269
At1g56520	disease resistance protein (TIR-NBS-LRR class), putative domain signature TIR-NBS-LRR exists, suggestive of a disease resistance protein.	3669.13	0.8921	0.45888	0.02272
At3g46890	expressed protein hypothetical protein F2I9.20 - Arabidopsis thaliana,PID:g3785987	3670.93	0.8967	0.45939	0.02277
At1g01970	pentatricopeptide (PPR) repeat-containing protein low similarity to 67 kD chloroplastic RNA-binding protein RSP67.2 [Raphanus sativus] GI:9755888; contains Pfam profile PF01535: PPR repeat	3673.8	0.9559	0.46034	0.02282
At4g17900	zinc-binding family protein similar to zinc-binding protein [Pisum sativum] GI:16117799; contains Pfam profile PF04640 : Protein of unknown function, DUF597	3673.96	0.909	0.46005	0.02282
At5g23510	expressed protein	3676.01	0.8862	0.46066	0.02289
At5g05600	oxidoreductase, 2OG-Fe(II) oxygenase family protein similar to flavonol synthase [Citrus unshiu][gi:4126403], leucoanthocyanidin dioxygenase [Daucus carota][gi:5924383]; contains PF03171 2OG-Fe(II) oxygenase superfamily domain	3679.18	0.8817	0.46182	0.02297
At2g45850	DNA-binding family protein contains a AT hook motif (DNA binding motifs with a preference for A/T rich regions), Pfam:PF02178	3687.16	0.9051	0.46524	0.02315
At3g54020	phosphatidic acid phosphatase-related / PAP2-related	3690.87	0.8711	0.46662	0.02322
At1g68790	expressed protein	3692.14	0.9128	0.46689	0.02327
At5g58420	40S ribosomal protein S4 (RPS4D) ribosomal protein S4, Arabidopsis thaliana, PIR:T48480	3694.76	0.7396	0.46775	0.02332
At1g79060	expressed protein	3696.47	0.8969	0.46819	0.02337
At1g49900	zinc finger (C2H2 type) family protein contains Pfam profile: PF00096 zinc finger, C2H2 type	3696.49	0.9212	0.46785	0.02337
At1g21450	scarecrow-like transcription factor 1 (SCL1) identical to scarecrow-like 1 GB:AAF21043 GI:6644390 from [Arabidopsis thaliana]	3696.99	0.8991	0.4677	0.02339
At5g42650	allene oxide synthase (AOS) / hydroperoxide dehydrase / cytochrome P450 74A (CYP74A) identical to Allene oxide synthase, chloroplast precursor (Hydroperoxide dehydrase) (Cytochrome P450 74A) (SP:Q96242) {Arabidopsis thaliana}	3697.45	0.9012	0.46759	0.0234
At3g12500	basic endochitinase identical to basic endochitinase precursor SP:P19171 from [Arabidopsis thaliana]	3704.25	0.9025	0.47044	0.02354
At2g46070	mitogen-activated protein kinase, putative / MAPK, putative (MPK12) mitogen-activated protein kinase (MAPK)(AtMPK12), PMID:12119167	3704.46	0.8967	0.47017	0.02356
At4g25370	Clp amino terminal domain-containing protein contains Pfam profile: PF02861 Clp amino terminal domain	3704.6	0.8881	0.46987	0.02357
At3g14100	oligouridylate-binding protein, putative similar to GB:CAB75429 (GI:6996560) from [Nicotiana plumbaginifolia], contains Pfam profiles: PF00076 RNA recognition motif (3 copies)	3707.93	0.9019	0.47113	0.02362
At2g23150	NRAMP metal ion transporter 3 (NRAMP3) identical to metal transporter Nramp3 [Arabidopsis thaliana] gi|6468012|gb|AAF13278; member of the natural resistance-associated macrophage protein (NRAMP) metal transporter family, PMID:11500563	3710.01	0.892	0.47176	0.0237
At1g09795	ATP phosphoribosyl transferase 2 (ATP-PRT2) identical to ATP phosphoribosyl transferase (AtATP-PRT2) [Arabidopsis thaliana] GI:6683619; supporting cDNA gi|6683618|dbj|AB025250.1|	3718.2	0.8982	0.47534	0.02389
At4g18710	shaggy-related protein kinase eta / ASK-eta (ASK7) identical to shaggy-related protein kinase eta (ASK-eta) [Arabidopsis thaliana] SWISS-PROT:Q39011	3720.02	0.9201	0.47584	0.02392
At1g29710	pentatricopeptide (PPR) repeat-containing protein contains Pfam profile PF01535: PPR repeat	3723.5	0.965	0.47715	0.02401
At1g30140	hypothetical protein	3724.86	0.9468	0.47741	0.02403
At1g09020	protein kinase, putative similar to protein kinase AKINbetagamma-2 [Zea mays] GI:11139548, AKINbetagamma-1 [Zea mays] GI:11139546; contains Pfam profile PF00571: CBS domain	3725.78	0.9605	0.4775	0.02407
At5g11970	expressed protein	3727.56	0.8869	0.47797	0.02411
At5g53600	glycosyl hydrolase family protein 17 similar to glucan endo-1,3-beta-glucosidase precursor SP:P52409 from [Triticum aestivum]	3731.24	0.8995	0.47938	0.0242
At1g36980	expressed protein	3732.5	0.911	0.47964	0.02422
At1g52827	expressed protein	3733	0.894	0.47951	0.02422
At4g34135	UDP-glucoronosyl/UDP-glucosyl transferase family protein contains Pfam profile: PF00201 UDP-glucoronosyl and UDP-glucosyl transferase	3735.07	0.8923	0.48013	0.0243
At3g52450	U-box domain-containing protein similar to immediate-early fungal elicitor protein CMPG1 [Petroselinum crispum] GI:14582200; contains Pfam profile PF04564: U-box domain	3735.58	0.9253	0.48001	0.0243
At4g36210	expressed protein contains Pfam PF05277: Protein of unknown function (DUF726)	3735.95	0.9027	0.47983	0.02431
At4g18120	RNA recognition motif (RRM)-containing protein Mei2-like protein, Arabidopsis thaliana, gb:D86122	3737.21	0.8951	0.48004	0.02434
At5g46980	invertase/pectin methylesterase inhibitor family protein contains Pfam profile PF04043: Plant invertase/pectin methylesterase inhibitor	3740.74	0.9934	0.48141	0.02442
At5g07110	prenylated rab acceptor (PRA1) family protein weak similarity to prenylated Rab acceptor 1 (PRA1) [Homo sapiens] GI:4877285; contains Pfam profile PF03208: Prenylated rab acceptor (PRA1)	3744.28	0.9301	0.48275	0.02451
At5g11570	proton-dependent oligopeptide transport (POT) family protein contains Pfam profile: PF00854 POT family	3746.8	0.91	0.48362	0.02459
At1g51920	expressed protein	3749	0.8885	0.48431	0.02462
At5g44990	hypothetical protein	3749.24	0.8911	0.48407	0.02462
At2g31060	elongation factor family protein contains Pfam profiles: PF00009 elongation factor Tu GTP binding domain, PF00679 elongation factor G C-terminus, PF03144 elongation factor Tu domain 2	3753.09	0.8873	0.48554	0.02472
At1g16760	protein kinase family protein contains protein kinase domain, Pfam:PF00069	3754.55	0.9428	0.48587	0.02477
At2g27830	expressed protein	3755.21	0.9229	0.48584	0.02479
At5g21090	leucine-rich repeat protein, putative similar to leucine rich repeat protein (LRP) GI:1619300 from [Lycopersicon esculentum]; contains leucine rich-repeat (LRR) domains Pfam:PF00560, INTERPRO:IPR001611	3759.43	0.9183	0.48749	0.02489
At5g42825	expressed protein	3760.85	0.9	0.48781	0.02491
At3g15760	expressed protein	3763.51	0.9072	0.48873	0.02499
At1g23450	pentatricopeptide (PPR) repeat-containing protein contains INTERPRO:IPR002885 PPR repeats	3765.92	0.9677	0.48951	0.02504
At3g20320	mce-related family protein contains Pfam PF02470: mce related protein	3766.9	0.9075	0.48961	0.02508
At2g06530	SNF7 family protein contains Pfam domain, PF03357: SNF7 family	3768.15	0.8871	0.48985	0.0251
At4g13180	short-chain dehydrogenase/reductase (SDR) family protein similar to short-chain type dehydrogenase/reductase SP:Q08632 [Picea abies]	3769.46	0.89	0.49011	0.02512
At3g01650	copine-related low similarity to SP|Q99829 Copine I {Homo sapiens}	3772.45	0.8965	0.4912	0.02521
At2g15780	glycine-rich protein similar to Blue copper protein precursor (SP:Q41001) {Pisum sativum}; contains a Pfam PF02298: Plastocyanin-like domain related to blue copper-binding protein; contains a domain related to blue copper-binding protein	3778	0.9678	0.4935	0.02532
At5g57890	anthranilate synthase beta subunit, putative strong similarity to anthranilate synthase beta chain GI:403434 [Arabidopsis thaliana]	3780.02	0.8839	0.49413	0.02539
At3g46000	actin-depolymerizing factor, putative (ADF2) strong similarity to SP|Q9ZSK3 Actin-depolymerizing factor 4 (ADF-4) (AtADF4) {Arabidopsis thaliana}; contains Pfam profile PF00241: Cofilin/tropomyosin-type actin-binding protein	3780.43	0.8921	0.49397	0.02541
At5g58430	exocyst subunit EXO70 family protein leucine zipper-containing protein, Lycopersicon esculentum, PIR:S21495; contains Pfam domain PF03081: Exo70 exocyst complex subunit; similar to rexo70 (GI:2827160) {Rattus norvegicus}	3782.21	0.8928	0.49445	0.02544
At5g61530	small G protein family protein / RhoGAP family protein contains Pfam domain, PF00620: RhoGAP domain	3784.68	0.9156	0.49527	0.02551
At1g20980	SPL1-Related2 protein (SPL1R2) strong similarity to SPL1-Related2 protein [Arabidopsis thaliana] GI:6006427; contains Pfam profile PF03110: SBP domain	3784.77	0.9001	0.49495	0.02551
At3g06130	heavy-metal-associated domain-containing protein contains Pfam heavy metal associated domain PF00403	3787.34	0.9122	0.49585	0.02559
At1g12990	glycosyl transferase family 17 protein low similarity to beta-1,4-mannosyl-glycoprotein beta-1,4-N-acetylglucosaminyltransferase (EC 2.4.1.144) from Mus musculus [SP|Q10470], Rattus norvegicus [SP|Q02527], Homo sapiens [SP|Q09327]; contains Pfam profile PF04724 :Glycosyltransferase family 17	3789.36	0.9127	0.49644	0.02561
At4g24220	expressed protein protein induced upon wounding - Arabidopsis thaliana, PID:e257749	3794.76	0.9021	0.49867	0.02577
At1g29950	expressed protein	3797.63	0.9423	0.4997	0.02582
At3g27560	protein kinase (ATN1) almost identical (1 amino acid difference) to protein kinase ATN1 [Arabidopsis thaliana] gi|1054633|emb|CAA63387	3798.88	0.8913	0.49994	0.02587
At1g08980	amidase family protein similar to component of chloroplast outer membrane translocon Toc64 [Pisum sativum] GI:7453538; contains Pfam profile PF01425: Amidase; supporting cDNA gi|11493701|gb|AF202077.1|AF202077	3800.92	0.8961	0.5006	0.02591
At2g28630	beta-ketoacyl-CoA synthase family protein	3805.23	0.9029	0.50234	0.02602
At1g03610	expressed protein	3810.41	0.8995	0.50449	0.02616
At4g36910	CBS domain-containing protein contains Pfam profile PF00571: CBS domain	3811.74	0.8911	0.50478	0.0262
At5g46710	zinc-binding family protein similar zinc-binding protein [Pisum sativum] GI:16117799; contains Pfam profile PF04640 : Protein of unknown function, DUF597	3820.47	0.9199	0.50869	0.02641
At1g14870	expressed protein similar to PGPS/D12 [Petunia x hybrida] GI:4105794; contains Pfam profile PF04749: Protein of unknown function, DUF614	3821.29	0.8925	0.50874	0.02642
At1g54270	eukaryotic translation initiation factor 4A-2 / eIF-4A-2 similar to eukaryotic translation initiation factor 4A GI:19696 from [Nicotiana plumbaginifolia]	3822.48	0.9063	0.50895	0.02648
At2g37760	aldo/keto reductase family protein similar to chalcone reductase [Sesbania rostrata][GI:2792155], and aldose reductase ALDRXV4 [Xerophyta viscosa][GI:4539944], [Hordeum vulgare][GI:728592]	3824.15	0.8999	0.50939	0.02651
At1g57980	purine permease-related low similarity to purine permease [Arabidopsis thaliana] GI:7620007; contains Pfam profile PF03151: Domain of unknown function, DUF250	3825.36	0.8888	0.50961	0.02652
At1g73220	sugar transporter family protein contains Pfam profile: PF00083 sugar (and other) transporter	3828	0.8986	0.51056	0.02661
At1g32510	no apical meristem (NAM) protein-related similar to NAM family protein TIGR_Ath1:At1g64105 [Arabidopsis thaliana]	3831.67	0.9526	0.51198	0.02671
At1g13340	expressed protein contains Pfam profile: PF03398 eukaryotic protein of unknown function, DUF292	3835.95	0.909	0.51372	0.02681
At4g08290	nodulin MtN21 family protein similar to MtN21 GI:2598575 (root nodule development) from [Medicago truncatula]	3837.69	0.8942	0.51421	0.02685
At2g17550	expressed protein	3839.2	0.9345	0.51458	0.02691
At2g28660	copper-binding family protein similar to copper homeostasis factor gi:3168840 from Arabidopsis thaliana; contains Pfam profile PF00403: Heavy-metal-associated domain	3841.71	0.8923	0.51547	0.02696
At4g36350	calcineurin-like phosphoesterase family protein contains Pfam profile: PF00149 calcineurin-like phosphoesterase	3843.98	0.8925	0.51622	0.02701
At4g02650	epsin N-terminal homology (ENTH) domain-containing protein / clathrin assembly protein-related contains Pfam PF01417: ENTH domain. ENTH (Epsin N-terminal homology) domain; similar to Chain A, Calm-N N-Terminal Domain Of Clathrin Assembly Lymphoid Myeloid Leukaemia Protein, Pi(4,5)p2 Complex (GP:13399999) {Homo sapiens}; supporting cDNA gi|26451912|dbj|AK118440.1|	3844.26	0.9064	0.516	0.02701
At2g14247	Expressed protein	3845.17	0.8988	0.51607	0.02705
At5g37680	ADP-ribosylation factor, putative ADP-ribosylation factor, Leishmania major, EMBL:LMFP1421 and ADP-ribosylation factor-like protein 1 (ARL1) (SP:P40616) Homo sapiens; contains PF00025: ADP-ribosylation factor family	3849.44	0.865	0.51782	0.02716
At5g19250	expressed protein	3850.58	0.8772	0.51801	0.02721
At2g23220	cytochrome P450, putative	3851.85	0.9213	0.51827	0.02721
At4g04770	ATP-binding-cassette transporter (ABC1) Identical to the protein described in PMID:11156608 and note that sequence was not deposited into GenBank by the authors.	3853.88	0.9024	0.51888	0.02729
At3g10720	pectinesterase, putative contains similarity to pectinesterase from Vitis vinifera GI:15081598, Prunus persica SP|Q43062; contains Pfam profile PF01095 pectinesterase	3854.75	0.9167	0.51894	0.02731
At1g50890	expressed protein	3856.16	0.9467	0.51926	0.02732
At3g49790	expressed protein predicted protein, Arabidopsis thaliana	3856.81	0.9061	0.5192	0.02735
At2g18010	auxin-responsive family protein similar to auxin-induced protein TGSAUR22 (GI:10185820) [Tulipa gesnerian] ;similar to indole-3-acetic acid induced protein ARG7 (SP:P32295) [Phaseolus aureus]	3860.32	0.8871	0.52059	0.02744
At3g28130	nodulin MtN21 family protein similar to MtN21 GI:2598575 (root nodule development) from [Medicago truncatula]	3860.37	0.8876	0.52022	0.02744
At5g49060	DNAJ heat shock N-terminal domain-containing protein low similarity to SP|Q9QYI4 DnaJ homolog subfamily B member 12 {Mus musculus}; contains Pfam profile PF00226: DnaJ domain	3860.64	0.9692	0.51999	0.02745
At3g60690	auxin-responsive family protein similar to auxin-induced protein SAUR-AC1 (GP:546362) (PIR:T06084)[Arabidopsis thaliana] PIR:T06084	3861.05	0.9035	0.51981	0.02746
At1g24160	expressed protein Location of EST gb|H36355	3864.14	0.8969	0.52099	0.02754
At5g13220	expressed protein	3864.36	0.9218	0.52071	0.02755
At1g57630	disease resistance protein (TIR class), putative domain signature TIR exists, suggestive of a disease resistance protein.	3875.68	0.8937	0.52597	0.02785
At5g67560	ADP-ribosylation factor, putative identical to GP:15450888 ADP-ribosylation factor-like protein {Arabidopsis thaliana]	3876.97	0.9021	0.52626	0.0279
At3g56400	WRKY family transcription factor DNA-binding protein 4 WRKY4 - Nicotiana tabacum, EMBL:AF193771	3877.97	0.9018	0.52637	0.02791
At3g54150	embryo-abundant protein-related similar to embryo-abundant protein [Picea glauca] GI:1350531	3879.02	0.9042	0.52654	0.02793
At1g53780	26S proteasome AAA-ATPase subunit, putative similar to 26S proteasome AAA-ATPase subunit RPT1 SP:Q41365 from [Spinacia oleracea]	3879.07	0.9459	0.52618	0.02793
At5g43150	expressed protein	3879.27	0.9067	0.52588	0.02794
At3g12470	expressed protein	3880.64	0.9004	0.52619	0.02799
At1g06400	Ras-related GTP-binding protein (ARA-2) identical to Ras-related protein ARA-2 SP:P28185 from [Arabidopsis thaliana]	3882.05	0.8952	0.52653	0.02801
At3g14960	galactosyltransferase family protein contains Pfam profile: PF01762 galactosyltransferase	3883.53	0.9579	0.52689	0.02806
At1g80510	amino acid transporter family protein similar to amino acid transporter system N2 [Rattus norvegicus] GI:14578932; contains Pfam profile PF01490: Transmembrane amino acid transporter protein	3883.75	0.908	0.52663	0.02806
At2g25490	F-box family protein (FBL6) contains similarity to grr1 GI:2407790 from [Glycine max]	3884.33	0.891	0.52654	0.02809
At1g76620	expressed protein contains Pfam profile PF04784: Protein of unknown function, DUF547	3890.96	0.9985	0.52948	0.02826
At2g01340	expressed protein	3892.52	0.9122	0.52989	0.02831
At1g73310	serine carboxypeptidase S10 family protein similar to serine carboxypeptidase I precursor (SP:P07519) [Hordeum vulgare]; glucose acyltransferase GB:AAD01263 [Solanum berthaultii]; contains Pfam profile: PF00450 Serine carboxypeptidase	3893.04	0.9495	0.52978	0.02831
At3g25070	RPM1-interacting protein 4 (RIN4) identical to SP|Q8GYN5 RPM1-interacting protein 4 {Arabidopsis thaliana}	3894.05	0.8922	0.52992	0.02834
At5g05950	expressed protein	3896.58	0.9054	0.53082	0.02841
At1g22130	MADS-box family protein similar to MADS-box protein (ZAP1) GI:939784 from [Zea mays]	3897.93	0.9729	0.53112	0.02844
At4g11960	expressed protein hypothetical protein F7H19.70 - Arabidopsis thaliana, PID:e1310057	3898.13	0.9494	0.53086	0.02845
At5g54400	expressed protein	3900.04	0.8908	0.53142	0.02851
At4g10960	UDP-glucose 4-epimerase, putative / UDP-galactose 4-epimerase, putative / Galactowaldenase, putative similar to UDP-galactose 4-epimerase from Arabidopsis thaliana SP|Q42605, Cyamopsis tetragonoloba GI:3021357 [AJ005082]	3902.07	0.893	0.53207	0.02855
At3g18500	nocturnin-related contains weak similarity to Nocturnin (CCR4 protein homolog) (Swiss-Prot:O35710) [Mus musculus]	3903.31	0.8845	0.53232	0.0286
At2g43680	calmodulin-binding family protein similar to SF16 protein [Helianthus annuus] GI:560150; contains Pfam profile PF00612: IQ calmodulin-binding motif	3903.52	0.9049	0.53203	0.02861
At4g34030	methylcrotonyl-CoA carboxylase beta chain, mitochondrial / 3-methylcrotonyl-CoA carboxylase 2 (MCCB) identical to SP|Q9LDD8 Methylcrotonyl-CoA carboxylase beta chain, mitochondrial precursor (EC 6.4.1.4) (3-Methylcrotonyl-CoA carboxylase 2) (MCCase beta subunit) (3-methylcrotonyl-CoA:carbon dioxide ligase beta subunit) {Arabidopsis thaliana}; contains Pfam profile: PF01039 carboxyl transferase do…	3905.57	0.913	0.53269	0.02865
At3g46930	protein kinase family protein contains protein kinase domain, Pfam:PF00069	3907.43	0.8987	0.53325	0.02871
At4g32040	homeobox protein knotted-1 like 5 (KNAT5) / homeodomain containing protein 1 (H1) identical to homeobox protein knotted-1 like 5 (KNAT5) SP:P48002 from [Arabidopsis thaliana]	3909.8	0.9895	0.53407	0.02877
At1g56250	SKP1 interacting partner 3-related contains similarity to SKP1 interacting partner 3 GI:10716951 from [Arabidopsis thaliana]	3916.78	0.8984	0.53721	0.02895
At1g30720	FAD-binding domain-containing protein similar to SP|P30986 reticuline oxidase precursor (Berberine-bridge-forming enzyme) (BBE) (Tetrahydroprotoberberine synthase) [Eschscholzia californica]; contains PF01565 FAD binding domain	3919.27	0.917	0.5381	0.02902
At4g04940	transducin family protein / WD-40 repeat family protein contains seven G-protein beta WD-40 repeats	3921.13	0.9011	0.53865	0.02909
At3g50500	protein kinase, putative similar to abscisic acid-activated protein kinase [Vicia faba] gi|6739629|gb|AAF27340	3925.14	0.8994	0.54028	0.02919
At5g45360	F-box family protein similar to SKP1 interacting partner 2 (SKIP2) TIGR_Ath1:At5g67250	3925.54	0.9042	0.54009	0.0292
At2g10175	hypothetical protein	3928.56	0.9127	0.54123	0.02929
At5g59030	copper transporter 1 (COPT1) nearly identical to SP|Q39065 Copper transporter 1 (COPT1) {Arabidopsis thaliana}	3929.7	0.9366	0.54141	0.02931
At5g18170	glutamate dehydrogenase 1 (GDH1) identical to glutamate dehydrogenase 1 (GDH 1) [Arabidopsis thaliana] SWISS-PROT:Q43314	3931.49	0.9025	0.54193	0.02935
At4g39450	expressed protein	3931.57	0.956	0.5416	0.02935
At5g26770	expressed protein	3931.81	0.8882	0.54133	0.02936
At1g27960	expressed protein contains Pfam profile PF04146: YT521-B-like family	3934.76	0.8923	0.54243	0.02944
At4g21215	expressed protein	3938.2	0.9136	0.54379	0.02953
At4g37620	hypothetical protein	3940.1	0.9255	0.54437	0.02959
At3g08700	ubiquitin-conjugating enzyme, putative strong similar to ubiquitin-conjugating enzymes E2-17 from [Arabidopsis thaliana] SP|P35134, SP|P35132, SP|P35133; contains Pfam profile PF00179: Ubiquitin-conjugating enzyme	3940.25	0.9055	0.54406	0.0296
ath-MIR396b	miRNA gene Arabidopsis thaliana miR396b stem-loop	3940.35	0.9537	0.54374	0.02961
At1g19960	expressed protein	3947.33	0.898	0.54692	0.0298
At3g23080	expressed protein weak similarity to SP|Q9UKL6 Phosphatidylcholine transfer protein (PC-TP) {Homo sapiens}	3948.97	0.9008	0.54737	0.02984
At4g04720	calcium-dependent protein kinase, putative / CDPK, putative similar to calcium-dependent protein kinase(CDPK) [Carrot] SWISS-PROT:P28582	3949.29	0.9038	0.54714	0.02984
At3g05830	expressed protein	3951.39	0.8861	0.54784	0.02991
At1g54290	eukaryotic translation initiation factor SUI1, putative similar to P|P32911 Protein translation factor SUI1 {Saccharomyces cerevisiae}; contains Pfam profile PF01253: Translation initiation factor SUI1	3953.66	0.8955	0.54859	0.02996
At1g19330	expressed protein	3954.05	0.8968	0.54842	0.02999
At1g35340	ATP-dependent protease La (LON) domain-containing protein contains Pfam profile PF02190: ATP-dependent protease La (LON) domain	3955.09	0.8976	0.54858	0.03001
At4g11730	ATPase, plasma membrane-type, putative / proton pump, putative similar to plasma membrane-type ATPase SP|P20431 and SP|P19456 {Arabidopsis thaliana}; contains InterPro accession IPR001757: ATPase, E1-E2 type	3956.8	0.9267	0.54906	0.03005
At1g03130	photosystem I reaction center subunit II, chloroplast, putative / photosystem I 20 kDa subunit, putative / PSI-D, putative (PSAD2) similar to SP|P12353 Photosystem I reaction center subunit II, chloroplast precursor (Photosystem I 20 kDa subunit) (PSI-D) {Spinacia oleracea}; contains Pfam profile PF02531: PsaD	3963.23	0.9756	0.55196	0.03024
At5g22450	expressed protein	3965.22	0.9502	0.55259	0.03029
At3g19970	expressed protein	3967.58	0.8997	0.55341	0.03035
At5g14390	expressed protein	3968.16	0.9297	0.55332	0.03036
At4g38810	calcium-binding EF hand family protein contains INTERPRO:IPR002048 calcium-binding EF-hand domain	3968.37	0.8983	0.55304	0.03038
At2g46610	arginine/serine-rich splicing factor, putative similar to SP|P92964 Arginine/serine-rich splicing factor RSP31 {Arabidopsis thaliana}	3969.45	0.9002	0.55321	0.03041
At2g31945	expressed protein	3971.77	0.9091	0.55402	0.03047
At5g18850	expressed protein	3975.05	0.915	0.55531	0.03055
At1g34170	transcriptional factor B3 family protein contains Pfam profile: PF02362 B3 DNA binding domain; contains non-consensus GA donor splice site at intron 12	3983.23	0.9635	0.55913	0.03081
At4g34350	LytB family protein contains Pfam profile: PF02401 LytB protein	3983.57	0.9077	0.55893	0.03081
At1g27130	glutathione S-transferase, putative similar to glutathione S-transferase GB: AAF22517 GI:6652870 from [Papaver somniferum]	3985.41	0.8981	0.55951	0.03085
At1g67900	phototropic-responsive NPH3 family protein contains NPH3 family domain, Pfam:PF03000	3986.03	0.9031	0.55943	0.03087
At3g55470	C2 domain-containing protein similar to phloem protein GI:4164539 from [Cucurbita maxima]	3990.77	0.9058	0.56144	0.03101
At1g04760	synaptobrevin family protein similar to Vesicle-associated membrane protein 722 (AtVAMP722) Synaptobrevin-related protein 1 (SP:P47192) {Arabidopsis thaliana}	3991.32	0.9116	0.56135	0.03102
At3g23250	myb family transcription factor (MYB15) similar to myb-related transcription factor GB:CAA66952 from [Lycopersicon esculentum]	3993.22	0.9485	0.56194	0.03109
At5g54510	auxin-responsive GH3 protein, putative (DFL-1) identical to auxin-responsive GH3 homologue [Arabidopsis thaliana] GI:11041726; similar to auxin-responsive GH3 product [Glycine max] GI:18591; contains Pfam profile PF03321: GH3 auxin-responsive promoter	3994.97	0.9102	0.56247	0.03113
At2g42890	RNA recognition motif (RRM)-containing protein	3998.02	0.9102	0.56362	0.03122
At1g15340	methyl-CpG-binding domain-containing protein contains Pfam profile PF01429: Methyl-CpG binding domain	3998.08	0.9231	0.56328	0.03122
At5g56910	expressed protein	3999.34	0.8999	0.56354	0.03125
At3g07460	expressed protein contains Pfam profile PF04398: Protein of unknown function, DUF538	4000.02	0.8952	0.56348	0.03127
At3g60340	palmitoyl protein thioesterase family protein palmitoyl-protein thioesterase precursor, Mus musculus, EMBL:AF071025	4000.47	0.8996	0.56334	0.03129
At2g46650	cytochrome b5, putative similar to cytochome b5 GI:2695711 from [Olea europaea]	4004.69	0.9112	0.56512	0.03141
At5g39785	expressed protein	4004.88	0.8911	0.56483	0.03141
At4g27880	seven in absentia (SINA) family protein similar to siah-1A protein [Mus musculus] GI:297035; contains Pfam profile PF03145: Seven in absentia protein family	4008.41	0.9263	0.56625	0.03152
At4g17660	protein kinase, putative similar to protein kinase [Lophopyrum elongatum] gi|13022177|gb|AAK11674	4009.41	0.919	0.56637	0.03154
At1g14070	xyloglucan fucosyltransferase, putative (FUT7) nearly identical to SP|Q9XI81 Probable fucosyltransferase 7 (EC 2.4.1.-) (AtFUT7) {Arabidopsis thaliana}; similar to xyloglucan fucosyltransferase GI:5231145 from (Arabidopsis thaliana)	4015.19	0.9082	0.56896	0.03171
At2g41730	expressed protein	4015.84	0.897	0.56893	0.03172
At4g24370	expressed protein	4016.15	0.9021	0.56869	0.03173
At5g11130	exostosin family protein contains Pfam profile: PF03016 Exostosin family	4016.5	0.8873	0.56849	0.03174
At3g55960	NLI interacting factor (NIF) family protein contains Pfam profile PF03031: NLI interacting factor	4018.37	0.901	0.56904	0.03181
At4g22590	trehalose-6-phosphate phosphatase, putative similar to trehalose-6-phosphate phosphatase (AtTPPA) GI:2944178; contains Pfam profile PF02358: Trehalose-phosphatase	4018.59	0.901	0.56878	0.03181
At2g17300	expressed protein	4022.08	0.902	0.5702	0.03191
At4g03500	ankyrin repeat family protein contains ankyrin repeats, Pfam:PF00023	4022.18	0.9144	0.56987	0.03191
At5g04760	myb family transcription factor contains Pfam profile: PF00249 myb-like DNA-binding domain	4022.2	0.904	0.5695	0.03191
At3g48310	cytochrome P450 71A22, putative (CYP71A22) Identical to Cytochrome P450 71A22 (SP:Q9STL1)[Arabidopsis thaliana]	4022.22	0.9044	0.56911	0.03191
At5g67300	myb family transcription factor contains PFAM profile: myb DNA binding domain PF00249	4025.96	0.8959	0.57065	0.03202
At5g41410	homeodomain protein (BEL1) identical to cDNA homeobox protein (BEL1) GI:28202124	4027.34	0.8982	0.57099	0.03205
At1g51660	mitogen-activated protein kinase kinase (MAPKK), putative (MKK4) identical to MAP kinase kinase 4 [Arabidopsis thaliana] gi|3219271|dbj|BAA28830 gi_13265419	4030.6	0.8988	0.57228	0.03215
At2g41180	sigA-binding protein-related low similarity to SigA binding protein [Arabidopsis thaliana] GI:6980074; contains Pfam domain PF05678: VQ motif	4031.53	0.901	0.57239	0.03218
At5g05250	expressed protein	4033.39	0.882	0.57298	0.03223
At4g20860	FAD-binding domain-containing protein simlar to SP|P30986 reticuline oxidase precursor (Berberine-bridge-forming enzyme) (BBE) (Tetrahydroprotoberberine synthase) [Eschscholzia californica]; contains PF01565 FAD binding domain	4036.27	0.8978	0.57408	0.03232
At5g35580	protein kinase, putative similar to auxin-regulated dual specificity cytosolic kinase [Lycopersicon esculentum] gi|14484938|gb|AAK62821	4036.28	0.9973	0.5737	0.03232
At4g30960	CBL-interacting protein kinase 6 (CIPK6) identical to CBL-interacting protein kinase 6 [Arabidopsis thaliana] gi|9280634|gb|AAF86505	4036.35	0.9099	0.57334	0.03232
At1g17170	glutathione S-transferase, putative One of three repeated putative glutathione transferases. 72% identical to glutathione transferase [Arabidopsis thaliana] (gi|4006934)	4038.39	0.8999	0.57401	0.03238
At3g18080	glycosyl hydrolase family 1 protein contains Pfam PF00232 : Glycosyl hydrolase family 1 domain; TIGRFAM TIGR01233: 6-phospho-beta-galactosidase; similar to beta-glucosidase BGQ60 precursor GB:A57512 [Hordeum vulgare]; similar to beta-mannosidase enzyme (GI:17226270) [Lycopersicon esculentum]	4041.8	0.9153	0.57538	0.03248
At1g12450	expressed protein	4045.76	0.9778	0.57703	0.0326
At1g01940	peptidyl-prolyl cis-trans isomerase cyclophilin-type family protein contains Pfam domain, PF00160: peptidyl-prolyl cis-trans isomerase, cyclophilin-type	4046.6	0.9314	0.57707	0.03262
At5g58580	zinc finger (C3HC4-type RING finger) family protein contains Pfam domain, PF00097: Zinc finger, C3HC4 type (RING finger)	4046.98	0.9037	0.57689	0.03262
At4g15010	mitochondrial substrate carrier family protein contains Pfam profile: PF00153 mitochondrial carrier protein	4049.26	0.9125	0.5777	0.03271
At4g10810	expressed protein	4049.78	0.8974	0.57755	0.03271
At5g51950	glucose-methanol-choline (GMC) oxidoreductase family protein similar to mandelonitrile lyase from Prunus serotina [SP|P52706, SP|P52707]; contains Pfam profile PF00732 GMC oxidoreductase	4055.78	0.8956	0.58029	0.03289
At2g31360	delta 9 desaturase (ADS2) identical to delta 9 acyl-lipid desaturase (ADS2) GI:2970036 from [Arabidopsis thaliana]	4057.67	0.9138	0.58088	0.03295
At3g30725	expressed protein ; expression supported by MPSS	4058.08	0.9257	0.58071	0.03295
At5g60270	lectin protein kinase family protein contains Pfam domains, PF00069: Protein kinase domain, PF00139: Legume lectins beta domain, and PF00138: Legume lectins alpha domain	4058.6	0.8999	0.58059	0.03297
At5g16950	expressed protein	4059.76	0.9044	0.5808	0.03301
At3g09750	hypothetical protein	4060.46	0.8968	0.58077	0.03302
At2g07741	ATPase subunit 6, putative similar to ATPase subunit 6 GI:515963 from [Raphanus sativus]; contains Pfam profile: PF00119 ATP synthase, A subunit	4060.47	0.9222	0.58039	0.03302
At3g26280	cytochrome P450 family protein identical to cytochrome P450 monooxygenase (CYP71B4) GB:D78603 [Arabidopsis thaliana] (Plant Mol. Biol. 37 (1), 39-52 (1998))	4064.15	0.8996	0.58192	0.03314
At2g44100	Rab GDP dissociation inhibitor (GDI1) identical to GDP dissociation inhibitor [Arabidopsis thaliana] GI:1655424	4065.08	0.8835	0.58201	0.03315
At1g14360	UDP-galactose/UDP-glucose transporter, putative very similar to UDP-galactose/UDP-glucose transporter (GI:22651763) {Arabidopsis thaliana}	4066.53	0.9064	0.58238	0.03321
At4g33040	glutaredoxin family protein contains INTERPRO Domain IPR002109, Glutaredoxin (thioltransferase)	4066.58	0.8983	0.58202	0.03321
At5g50430	ubiquitin-conjugating enzyme, putative similar to ubiquitin conjugating enzyme 6 from [Homo sapiens] GI:14029267, [Mus musculus] GI:14029263; contains Pfam profile PF00179: Ubiquitin-conjugating enzyme	4066.92	0.8982	0.58181	0.03321
At1g23130	Bet v I allergen family protein similar to Csf-2 [Cucumis sativus][GI:5762258][J Am Soc Hortic Sci 124, 136-139 (1999)]; location of ESTs gb|T45139 and gb|T43456 ; contains Pfam profile PF00407: Pathogenesis-related protein Bet v I family	4067.85	0.9049	0.58189	0.03325
At1g01710	acyl-CoA thioesterase family protein contains Pfam profiles: PF02551 acyl-CoA thioesterase, PF00027 cyclic nucleotide-binding domain	4068.96	0.9155	0.58208	0.03327
At3g18250	expressed protein ; expression supported by MPSS	4076.76	0.9134	0.58575	0.03351
At1g76360	protein kinase, putative similar to protein kinase APK1B, SWISS-PROT:P46573; contains protein kinase domain, Pfam:PF00069	4078.62	0.9005	0.58632	0.03356
At1g08510	acyl-[acyl carrier protein] thioesterase / acyl-ACP thioesterase / oleoyl-[acyl-carrier protein] hydrolase / S-acyl fatty acid synthase thioesterase identical to acyl-(acyl carrier protein) thioesterase [Arabidopsis thaliana] GI:804948	4079.99	0.9007	0.58665	0.03361
At5g42690	expressed protein contains Pfam profile PF04784: Protein of unknown function, DUF547; expression supported by MPSS	4082.86	0.9643	0.58775	0.03371
At3g49300	proline-rich family protein contains proline-rich extensin domains, INTERPRO:IPR002965	4085.84	0.8999	0.5889	0.03379
At1g05805	basic helix-loop-helix (bHLH) family protein	4091.3	0.9127	0.59137	0.03394
At1g56270	hypothetical protein	4094.47	0.912	0.59263	0.03404
At5g42090	expressed protein	4095.43	0.9022	0.59275	0.03407
At2g02760	ubiquitin-conjugating enzyme 2 (UBC2) E2; identical to gi:2689242, SP:P42745	4096.66	0.9068	0.59299	0.03411
At4g31150	endonuclease V family protein contains Pfam PF04493: Endonuclease V	4097.46	0.8834	0.59303	0.03413
At4g31805	WRKY family transcription factor identical to WRKY DNA-binding protein 18 (WRKY18) GI:13506730 from [Arabidopsis thaliana]	4098.39	0.8975	0.5931	0.03415
At2g32030	GCN5-related N-acetyltransferase (GNAT) family protein contains Pfam profile PF00583: acetyltransferase, GNAT family	4102.38	0.9018	0.59484	0.03427
At5g37770	touch-responsive protein / calmodulin-related protein 2, touch-induced (TCH2) identical to calmodulin-related protein 2,touch-induced SP:P25070 from [Arabidopsis thaliana]	4102.55	0.9115	0.59454	0.03429
At5g18490	expressed protein	4103.13	0.9207	0.59444	0.03431
At5g24540	glycosyl hydrolase family 1 protein contains Pfam PF00232 : Glycosyl hydrolase family 1 domain; TIGRFAM TIGR01233: 6-phospho-beta-galactosidase; similar to amygdalin hydrolase isoform AH I precursor (GI:16757966) [Prunus serotina]	4103.37	0.9149	0.59419	0.03431
At5g58360	ovate family protein 69% similar to ovate protein (GI:23429649) [Lycopersicon esculentum]; contains TIGRFAM TIGR01568 : uncharacterized plant-specific domain TIGR01568	4104.2	0.9256	0.59422	0.03434
At1g65820	microsomal glutathione s-transferase, putative similar to MGST3_HUMAN SP:O14880	4105.84	0.9053	0.59471	0.0344
At5g66640	LIM domain-containing protein-related contains low similarity to Pfam profile PF00412: LIM domain	4105.87	0.8975	0.59434	0.0344
At5g51080	RNase H domain-containing protein low similarity to GAG-POL precursor [Oryza sativa (japonica cultivar-group)] GI:5902445; contains Pfam profile PF00075: RNase H	4106.75	0.914	0.59441	0.03441
At4g38670	pathogenesis-related thaumatin family protein similar to receptor serine/threonine kinase PR5K [Arabidopsis thaliana] GI:1235680; contains Pfam profile PF00314: Thaumatin family	4108.21	0.9784	0.59477	0.03446
At5g45370	nodulin-related / integral membrane family protein contains Pfam profile:PF00892 integral membrane protein DUF6	4109.03	0.8915	0.59483	0.03449
At1g22710	sucrose transporter / sucrose-proton symporter (SUC2) nearly identical to sucrose-proton symporter SUC2 [Arabidopsis thaliana] GI:407092	4109.53	0.9459	0.59469	0.03451
At5g64660	U-box domain-containing protein similar to immediate-early fungal elicitor protein CMPG1 [Petroselinum crispum] GI:14582200; contains Pfam profile PF04564: U-box domain	4111.18	0.9013	0.59516	0.03454
At1g61520	chlorophyll A-B binding protein / LHCI type III (LHCA3.1) nearly identical to PSI type III chlorophyll a/b-binding protein GI:430947; contains Pfam profile: PF00504 chlorophyll A-B binding protein; similar to PSI type III chlorophyll a/b-binding protein GI:430947 from [Arabidopsis thaliana]	4111.86	0.9788	0.59514	0.03457
At1g26600	CLE9, putative CLAVATA3/ESR-Related 9 (CLE9); similar to hypothetical protein GB:AAF67770 GI:7705091 from [Arabidopsis thaliana]	4114.16	0.9069	0.59596	0.03464
At3g12480	transcription factor, putative	4117.71	0.8969	0.59743	0.03474
At5g48510	speckle-type POZ protein-related contains Pfam PF00651 : BTB/POZ domain; similar to Speckle-type POZ protein (SP:O43791) [Homo sapiens]	4117.82	1.0132	0.59711	0.03475
At3g15150	expressed protein	4119.02	0.9392	0.59736	0.0348
At4g12910	serine carboxypeptidase S10 family protein SERINE CARBOXYPEPTIDASE I PRECURSOR - Hordeum vulgare, SWall:CBP1_HORVU	4123.8	0.9031	0.59946	0.03493
At5g04550	expressed protein contains Pfam domain PF05003: protein of unknown function (DUF668)	4124.95	0.9092	0.59968	0.03497
At5g27200	acyl carrier protein, chloroplast, putative / ACP, putative similar to Acyl carrier protein, chloroplast precursor (ACP) from {Arabidopsis thaliana} SP|P11829, {Brassica napus} SP|P17650; contains InterPro accession IPR003881: Isochorismatase	4126.12	0.9108	0.59991	0.03501
At2g18610	hypothetical protein	4128.61	0.9268	0.60084	0.03507
At2g32210	expressed protein	4128.86	1.0524	0.60055	0.0351
At4g12040	zinc finger (AN1-like) family protein contains Pfam domains, PF01428: AN1-like Zinc finger and PF01754: A20-like zinc finger	4129.26	0.8959	0.60039	0.03511
At2g45990	expressed protein	4131.17	0.9046	0.60101	0.03517
At2g37340	splicing factor RSZ33 (RSZ33) nearly identical to splicing factor RSZ33 [Arabidopsis thaliana] GI:9843663; contains Pfam profiles PF00076: RNA recognition motif. (a.k.a. RRM, RBD, or RNP domain), PF00098: Zinc knuckle	4131.27	0.9326	0.60063	0.03517
At5g65920	U-box domain-containing protein low similarity to immediate-early fungal elicitor protein CMPG1 [Petroselinum crispum] GI:14582200; contains Pfam profile PF04564: U-box domain	4136.21	0.9013	0.60288	0.03531
At5g27170	hypothetical protein	4138.1	0.8937	0.60347	0.03537
At4g15760	monooxygenase, putative (MO1) similar to GI:3426062	4141.15	0.9228	0.60467	0.03547
At5g62990	hypothetical protein	4144.88	0.9103	0.60624	0.03558
At2g32800	protein kinase family protein contains dual protein kinase domains, Pfam:PF00069	4146.09	0.9153	0.60648	0.03561
At2g25625	expressed protein	4146.69	0.9025	0.60639	0.03564
At3g09100	mRNA capping enzyme family protein similar to mRNA capping enzyme [Xenopus laevis] GI:7239232; contains Pfam profiles PF01331: mRNA capping enzyme catalytic domain, PF00782: Dual specificity phosphatase catalytic domain	4147.05	0.9702	0.6062	0.03565
At5g61430	no apical meristem (NAM) family protein PF02365 : No apical meristem (NAM) protein; similar to cup-shaped cotyledon CUC2 (GI:1944132) [Arabidopsis thaliana]	4148.38	0.9059	0.60649	0.0357
At4g00335	zinc finger (C3HC4-type RING finger) family protein contains Pfam profile: PF00097 zinc finger, C3HC4 type (RING finger)	4148.43	0.9538	0.60615	0.0357
At4g25490	DRE-binding protein (DREB1B) / CRT/CRE-binding factor 1 (CBF1) / transcriptional activator CBF1 identical to DREB1B GI:3738225 from [Arabidopsis thaliana], DREB1B [Arabidopsis thaliana] GI:3660550, transcriptional activator CBF1 [Arabidopsis thaliana] GI:1899058, CRT/CRE binding factor 1 [Arabidopsis thaliana] GI:4091982; supported by cDNA:gi_1899057_gb_U77378.1_ATU77378; identical to cDNA transc…	4149.32	0.9181	0.60619	0.03571
At2g31850	expressed protein	4149.41	0.9076	0.60587	0.03571
At5g60400	expressed protein	4150.83	0.9442	0.60621	0.03577
At2g46060	transmembrane protein-related contains weak similarity to Swiss-Prot:Q9HCN3 transmembrane protein 8 precursor (M83 protein) [Homo sapiens]	4151.91	0.9127	0.6064	0.03581
At3g47290	phosphoinositide-specific phospholipase C family protein similar to phosphoinositide-specific phospholipase C [Nicotiana rustica] GI:1771381, 1-phosphatidylinositol-4,5-bisphosphate phosphodiesterase [Nicotiana rustica] GI:2765140; contains Pfam profiles PF00168: C2 domain, PF00388: Phosphatidylinositol-specific phospholipase C, X domain	4153	0.9435	0.60657	0.03583
At4g25590	actin-depolymerizing factor, putative strong similarity to pollen specific actin-depolymerizing factor 2 [Nicotiana tabacum] GI:22857914; contains Pfam profile PF00241: Cofilin/tropomyosin-type actin-binding protein	4163.3	0.9121	0.61164	0.03616
At5g18480	glycogenin glucosyltransferase (glycogenin)-related low similarity to glycogenin-1 from Mus musculus [SP|Q9R062], Rattus norvegicus [SP|O08730], Homo sapiens [SP|P46976]; contains Pfam profile PF01501: Glycosyl transferase family 8	4165.03	0.9101	0.61215	0.03621
At2g32150	haloacid dehalogenase-like hydrolase family protein contains InterPro accession IPR005834: Haloacid dehalogenase-like hydrolase	4170.5	0.9267	0.61467	0.03637
At3g07470	expressed protein contains Pfam profile PF04398: Protein of unknown function, DUF538	4173.96	0.9699	0.61612	0.03651
At5g65207	expressed protein	4175.3	0.9211	0.61645	0.03653
At2g21130	peptidyl-prolyl cis-trans isomerase / cyclophilin (CYP2) / rotamase identical to cyclophilin [Arabidopsis thaliana] gi|2443757|gb|AAB71402; similar to peptidyl-prolyl cis-trans isomerase, PPIase (cyclophilin, cyclosporin A-binding protein) [Arabidopsis thaliana] SWISS-PROT:P34790	4175.6	0.9007	0.6162	0.03655
At4g19660	ankyrin repeat family protein / BTB/POZ domain-containing protein contains Pfam domain, PF00023: Ankyrin repeat and Pfam domain, PF00651: BTB/POZ domain	4177.12	0.9201	0.61664	0.03659
At5g22270	expressed protein similar to unknown protein (gb AAF02129.1)	4180.8	0.9043	0.61822	0.03671
At1g53645	hydroxyproline-rich glycoprotein family protein	4181.34	0.9211	0.61812	0.03671
At3g63210	expressed protein identical to senescence-associated protein SAG102 (GI::22331931) [Arabidopsis thaliana] (unpublished); contains Pfam profile PF04570: Protein of unknown function (DUF581)	4182.93	0.9013	0.61857	0.03677
At1g71910	expressed protein	4183.08	0.9049	0.61825	0.03677
At5g55660	expressed protein similar to unknown protein (pir||T08929)	4185.63	0.9248	0.6192	0.03686
At3g03980	short-chain dehydrogenase/reductase (SDR) family protein similar to short-chain type dehydrogenase/reductase SP:Q08632 [Picea abies]	4189.39	0.9166	0.62082	0.03699
At1g61360	S-locus lectin protein kinase family protein contains protein kinase domain, Pfam:PF00069; contains S-locus glycoprotein family domain, Pfam:PF00954	4189.69	0.8914	0.6206	0.03699
At5g13080	WRKY family transcription factor WRKY DNA binding protein - Solanum tuberosum, EMBL:AJ278507	4190.2	0.9017	0.62049	0.03701
At5g08330	TCP family transcription factor, putative similar to PCF1 (GI:2580438) and PCF2 [(GI:2580440) Oryza sativa] ; auxin-induced basic helix-loop-helix transcription factor, Gossypium hirsutum, EMBL:AF165924	4196.4	0.9123	0.62337	0.03721
At4g23400	major intrinsic family protein / MIP family protein contains Pfam profile: MIP PF00230	4198.74	0.9047	0.6242	0.03728
At1g30690	SEC14 cytosolic factor family protein / phosphoglyceride transfer family protein contains Pfam PF00650 : CRAL/TRIO domain; contains Pfam PF03765 : CRAL/TRIO, N-terminus; similar to cytosolic factor (Phosphatidylinositol/phosphatidylcholine transfer protein) (PI/PCTP) (SP:P24280) [Saccharomyces cerevisiae]; ESTs gb|T76582, gb|N06574 and gb|Z25700 come from this gene	4199.44	0.8807	0.6242	0.03731
At1g02730	cellulose synthase family protein similar to cellulose synthase catalytic subunit [gi:13925881] from Nicotiana alata, cellulose synthase-4 [gi:9622880] from Zea mays	4200.61	0.9814	0.62441	0.03734
At4g19350	expressed protein	4201.8	0.9194	0.62463	0.03738
At4g27500	expressed protein non-consensus GA donor splice site at exon 6	4202.1	0.9004	0.62441	0.03738
At3g16860	phytochelatin synthetase-related contains Pfam PF04833: Phytochelatin synthetase-like conserved region	4202.4	1.0313	0.62416	0.03741
At5g57550	xyloglucan:xyloglucosyl transferase / xyloglucan endotransglycosylase / endo-xyloglucan transferase (XTR3) identical to endoxyloglucan transferase GI:5533317 from [Arabidopsis thaliana]	4205.1	0.9111	0.62522	0.03748
At1g14330	kelch repeat-containing F-box family protein contains Pfam profile PF01344: Kelch motif; contains weak Pfam PF00646: F-box domain; weak similarity to Kelch-like protein 1 (Swiss-Prot:Q9NR64) [Homo sapiens]	4205.19	0.9913	0.62484	0.03748
At4g21660	proline-rich spliceosome-associated (PSP) family protein similar to SP|Q13435 Splicing factor 3B subunit 2 (Spliceosome associated protein 145) (SAP 145) (SF3b150) (Pre-mRNA splicing factor SF3b 145 kDa subunit) {Homo sapiens}; contains Pfam profiles PF04046: PSP, PF04037: Domain of unknown function (DUF382)	4207.26	0.9225	0.62555	0.03755
At1g19550	dehydroascorbate reductase, putative similar to dehydroascorbate reductase [Arabidopsis thaliana] gi|10952514|gb|AAG24946	4211.23	0.9034	0.6273	0.03768
At4g09560	protease-associated zinc finger (C3HC4-type RING finger) family protein contains Pfam domain, PF02225: protease-associated (PA) domain and Pfam domain, PF00097: Zinc finger, C3HC4 type (RING finger); similar to ReMembR-H2 protein JR702 [Arabidopsis thaliana] gi|6942149|gb|AAF32326	4212.57	0.9131	0.62763	0.03771
At4g00110	NAD-dependent epimerase/dehydratase family protein similar to nucleotide sugar epimerase from Vibrio vulnificus GI:3093975 [PID:g3093975], WbnF [Escherichia coli] GI:5739472, CAPI protein {Staphylococcus aureus} SP|P39858; contains Pfam profile PF01370 NAD dependent epimerase/dehydratase family	4213.51	0.8978	0.62773	0.03775
At3g23790	AMP-binding protein, putative similar to AMP-binding protein GB:CAA96521 from [Brassica napus] (Plant Mol. Biol. (1997) 33 (5), 911-922); contains Pfam AMP-binding enzyme domain PF00501; identical to cDNA acyl-CoA synthetase-like protein GI:20799732	4213.66	0.9512	0.62741	0.03775
At3g58850	expressed protein predicted proteins, Arabidopsis thaliana	4214.22	0.9355	0.62731	0.03778
At5g15730	serine/threonine protein kinase, putative similar to protein-serine/threonine kinase [Nicotiana tabacum] gi|505146|dbj|BAA06538	4214.97	0.9494	0.62732	0.03781
At2g39200	seven transmembrane MLO family protein / MLO-like protein 12 (MLO12) identical to SP|O80961 MLO-like protein 12 (AtMlo12) {Arabidopsis thaliana}, membrane protein Mlo12 [Arabidopsis thaliana] gi|14091594|gb|AAK53805; similar to MLO protein SWISS-PROT:P93766, NCBI_gi:1877221 [Hordeum vulgare][Barley]	4215.38	0.8971	0.62715	0.03781
At3g43110	expressed protein	4216.33	0.9037	0.62725	0.03785
At3g03770	leucine-rich repeat transmembrane protein kinase, putative may contain C-terminal ser/thr protein kinase domain, similar to serine/threonine protein kinase Pto GB:AAB47421 [Lycopersicon esculentum]	4217.5	0.9021	0.62749	0.03788
At4g24890	calcineurin-like phosphoesterase family protein contains Pfam profile: PF00149 calcineurin-like phosphoesterase	4218.12	0.8939	0.62743	0.03791
At4g23010	UDP-galactose transporter-related contains weak similarity to UDP-galactose transporter related isozyme 1 (GI:1669562) [Mus musculus]	4220.12	0.9139	0.6281	0.03796
At2g44840	ethylene-responsive element-binding protein, putative	4222.19	0.9097	0.6288	0.03802
At1g19000	myb family transcription factor similar to MybSt1 GI:7705206 from [Solanum tuberosum]	4224.55	0.9209	0.62967	0.03811
At1g54080	oligouridylate-binding protein, putative similar to oligouridylate binding protein GI:6996560 from [Nicotiana plumbaginifolia]	4224.8	0.9083	0.62941	0.03811
At1g63055	expressed protein	4230.05	0.959	0.63184	0.03828
At4g23100	glutamate-cysteine ligase / gamma-glutamylcysteine synthetase (GSH1) identical to glutamate-cysteine ligase SP:P46309 from [Arabidopsis thaliana]; contains Pfam profile: PF04107 glutamate-cysteine ligase family 2(GCS2)	4232.05	0.9274	0.63248	0.03835
At4g15540	nodulin-related low similarity to MtN21 [Medicago truncatula] GI:2598575	4240.55	0.9511	0.63664	0.03861
At4g25930	hypothetical protein contains Pfam profile PF03478: Protein of unknown function (DUF295)	4240.63	0.9013	0.63627	0.03862
At2g16160	hypothetical protein includes At2g06610, At5g28266, At3g42620, At4g07696, At2g06690, At2g16160, At2g05480, At2g12140, At1g45080, At2g16330	4245.24	0.9786	0.63836	0.03878
At1g75730	expressed protein	4245.6	0.9071	0.63816	0.0388
At5g50960	nucleotide-binding family protein similar to Nucleotide-binding protein 1 (NBP 1) (SP:Q9R060) [Mus musculus]; contains Pfam PF00991 : ParA family ATPase	4250.88	0.8985	0.6406	0.03896
At5g10745	expressed protein	4254.96	0.9684	0.64241	0.03911
At3g05970	long-chain-fatty-acid--CoA ligase / long-chain acyl-CoA synthetase (LACS6) strong similarity to AMP-binding protein (MF39P) gi:1617274 from Brassica napus, similar to putative long-chain-fatty-acid--CoA ligase (brain isozyme) GB:P33124 [Rattus norvegicus]; contains Pfam AMP-binding enzyme domain PF00501; identical to cDNA AtLACS6 for long-chain acyl-CoA synthetase GI:22531705	4255.79	0.909	0.64245	0.03911
At3g54000	expressed protein	4257.61	0.9112	0.64303	0.03919
At4g39910	ubiquitin-specific protease 3 (UBP3) identical to GI:2347098	4258.94	0.9051	0.64336	0.03922
At5g37440	DNAJ heat shock N-terminal domain-containing protein contains Pfam profile PF00226 DnaJ domain	4260.9	0.9094	0.64406	0.03931
At2g44030	kelch repeat-containing F-box family protein low similarity to SKP1 interacting partner 6 [Arabidopsis thaliana] GI:10716957; contains Pfam profiles PF01344: Kelch motif, PF00646: F-box domain	4262.36	0.895	0.64443	0.03935
At1g74325	expressed protein ; expression supported by MPSS	4264.05	0.8821	0.64495	0.03941
At4g39400	brassinosteroid insensitive 1 (BRI1) identical to GI:2392895	4265.3	0.9573	0.64524	0.03945
At5g04720	disease resistance protein (CC-NBS-LRR class), putative domain signature CC-NBS-LRR exists, suggestive of a disease resistance protein.	4270.64	0.9138	0.64775	0.03961
At1g18200	Ras-related GTP-binding family protein contains Pfam profile: PF00071 Ras family	4274.7	0.9098	0.64954	0.03975
At3g25610	haloacid dehalogenase-like hydrolase family protein similar to Potential phospholipid-transporting ATPase (EC 3.6.3.1) from Mus musculus [SP|P98200, SP|P70704], {Bos taurus} SP|Q29449; contains InterPro accession IPR005834: Haloacid dehalogenase-like hydrolase	4278.37	0.9109	0.65114	0.03988
At4g18830	ovate family protein 52% similar to ovate protein (GI:23429649) [Lycopersicon esculentum]; contains TIGRFAM TIGR01568 : uncharacterized plant-specific domain TIGR01568	4279.97	0.9064	0.65162	0.03994
At4g35310	calcium-dependent protein kinase, putative / CDPK, putative similar to calmodulin-domain protein kinase CDPK isoform 6 [Arabidopsis thaliana] gi|1399275|gb|AAB03246; contains protein kinase domain, Pfam:PF00069; contains EF hand domain (calcium-binding EF-hand), Pfam:PF00036, INTERPRO:IPR002048	4280.12	0.9033	0.6513	0.03994
At1g22400	UDP-glucoronosyl/UDP-glucosyl transferase family protein contains Pfam profile: PF00201 UDP-glucoronosyl and UDP-glucosyl transferase	4281.2	0.9047	0.65147	0.03997
At5g64870	expressed protein	4282.58	0.9406	0.65181	0.04001
At1g30600	subtilase family protein Strong similarity to gb|U80583 proteinase TMP from Lycopersicon esculentum and is a member of the PF|00082 subtilase family	4282.67	0.9419	0.65147	0.04001
At1g10585	expressed protein	4285.32	0.9146	0.65251	0.04011
At3g53360	pentatricopeptide (PPR) repeat-containing protein contains Pfam profile PF01535: PPR repeat	4288.28	0.9368	0.6537	0.04021
At1g28600	lipase, putative similar to lipase [Arabidopsis thaliana] GI:1145627; contains InterPro Entry IPR001087 Lipolytic enzyme, G-D-S-L family	4291.12	0.8952	0.65484	0.04031
At2g04160	subtilisin-like protease (AIR3) almost identical to subtilisin-like protease AIR3 GI:4218991 from [Arabidopsis thaliana], missing 200 aa at N-terminus	4294.08	0.9149	0.65605	0.04041
At5g39510	vesicle transport v-SNARE 11 (VTI11) / vesicle soluble NSF attachment protein receptor VTI1a (VTI1A) identical to SP|Q9SEL6 Vesicle transport v-SNARE 11 (AtVTI11) (Vesicle transport v-SNARE protein VTI1a) (Vesicle soluble NSF attachment protein receptor VTI1a) (AtVTI1a) {Arabidopsis thaliana}	4295.48	0.9027	0.65638	0.04045
At1g78780	pathogenesis-related family protein contains similarity to pathogen-related protein (GI:499073) (Swiss-Prot:P16273) [Hordeum vulgare]	4297.02	0.9071	0.65684	0.04051
At3g23960	F-box family protein contains F-box domain Pfam:PF00646	4299.72	1.0258	0.65792	0.0406
At1g11500	expressed protein	4300.98	0.9925	0.65819	0.04065
At1g52740	histone H2A, putative similar to histone H2A.F/Z Arabidopsis thaliana GI:2407800; contains Pfam profile PF00125 Core histone H2A/H2B/H3/H4	4309.57	0.9191	0.66246	0.04092
At3g47710	bHLH family protein	4309.72	0.8759	0.66214	0.04093
At3g14010	hydroxyproline-rich glycoprotein family protein similar to Mrs16p (GI:2737884) [Saccharomyces cerevisiae]; weak similarity to ataxin-2 related protein (GI:1679686) [Homo sapiens]	4313.84	0.9334	0.66398	0.04105
At1g53570	mitogen-activated protein kinase kinase kinase (MAPKKK), putative (MAP3Ka) identical to MEK kinase (MAP3Ka)[Arabidopsis thaliana] gi|4204912|gb|AAD10848	4314.74	0.9005	0.66405	0.04111
At1g63070	pentatricopeptide (PPR) repeat-containing protein contains Pfam profile PF01535: PPR repeat	4315.43	0.9719	0.66402	0.04111
At1g08570	thioredoxin family protein contains Pfam profile: PF00085 Thioredoxin; similar to ESTs gb|T46281, gb|R83933, gb|N65879, emb|F14466, gb|N96726, gb|AA042340, and emb|Z18150	4315.51	0.9343	0.66367	0.04111
At1g55920	serine O-acetyltransferase, putative identical to GI:608677 from [Arabidopsis thaliana]	4317.03	0.9128	0.66409	0.04117
At1g64610	WD-40 repeat family protein contains Pfam PF00400: WD domain, G-beta repeat; similar to WD-repeat protein 5 (WD repeat protein BIG-3) (SP: Q9UGP9) [Homo sapiens]	4317.23	0.8918	0.66379	0.04119
At2g43230	serine/threonine protein kinase, putative similar to Pto kinase interactor 1 (Pti1)[Lycopersicon esculentum] gi|3668069|gb|AAC61805	4317.31	0.9064	0.66343	0.0412
At4g21980	autophagy 8a (APG8a) identical to autophagy 8a [Arabidopsis thaliana] GI:19912151; contains Pfam profile PF02991: Microtubule associated protein 1A/1B, light chain 3	4317.76	0.9269	0.66328	0.04121
At4g32240	expressed protein	4318.66	0.9223	0.66337	0.04124
At4g19305	hypothetical protein	4319.37	0.909	0.66335	0.04125
At5g45750	Ras-related GTP-binding protein, putative similar to GTP-binding protein GI:303744 from [Pisum sativum]	4320.95	0.9094	0.6638	0.04131
At1g15150	MATE efflux family protein similar to ripening regulated protein DDTFR18 [Lycopersicon esculentum] GI:12231296; contains Pfam profile PF01554: Uncharacterized membrane protein family	4322.64	0.9537	0.66433	0.04135
At3g07180	GPI transamidase component PIG-S-related similar to GPI transamidase component PIG-S (Phosphatidylinositol-glycan biosynthesis, class S protein) (Swiss-Prot:Q96S52) [Homo sapiens]	4324.29	0.9107	0.66482	0.04141
At3g21350	RNA polymerase transcriptional regulation mediator-related contains weak similarity to RNA polymerase transcriptional regulation mediator, subunit 6 homolog (Activator-recruited cofactor 33 kDa component) (ARC33) (NY-REN-28 antigen) (Swiss-Prot:O75586) [Homo sapiens]	4327.37	0.904	0.66611	0.04152
At5g65200	armadillo/beta-catenin repeat family protein / U-box domain-containing protein contains Pfam domain, PF00514: Armadillo/beta-catenin-like repeats and Pfam, PF04564: U-box domain	4331.27	0.9116	0.66786	0.04165
At4g16950	disease resistance protein (TIR-NBS-LRR class), putative domain signature TIR-NBS-LRR exists, suggestive of a disease resistance protein.; closest homolog in Col-0 to RPP5 of clutivar Landsberg erecta.	4334.92	0.9112	0.66941	0.0418
At5g43190	F-box family protein (FBX6) contains similarity to unusual floral organs (UFO) GI:4376159 from [Arabidopsis thaliana]	4337.7	0.9401	0.67053	0.04189
At3g11660	harpin-induced family protein / HIN1 family protein / harpin-responsive family protein similar to harpin-induced protein hin1 (GI:1619321) [Nicotiana tabacum]	4337.76	0.9059	0.67016	0.04189
At2g28290	chromatin remodeling protein, putative (SYD) similar to transcriptional activator HBRM [Homo sapiens] GI:414117; contains Pfam profiles PF00271: Helicase conserved C-terminal domain, PF00176: SNF2 family N-terminal domain; identical to cDNA putative chromatin remodeling protein SYD (SPLAYED) GI:13603720	4338.43	0.9171	0.6701	0.04191
At3g49170	pentatricopeptide (PPR) repeat-containing protein contains INTERPRO:IPR002885 PPR repeats	4340.81	0.9091	0.67101	0.042
At5g17740	AAA-type ATPase family protein h-bcs1, Homo sapiens, EMBL:AF026849 h-bcs1, Homo sapiens, EMBL:AF026849 h-bcs1, Homo sapiens, EMBL:AF026849 contains Pfam profile: ATPase family PF00004 gene_id:K17E7.100 contains Pfam profile: ATPase family PF00004	4342.74	0.9262	0.67167	0.04205
At3g27480	DC1 domain-containing protein contains Pfam profile PF03107: DC1 domain	4343.31	0.9359	0.67157	0.04208
At5g47240	MutT/nudix family protein similar to SP|P53370 Nucleoside diphosphate-linked moiety X motif 6 {Homo sapiens}; contains Pfam profile PF00293: NUDIX domain	4346.79	0.9274	0.67306	0.0422
At5g20520	expressed protein	4349.05	0.9151	0.67388	0.04225
At5g40370	glutaredoxin, putative similar to glutaredoxin [Ricinus communis] SWISS-PROT:P55143	4350.72	0.9071	0.67441	0.04233
At4g20380	zinc finger protein (LSD1) identical to zinc-finger protein Lsd1 [Arabidopsis thaliana] gi|1872521|gb|AAC49660	4350.79	0.907	0.67404	0.04234
At5g63900	PHD finger family protein contains Pfam domain, PF00628: PHD-finger	4354.97	0.9093	0.67591	0.04247
At4g03320	chloroplast protein import component-related similar to P. sativum Tic20 chloroplast protein import component (GI:3769673)	4355.73	0.9021	0.67594	0.04251
ath-MIR399e	miRNA gene Arabidopsis thaliana miR399e stem-loop	4355.82	0.9786	0.67558	0.04251
At3g14640	cytochrome P450, putative similar to GB:Q05047 from [Catharanthus roseus]	4359.06	0.9102	0.67692	0.04261
At4g31240	expressed protein	4364.06	0.934	0.67931	0.0428
At1g29400	RNA recognition motif (RRM)-containing protein similar to GI:6650523 from [Arabidopsis thaliana]	4365.6	0.9227	0.67974	0.04285
At2g35710	glycogenin glucosyltransferase (glycogenin)-related low similarity to glycogenin-2 from Homo sapiens [SP|O15488]	4365.89	0.9082	0.6795	0.04285
At1g62420	expressed protein contains Pfam profile PF04720: Protein of unknown function (DUF506)	4366.27	0.9239	0.67932	0.04285
At5g24490	30S ribosomal protein, putative similar to SP|P19954 Plastid-specific 30S ribosomal protein 1, chloroplast precursor (CS-S5) (CS5) (S22) (Ribosomal protein 1) (PSRP-1) {Spinacia oleracea}; contains Pfam profile PF02482: Sigma 54 modulation protein / S30EA ribosomal protein	4368.64	0.9605	0.68022	0.04295
At5g24790	expressed protein contains Pfam profile PF04654: Protein of unknown function, DUF599	4374.9	1.0718	0.68327	0.04316
At1g05060	expressed protein	4375.3	0.9139	0.68307	0.04318
At5g08139	zinc finger (C3HC4-type RING finger) family protein contains Pfam profile: PF00097 zinc finger, C3HC4 type (RING finger)	4377.77	0.9184	0.68402	0.04327
At4g35900	DNA-binding protein-related weak similarity to DNA-binding factor gmlip15 [Zea mays] GI:14289167	4378.1	0.9044	0.68382	0.04328
At3g16785	phospholipase D zeta1 / PLDzeta1 (PLDP1) identical to phospholipase D zeta1 [Arabidopsis thaliana] GI:15723315, SP|Q9LRZ5 Phospholipase D p1 (EC 3.1.4.4) (AtPLDp1) (Phospholipase D1 PHOX and PX containing domain) (Phospholipase D zeta 1) (PLDzeta1) {Arabidopsis thaliana}; supported by cDNA gi:15723314; non-consensus splice site (GC) at the beginning of first intron.	4379.49	0.9805	0.68415	0.04334
At2g14560	expressed protein contains Pfam profile PF04525: Protein of unknown function (DUF567)	4379.87	0.9224	0.68394	0.04334
At3g12350	F-box family protein ; similar to SKP1 interacting partner 2 (SKIP2) TIGR_Ath1:At5g67250	4380.84	0.9107	0.68407	0.04337
At2g21240	expressed protein	4381.38	0.9077	0.68398	0.04341
At4g13266	hypothetical protein	4386.89	0.9523	0.68662	0.04361
At4g00355	expressed protein	4388.9	0.91	0.6873	0.04365
At5g11520	aspartate aminotransferase, chloroplast / transaminase A (ASP3) (YLS4) identical to SP|P46644 Aspartate aminotransferase, chloroplast precursor (EC 2.6.1.1) (Transaminase A) {Arabidopsis thaliana}; identical to cDNA YLS4 mRNA for aspartate aminotransferase (ASP3), partial cds GI:13122285	4389.05	0.9328	0.68699	0.04365
At2g27860	expressed protein	4389.39	0.928	0.68678	0.04367
At5g42400	SET domain-containing protein (TXR7) contains Pfam profile PF00856: SET domain	4393.61	0.916	0.68868	0.04382
At1g51530	RNA recognition motif (RRM)-containing protein	4393.81	0.9783	0.68839	0.04384
At3g46800	DC1 domain-containing protein contains Pfam profile PF03107: DC1 domain	4393.82	0.898	0.68797	0.04384
At2g30990	expressed protein contains Pfam profile: PF05097 protein of unknown function (DUF688)	4393.93	0.9225	0.68762	0.04384
At2g14777	hypothetical protein No suitable start codon could be identified.	4395.16	0.9094	0.68789	0.04389
At1g78850	curculin-like (mannose-binding) lectin family protein low similarity to ser/thr protein kinase from Zea mays [GI:2598067]; contains Pfam lectin (probable mannose binding) domain PF01453	4397.91	0.9032	0.68902	0.04399
At5g16260	RNA recognition motif (RRM)-containing protein similar to Tat-SF1 - Homo sapiens, GI:1667611; contains InterPro entry IPR000504: RNA-binding region RNP-1 (RNA recognition motif) (RRM)	4399.52	0.9405	0.68949	0.04404
At3g56310	alpha-galactosidase, putative / melibiase, putative / alpha-D-galactoside galactohydrolase, putative similar to alpha-galactosidase SP:Q42656 from [Coffea arabica]	4399.69	0.908	0.68916	0.04404
At4g37680	expressed protein contains Pfam domain, PF03006: Uncharacterised protein family (Hly-III / UPF0073)	4401.51	0.9051	0.68979	0.04411
At5g42380	calmodulin-related protein, putative similar to regulator of gene silencing calmodulin-related protein GI:12963415 from [Nicotiana tabacum]	4401.57	0.9052	0.68941	0.04411
At1g04350	2-oxoglutarate-dependent dioxygenase, putative Similar to Arabidopsis 2A6 (gb|X83096) and to tomato ethylene synthesis regulatory protein E8 (SP|P10967); EST gb|T76913 comes from this gene	4402.11	0.924	0.68932	0.04413
At5g01350	expressed protein	4402.35	0.9084	0.68903	0.04414
At1g11510	DNA-binding storekeeper protein-related similar to storekeeper protein GI:14268476 [Solanum tuberosum]	4402.36	0.9369	0.68862	0.04414
At3g44320	nitrilase 3 (NIT3) identical to SP|P46010 Nitrilase 3 (EC 3.5.5.1) {Arabidopsis thaliana}	4403.21	0.9095	0.68867	0.04415
At5g57887	expressed protein	4404.33	0.9635	0.68889	0.04421
At3g56190	alpha-soluble NSF attachment protein 2 / alpha-SNAP2 / ASNAP2 identical to alpha-soluble NSF attachment protein 2 / alpha-SNAP2 SP:Q9SPE6 from [Arabidopsis thaliana]	4405.29	0.9067	0.689	0.04424
At5g26751	shaggy-related protein kinase alpha / ASK-alpha (ASK1) identical to shaggy-related protein kinase alpha SP:P43288 GI:460832 from [Arabidopsis thaliana]	4407.76	0.9326	0.68995	0.04433
At1g50660	expressed protein similar to liver stage antigen-1 (GI:510184) [Plasmodium falciparum]; similar to Myosin II heavy chain, non muscle (Swiss-Prot:P08799) [Dictyostelium discoideum]; similar to liver stage antigen (GI:9916) [Plasmodium falciparum]; similar to Kinesin-like protein KLPA (Swiss-Prot:P28739) [Emericella nidulans]	4408.04	0.8949	0.68971	0.04434
At5g14530	transducin family protein / WD-40 repeat family protein similar to Will die slowly protein (SP:Q9V3J8) [Drosophila melanogaster] ; contains Pfam PF00400: WD domain, G-beta repeat (4 copies, 1 weak)	4408.41	0.9463	0.6895	0.04435
At3g23950	F-box family protein contains Pfam:PF00646 F-box domain	4408.59	0.9607	0.6892	0.04435
At3g28690	protein kinase, putative similar to protein kinase APK1A [Arabidopsis thaliana] Swiss-Prot:Q06548	4411.29	0.9105	0.69029	0.04445
At1g63110	cell division cycle protein-related contains 9 transmembrane domains; similar to PIG-U (GI:27372215) [Rattus norvegicus]; similar to Cell division cycle protein 91-like 1 (CDC91-like 1 protein) (PIG-U) (Swiss-Prot:Q9H490) [Homo sapiens]	4411.36	1.0234	0.68992	0.04445
At3g14570	glycosyl transferase family 48 protein contains similarity to glucan synthases	4412.23	0.934	0.68998	0.04449
At4g19490	expressed protein	4416.26	0.9103	0.69181	0.04463
At5g46080	protein kinase family protein contains protein kinase domain, Pfam:PF00069	4416.3	0.9126	0.69143	0.04463
At1g29440	auxin-responsive family protein similar to auxin-induced protein 6B (SP:P33083) [Glycine max]	4417.44	0.9355	0.69164	0.04466
At3g06850	branched chain alpha-keto acid dehydrogenase E2 subunit (din3) identical to branched chain alpha-keto acid dehydrogenase E2 subunit (din3) [Arabidopsis thaliana] GI:7021284	4419.14	0.9194	0.69215	0.04473
At4g04330	expressed protein	4420.33	0.9233	0.69242	0.04478
At2g28400	expressed protein contains Pfam profile PF04520: Protein of unknown function, DUF584	4421.95	0.9116	0.69291	0.04484
At1g18410	kinesin motor protein-related similar to kinesin-related protein GB:AAF24855 GI:6692749 from [Arabidopsis thaliana]	4422.13	0.944	0.69262	0.04484
At3g46060	Ras-related protein (ARA-3) / small GTP-binding protein, putative identical to SP|P28186 Ras-related protein ARA-3 {Arabidopsis thaliana}; contains Pfam profile: PF00071 Ras family	4423.07	0.9273	0.69272	0.04487
At1g80160	lactoylglutathione lyase family protein / glyoxalase I family protein contains glyoxalase family protein domain, Pfam:PF00903	4423.4	0.9325	0.6925	0.0449
At3g46020	RNA-binding protein, putative similar to Cold-inducible RNA-binding protein (Glycine-rich RNA-binding protein CIRP) from {Homo sapiens} SP|Q14011, {Rattus norvegicus} SP|Q61413,{Xenopus laevis}; SP|O93235; contains InterPro entry IPR000504: RNA-binding region RNP-1 (RNA recognition motif) (RRM)	4424.06	0.9572	0.69244	0.04491
At4g23060	calmodulin-binding family protein contains Pfam profile PF00612: IQ calmodulin-binding motif	4425.29	0.9192	0.69271	0.04495
At2g22300	ethylene-responsive calmodulin-binding protein, putative (SR1) identical to partial sequence of ethylene-induced calmodulin-binding protein GI:11545505 from [Arabidopsis thaliana]; contains Pfam profiles PF03859: CG-1 domain, PF00612: IQ calmodulin-binding motif, and PF00023: Ankyrin repeat	4426.81	0.9057	0.69314	0.04501
At1g32280	protease inhibitor/seed storage/lipid transfer protein (LTP) family protein contains Pfam protease inhibitor/seed storage/LTP family domain PF00234	4429.82	0.9821	0.69443	0.04511
At1g35230	arabinogalactan-protein (AGP5) identical to gi_3883128_gb_AAC77827	4430.04	0.9102	0.69414	0.04512
At2g28110	exostosin family protein contains 1 transmembrane domain; similar to pectin-glucuronyltransferase (GI:23821292) [Nicotiana plumbaginifolia]; similar to NpGUT1 homolog (GI:23821294) [Arabidopsis thaliana]; contains Pfam profile PF03016: Exostosin family	4430.09	0.9243	0.69378	0.04512
At1g30560	transporter, putative similar to glycerol-3-phosphate transporter (glycerol 3-phosphate permease) [Homo sapiens] GI:7543982	4432.32	0.9509	0.69459	0.04521
At3g16150	L-asparaginase, putative / L-asparagine amidohydrolase, putative similar to Swiss-Prot:P30364 L-asparaginase (EC 3.5.1.1) (L-asparagine amidohydrolase) [Lupinus angustifolius]	4432.85	0.9066	0.6945	0.04522
At1g67060	expressed protein	4435.5	0.9127	0.69554	0.04532
At5g48540	33 kDa secretory protein-related contains Pfam PF01657: Domain of unknown function, duplicated in 33 KDa secretory proteins	4435.79	0.9039	0.69531	0.04533
At3g12100	cation efflux family protein / metal tolerance protein, putative member of the cation diffusion facilitator (CDF) family, or cation efflux (CE) family, PMID:11500563	4436.31	0.897	0.6952	0.04535
At4g32060	calcium-binding EF hand family protein contains INTERPRO:IPR002048 calcium-binding EF-hand domain	4439.59	0.921	0.6966	0.04546
At3g24620	expressed protein contains Pfam profile PF03759: Domain of unknown function (DUF315); expression supported by MPSS	4440.73	0.9552	0.69681	0.04551
At3g17070	peroxidase, putative similar to peroxidase GB:AAD37376 [Glycine max]	4441.73	0.9044	0.69698	0.04554
At3g45160	expressed protein	4444.67	0.9265	0.69823	0.04565
At5g58410	expressed protein contains similarity to hypothetical proteins	4447.31	0.9051	0.69927	0.04575
At5g12960	expressed protein	4448	0.9146	0.69925	0.04579
At1g80550	pentatricopeptide (PPR) repeat-containing protein contains Pfam profile PF01535: PPR repeat	4448.52	0.9096	0.69915	0.04581
At4g39580	kelch repeat-containing F-box family protein contains F-box domain Pfam:PF00646 and Kelch motif Pfam:PF01344	4452.76	0.9481	0.70111	0.04595
At3g14760	expressed protein	4454.52	0.9959	0.70167	0.04601
At1g73760	zinc finger (C3HC4-type RING finger) family protein similar to Pfam domain, PF00097: Zinc finger, C3HC4 type (RING finger)	4456.98	0.9088	0.70264	0.04611
At1g08920	sugar transporter, putative similar to ERD6 protein {Arabidopsis thaliana} GI:3123712, sugar-porter family proteins 1 and 2 [Arabidopsis thaliana] GI:14585699, GI:14585701; contains Pfam profile PF00083: major facilitator superfamily protein	4457.41	0.91	0.70247	0.04612
At1g05160	ent-kaurenoic acid hydroxylase (KAO1) / cytochrome P450 88A3, putative (CYP88A3) identical to Cytochrome P450 88A3 (SP:O23051) [Arabidopsis thaliana]; nearly identical to ent-kaurenoic acid hydroxylase (KAO1) GI:13021852 from [Arabidopsis thaliana]	4459.81	0.9484	0.70338	0.04621
At1g66840	expressed protein contains Pfam profile PF05701: Plant protein of unknown function (DUF827); expression supported by MPSS	4460.03	0.9689	0.70308	0.04621
At1g20440	dehydrin (COR47) identical to dehydrin COR47 (Cold-induced COR47 protein) [Arabidopsis thaliana] SWISS-PROT:P31168	4462.44	0.9166	0.704	0.04631
At1g36730	eukaryotic translation initiation factor 5, putative / eIF-5, putative similar to SP|P55876 Eukaryotic translation initiation factor 5 (eIF-5) {Zea mays}; contains Pfam profiles PF02020: eIF4-gamma/eIF5/eIF2-epsilon, PF01873: Domain found in IF2B/IF5	4464.02	0.9063	0.70448	0.04635
At5g64680	expressed protein	4464.49	0.9206	0.70432	0.04638
At3g21600	senescence/dehydration-associated protein-related similar to senescence-associated protein 12 [Hemerocallis hybrid cultivar] gi|3551958|gb|AAC34857; similar to early-responsive to dehydration stress ERD7 protein [Arabidopsis thaliana] gi|15320412|dbj|BAB63916	4465.51	0.9205	0.7045	0.04641
At3g01150	polypyrimidine tract-binding protein, putative / heterogeneous nuclear ribonucleoprotein, putative similar to Polypyrimidine tract-binding protein 1 (PTB) (Heterogeneous nuclear ribonucleoprotein I) (hnRNP I) from {Sus scrofa} SP|Q29099, {Mus musculus} SP|P17225; contains InterPro entry IPR000504: RNA-binding region RNP-1 (RNA recognition motif) (RRM)	4465.66	0.9089	0.70417	0.04642
At1g09950	transcription factor-related low similarity to tumor-related protein [Nicotiana glauca x Nicotiana langsdorffii] GI:688423, SP|P23923 Transcription factor HBP-1b {Triticum aestivum}	4471.2	0.9209	0.70687	0.04662
At3g01020	iron-sulfur cluster assembly complex protein, putative similar to ISCU2 (GI:11545707) [Homo sapiens]; similar to NIFU-like protein (GI:15919270) [Cowdria ruminantium]	4472.16	0.9054	0.70697	0.04665
At2g05170	vacuolar protein sorting 11 family protein / VPS11 family protein similar to Vacuolar protein sorting 11 (hVPS11) (PP3476) (Swiss-Prot:Q9H270) [Homo sapiens]; similar to Vacuolar biogenesis protein END1 (PEP5 protein) (Vacuolar protein sorting 11) (Swiss-Prot:P12868) [Saccharomyces cerevisiae]	4474.36	0.9456	0.70777	0.04674
At3g20450	expressed protein	4475.53	0.9427	0.70801	0.04679
At3g16220	expressed protein similar to CGI-18 protein GB:AAD27727 [Homo sapiens]	4475.71	0.9018	0.7077	0.0468
At1g55320	acyl-activating enzyme 18 (AAE18) nearly identical to acyl-activating enzyme 18 [Arabidopsis thaliana] GI:29893268; similar to acetyl-CoA synthetase [SP|P27095] from Methanothrix soehngenii; contains Pfam AMP-binding enzyme domain PF00501l; identical to cDNA acyl-activating enzyme 18 (At1g55320) GI: 29893267	4481.67	1.0058	0.71061	0.04701
At4g37980	mannitol dehydrogenase, putative (ELI3-1) identical to GI:16267	4482.29	0.9282	0.71054	0.04702
At3g01580	pentatricopeptide (PPR) repeat-containing protein contains INTERPRO:IPR002885 PPR repeats	4484.78	0.9485	0.71155	0.04712
At1g26797	self-incompatibility protein-related similar to S3 self-incompatibility protein [Papaver rhoeas] GI:1107841	4485.11	0.9426	0.71131	0.04712
At4g39820	expressed protein	4487.17	0.9558	0.71205	0.04721
At4g33625	expressed protein	4488.33	0.9022	0.71228	0.04725
At3g15280	expressed protein very low similarity to cold regulated gene REP14 [Secale cereale] GI:20067233, late embryogenesis abundant protein [Picea glauca] GI:1161171	4488.82	0.9736	0.71214	0.04726
At4g16860	disease resistance protein (TIR-NBS-LRR class), putative domain signature TIR-NBS-LRR exists, suggestive of a disease resistance protein.	4492.13	0.9344	0.71359	0.0474
At4g18890	brassinosteroid signalling positive regulator-related contains similarity to BZR1 protein [Arabidopsis thaliana] gi|20270971|gb|AAM18490	4492.13	0.9127	0.71318	0.0474
At1g48175	deaminase-related similar to tRNA-specific adenosine deaminase 2 (EC 3.5.4.-) (tRNA-specific adenosine-34 deaminase subunit TAD2) (Swiss-Prot:P47058) [Saccharomyces cerevisiae]	4492.2	0.9212	0.71282	0.04741
At4g22410	ubiquitin carboxyl-terminal hydrolase family protein similar to U4/U6.U5 tri-snRNP-associated 65 kDa protein [Homo sapiens] GI:13926071; contains Pfam profile PF00443: Ubiquitin carboxyl-terminal hydrolase	4493.09	0.9599	0.7129	0.04742
At5g60260	expressed protein various predicted proteins, Arabidopsis thaliana	4497.4	0.905	0.71492	0.0476
At5g26200	mitochondrial substrate carrier family protein contains Pfam profile: PF00153 mitochondrial carrier protein	4497.47	0.915	0.71454	0.0476
At5g14380	hydroxyproline-rich glycoprotein family protein identical to gi|4775268|emb|CAB42531	4498.57	0.8772	0.71475	0.04762
At1g54130	RelA/SpoT protein, putative (RSH3) identical to RSH3 (RelA/SpoT homolog) GI:7141308 from [Arabidopsis thaliana]; contains Pfam profiles PF01966: HD domain, PF04607: Region found in RelA / SpoT proteins	4501.24	0.9097	0.71585	0.04772
ath-MIR395e	miRNA gene Arabidopsis thaliana miR395e stem-loop	4503.17	0.9882	0.71649	0.04781
At1g01240	expressed protein	4504.77	0.9278	0.71698	0.04786
At1g73210	expressed protein	4505.16	0.9497	0.7168	0.04789
At3g24630	hypothetical protein	4505.32	0.9298	0.71647	0.0479
At5g16680	PHD finger family protein contains Pfam domain, PF00628: PHD-finger	4505.35	0.9216	0.71608	0.0479
At4g24290	expressed protein	4507.03	0.9413	0.71662	0.04795
At2g25460	expressed protein	4507.7	0.8963	0.71659	0.04797
At3g63350	heat shock transcription factor family protein contains Pfam profile: PF00447 HSF-type DNA-binding domain	4508.99	0.8957	0.7169	0.04801
At5g51570	band 7 family protein similar to hypersensitive-induced response protein [Zea mays] GI:7716468; contains Pfam profile PF01145: SPFH domain / Band 7 family	4509.06	0.9311	0.71651	0.04802
At3g42980	hypothetical protein	4513.72	0.9104	0.7187	0.0482
At1g65800	S-receptor protein kinase, putative similar to PIR|T05180|T05180 S-receptor kinase ARK3 precursor - [Arabidopsis thaliana]	4517.26	0.9221	0.72026	0.04832
At2g18530	protein kinase family protein contains protein kinase domain, Pfam:PF00069	4518.5	0.985	0.72054	0.04838
At2g19190	light-responsive receptor protein kinase / senescence-responsive receptor-like serine/threonine kinase, putative (SIRK) similar to light repressible receptor protein kinase [Arabidopsis thaliana] gi|1321686|emb|CAA66376; contains Pfam profiles PF00069: Protein kinase domain and PF00560: Leucine Rich Repeat	4519.22	0.9228	0.72053	0.04841
At1g30670	basic helix-loop-helix (bHLH) family protein contains Pfam profile: PF00010 helix-loop-helix DNA-binding domain	4519.27	0.9166	0.72016	0.04841
At1g30570	protein kinase family protein contains protein kinase domain, Pfam:PF00069	4519.48	0.9668	0.71988	0.04841
At3g51890	expressed protein protein At2g40060 - Arabidopsis thaliana, EMBL:AF002109	4522.72	0.9164	0.72128	0.04853
At5g43420	zinc finger (C3HC4-type RING finger) family protein low similarity to RING-H2 zinc finger protein ATL4 [Arabidopsis thaliana] GI:4928399; contains Pfam profile PF00097: Zinc finger, C3HC4 type (RING finger)	4524.03	0.8962	0.7216	0.04859
At1g14750	cyclin, putative (SDS) identical to cyclin-like protein [Arabidopsis thaliana] GI:20302467; low similarity to SP|P30278 G2/mitotic-specific cyclin 2 (B-like cyclin) (CycMs2 {Medicago sativa}; contains Pfam profiles PF00134: Cyclin, N-terminal domain, PF02984: Cyclin, C-terminal domain	4527.42	0.9369	0.72309	0.04871
At1g54210	autophagy 12a (APG12a) identical to autophagy 12a [Arabidopsis thaliana] GI:19912169	4530.36	0.9125	0.72431	0.04881
At5g63770	diacylglycerol kinase, putative similar to diacylglycerol kinase, theta (diglyceride kinase, DGK- theta, DAG kinase theta). [Homo sapiens] SWISS-PROT:P52824	4532.38	0.9269	0.72506	0.04891
At2g26690	nitrate transporter (NTP2) identical to nitrate transporter (ntp2) [Arabidopsis thaliana] GI:4490321	4534.98	0.9063	0.72608	0.04901
At3g58500	serine/threonine protein phosphatase PP2A-4 catalytic subunit (PP2A4) identical to SP|P48578 Serine/threonine protein phosphatase PP2A-4 catalytic subunit (EC 3.1.3.16) (Protein phosphatase 2A isoform 4) {Arabidopsis thaliana}; contains Pfam profile PF00149: Ser/Thr protein phosphatase	4537.3	0.9266	0.727	0.0491
At3g16870	zinc finger (GATA type) family protein contains Pfam profile:PF00320 GATA:GATA zinc finger	4537.62	1.0097	0.72675	0.04911
At2g29610	F-box family protein contains Pfam profile PF00646: F-box domain	4540.84	0.9141	0.72817	0.04921
At4g22220	iron-sulfur cluster assembly complex protein, putative similar to iron-sulfur cluster assembly complex ISCU1 (GI:11545705) [Homo sapiens]; nifU protein homolog YPL135w (GI:15619823) [Saccharomyces cerevisiae] PIR2:S69049	4541.05	0.9055	0.72789	0.04923
At4g17840	expressed protein	4543.17	0.945	0.72867	0.04931
At3g10490	no apical meristem (NAM) family protein similar to to NAC2 (GI:645671) [Arabidopsis thaliana]; contains Pfam PF02365: No apical meristem (NAM) protein	4544.18	0.9114	0.72884	0.04934
At4g00500	lipase class 3 family protein / calmodulin-binding heat-shock protein-related	4545.5	0.9396	0.72917	0.04941
At2g20380	kelch repeat-containing F-box family protein contains F-box domain Pfam:PF00646 and Kelch motif Pfam:PF01344	4545.86	0.9523	0.72897	0.04941
At1g53170	ethylene-responsive element-binding factor 8 / ERF transcription factor 8 (ERF8) identical to ERF transcription factor 8 GI:10567108 from [Arabidopsis thaliana]	4546	0.9249	0.72863	0.04941
At1g18020	12-oxophytodienoate reductase, putative similar to OPR1 [GI:3882355] and OPR2 [GI:3882356]	4548.55	0.922	0.72967	0.04951
At3g13940	expressed protein weak similarity to DNA-directed RNA polymerase I 49 kDa polypeptide (EC 2.7.7.6) (A49) (Swiss-Prot:O14086) [Schizosaccharomyces pombe]; similar to Nuclear pore complex protein Nup107 (Nucleoporin Nup107) (107 kDa nucleoporin) (p105) (Swiss-Prot:P52590) [Rattus norvegicus]	4550.94	0.9183	0.73061	0.04961
At5g66060	oxidoreductase, 2OG-Fe(II) oxygenase family protein similar to prolyl 4-hydroxylase, alpha subunit, from Rattus norvegicus [GI:474940], Mus musculus [SP|Q60715], Homo sapiens [GI:18073925]; contains PF03171 2OG-Fe(II) oxygenase superfamily domain	4551.24	0.9076	0.73034	0.04961
At5g47910	respiratory burst oxidase protein D (RbohD) / NADPH oxidase identical to respiratory burst oxidase protein D from Arabidopsis thaliana [gi:3242789]	4557.43	0.9287	0.73341	0.04986
At3g50550	expressed protein isoform contains a non-consensus AT donor site at intron 1	4559.93	0.9914	0.73442	0.04994
At4g29150	calmodulin-binding family protein contains Pfam profile PF00612: IQ calmodulin-binding motif	4560.19	0.9238	0.73416	0.04996
At1g18220	hypothetical protein	4560.56	0.9821	0.73393	0.04999
At1g08120	hypothetical protein	4566.3	1.007	0.73675	0.0502
At4g30600	signal recognition particle receptor alpha subunit family protein similar to Signal recognition particle receptor alpha subunit (SR-alpha) (Docking protein alpha) (DP-alpha) (SP:P08240) [Homo sapiens}; similar to Signal recognition particle receptor alpha subunit (SR-alpha) (Docking protein alpha) (DP-alpha) (SP:P06625) [Canis familiaris}; contains Pfam PF04086: Signal recognition particle, alpha…	4566.53	0.9353	0.73648	0.05021
At1g53625	expressed protein	4567.54	0.9292	0.73664	0.05023
At2g16810	F-box family protein (FBX8) contains F-box domain PF:00646	4568.87	0.9499	0.73697	0.0503
At5g22290	no apical meristem (NAM) family protein contains Pfam PF02365: No apical meristem (NAM) domain	4569.3	0.911	0.73683	0.05031
At2g19820	LOB domain family protein / lateral organ boundaries domain family protein (LBD9) identical to SP|O82198 Putative LOB domain protein 9 {Arabidopsis thaliana}; similar to lateral organ boundaries (LOB) domain-containing proteins from Arabidopsis thaliana	4570.14	0.9627	0.73687	0.05033
At4g39850	peroxisomal ABC transporter (PXA1) identical to peroxisomal ABC transporter PXA1 GI:15320529 from [Arabidopsis thaliana]; contains Pfam profile PF00005: ABC transporter;	4572.82	0.9377	0.73797	0.05043
At1g80450	VQ motif-containing protein contains PF05678: VQ motif	4574.23	0.9071	0.73834	0.0505
At4g01670	expressed protein similar to A. thaliana hypothetical protein F14M4.23, GenBank accession number AC004411	4578.4	0.9308	0.74033	0.05066
At2g02080	zinc finger (C2H2 type) family protein contains Pfam domain PF00096: Zinc finger, C2H2 type	4579.64	0.9174	0.74062	0.05071
At1g66790	hypothetical protein	4580.07	1.0123	0.74044	0.05072
At2g18750	calmodulin-binding protein similar to calmodulin-binding protein TCB60 GI:1698548 from [Nicotiana tabacum]	4580.11	0.9055	0.74008	0.05072
At2g39725	complex 1 family protein / LVR family protein contains Pfam PF05347: Complex 1 protein (LYR family)	4580.28	0.937	0.73974	0.05073
At1g62880	cornichon family protein contains Pfam profile: PF03311 cornichon protein	4580.4	0.921	0.73942	0.05073
At2g44770	phagocytosis and cell motility protein ELMO1-related contains weak similarity to ELMO1 [Mus musculus] gi|16118551|gb|AAL14464	4583.71	1.0091	0.74087	0.05088
At3g47850	expressed protein	4585.23	0.9032	0.74134	0.05092
At5g05970	transducin family protein / WD-40 repeat family protein contains similarity to regulatory protein Nedd1; contains Pfam PF00400: WD domain, G-beta repeat (6 copies, 2 weak)|19804256|gb|AV785466.1|AV785466	4587.52	0.921	0.74222	0.05102
At3g54690	sugar isomerase (SIS) domain-containing protein / CBS domain-containing protein similar to SP|Q47334 Polysialic acid capsule expression protein kpsF {Escherichia coli}; contains Pfam profiles PF01380: sugar isomerase (SIS) domain, PF00571: CBS domain	4587.98	0.9242	0.74206	0.05103
At1g75090	methyladenine glycosylase family protein similar to SP|P05100 DNA-3-methyladenine glycosylase I (EC 3.2.2.20) (3-methyladenine-DNA glycosylase I, constitutive) {Escherichia coli}; contains Pfam profile PF03352: Methyladenine glycosylase	4588.08	0.9074	0.74171	0.05103
At4g11890	protein kinase family protein contains protein kinase domain, Pfam:PF00069	4588.29	0.919	0.74142	0.05104
At5g63960	DNA-directed DNA polymerase delta catalytic subunit, putative (POLD1) similar to DNA polymerase delta [Glycine max] GI:2895198, OsPol delta large subunit [Oryza sativa (japonica cultivar-group) GI:9188570; contains Pfam profiles: PF03175 DNA polymerase type B, organellar and viral, PF00136 DNA polymerase family B, PF03104 DNA polymerase family B, exonuclease domain	4588.97	0.9228	0.74139	0.05108
At3g60930	expressed protein	4590.9	0.911	0.74207	0.05114
At3g20250	pumilio/Puf RNA-binding domain-containing protein contains Pfam profile: PF00806 Pumilio-family RNA binding domains (aka PUM-HD, Pumilio homology domain) (8 copies at C-terminus)	4591.5	0.9264	0.742	0.05118
At4g33030	UDP-sulfoquinovose synthase / sulfite:UDP-glucose sulfotransferase / sulfolipid biosynthesis protein (SQD1) identical to gi:2736155	4592.72	0.9261	0.74226	0.05122
At2g21440	RNA recognition motif (RRM)-containing protein contains InterPro entry IPR000504: RNA-binding region RNP-1 (RNA recognition motif) (RRM)	4592.73	0.91	0.74186	0.05122
At3g07565	expressed protein	4592.74	0.9134	0.74146	0.05122
At5g53330	expressed protein	4592.93	0.9274	0.74116	0.05122
At5g10750	expressed protein	4593.26	0.9868	0.74094	0.05123
At1g51700	Dof-type zinc finger domain-containing protein (ADOF1) identical to cDNA adof1 mRNA for dof zinc finger protein, GI:3608260; contains Pfam profile PF02701: Dof domain, zinc finger	4596.72	0.9088	0.74248	0.05138
At3g29170	expressed protein contains Pfam PF05915: Eukaryotic protein of unknown function (DUF872)	4599.02	0.921	0.74341	0.05147
At2g02300	F-box family protein / SKP1 interacting partner 3-related contains similarity to SKP1 interacting partner 3 GI:10716951 from [Arabidopsis thaliana]	4599.28	0.9545	0.74313	0.05148
At5g05060	expressed protein	4600.34	0.9093	0.74332	0.05152
At1g71100	ribose 5-phosphate isomerase-related similar to ribose-5-phosphate isomerase GI:18654317 from [Spinacia oleracea]	4601.35	0.9082	0.74348	0.05155
At5g05410	DRE-binding protein (DREB2A) identical to DREB2A GI:3738230 from [Arabidopsis thaliana] ; supported by cDNA:gi_3738229_dbj_AB007790.1_AB007790	4604.32	0.9102	0.74476	0.05167
At2g31200	actin-depolymerizing factor 6 (ADF6) identical to SP|Q9ZSK2 Actin-depolymerizing factor 6 (ADF-6) (AtADF6) {Arabidopsis thaliana}	4608	0.9254	0.74641	0.05182
At5g61610	glycine-rich protein / oleosin similar to variable surface lipoprotein Vsp422-3 (GI:15384285) [Mycoplasma bovis]; similar to glycine-rich protein atGRP-6, Arabidopsis thaliana, PIR:T49893	4608.78	0.931	0.74643	0.05184
At4g03170	hypothetical protein	4613.93	0.9599	0.74893	0.05204
At5g06140	phox (PX) domain-containing protein similar to SP|O60749 Sorting nexin 2 {Homo sapiens}; contains Pfam profile PF00787: PX domain	4614.19	0.9403	0.74867	0.05206
At5g42590	cytochrome P450 71A16, putative (CYP71A16) Identical to Cytochrome P450 71A16 (SP:Q9FH66) [Arabidopsis thaliana]	4614.42	0.9154	0.74838	0.05207
At5g11090	serine-rich protein-related contains some similarity to serine-rich proteins	4614.82	0.9186	0.7482	0.05209
At1g80890	expressed protein	4620.01	0.907	0.75073	0.0523
At1g76280	pentatricopeptide (PPR) repeat-containing protein contains Pfam profile PF01535: PPR repeat	4621.4	0.9691	0.7511	0.05234
At2g39780	ribonuclease 2 (RNS2) identical to ribonuclease 2 precursor SP:P42814, GI:289210; contains a ribonuclease T2 family histidine active site signature (PDOC00459)	4623.48	0.9187	0.75187	0.05242
At1g61260	expressed protein contains similarity to cotton fiber expressed protein 1 [Gossypium hirsutum] gi|3264828|gb|AAC33276	4625.96	0.9105	0.75287	0.05252
At4g26090	disease resistance protein RPS2 (CC-NBS-LRR class), putative domain signature CC-NBS-LRR exists, suggestive of a disease resistance protein. identical to RPS2 (gi:13661831)	4626.39	0.9165	0.75269	0.05253
At2g23790	expressed protein contains Pfam domain, PF04678: Protein of unknown function, DUF607	4627.04	0.9105	0.75266	0.05258
At1g23390	kelch repeat-containing F-box family protein similar to hypothetical protein GB:AAF27090 GI:6730669 from (Arabidopsis thaliana); contains Pfam profiles PF01344: Kelch motif, PF00646: F-box domain	4627.35	0.9455	0.75241	0.05258
At2g40610	expansin, putative (EXP8) similar to expansin 2 GI:7025493 from [Zinnia elegans]; alpha-expansin gene family, PMID:11641069	4628.66	0.924	0.75277	0.05262
At1g13930	expressed protein weakly similar to drought-induced protein SDi-6 (PIR:S71562) common sunflower (fragment)	4628.67	0.9098	0.75237	0.05262
At1g12270	stress-inducible protein, putative similar to sti (stress inducible protein) [Glycine max] GI:872116; contains Pfam profile PF00515 TPR Domain	4629.81	0.9417	0.75258	0.05268
At3g24260	hypothetical protein	4632.3	0.9175	0.75359	0.05278
At5g15420	expressed protein	4633	0.9762	0.75359	0.0528
At2g20870	cell wall protein precursor, putative identical to Putative cell wall protein precursor (Swiss-Prot:P47925) [Arabidopsis thaliana]; weak similarity to mu-protocadherin (GI:7861967) [Rattus norvegicus]	4633.39	0.9252	0.75339	0.05282
At1g02610	zinc finger (C3HC4-type RING finger) family protein contains Pfam profile: PF00097 zinc finger, C3HC4 type (RING finger)	4633.79	0.9134	0.7532	0.05282
At1g77520	O-methyltransferase family 2 protein similar to caffeic acid 3-O-methyltransferase GB:O23760 [Clarkia breweri], [SP|Q00763] [Populus tremuloides]	4634.12	0.9113	0.75298	0.05284
At5g52850	pentatricopeptide (PPR) repeat-containing protein contains INTERPRO:IPR002885 PPR repeats	4634.81	0.9605	0.75294	0.05288
At5g66020	phosphoinositide phosphatase family protein contains similarity to phosphoinositide phosphatase SAC1 [Rattus norvegicus] gi|11095248|gb|AAG29810; contains Pfam domain, PF02383: SacI homology domain; non-consensus AT donor splice site at exon 7, TA donor splice site at exon 10, AT acceptor splice at exon 13	4636.39	0.9488	0.75341	0.05292
At5g37780	calmodulin-1/4 (CAM1) identical to calmodulin 4 [Arabidopsis thaliana] GI:16223, SP|P25854 Calmodulin-1/4 {Arabidopsis thaliana}	4637.78	0.899	0.75379	0.053
At5g19430	zinc finger (C3HC4-type RING finger) family protein contains Pfam profile: PF00097 zinc finger, C3HC4 type (RING finger)	4638.39	0.9359	0.75372	0.053
At2g31260	autophagy 9 (APG9) identical to autophagy 9 protein GI:19912149 from [Arabidopsis thaliana]	4639.13	0.9335	0.75372	0.05303
At5g59530	2-oxoglutarate-dependent dioxygenase, putative similar to 2A6 (GI:599622) and tomato ethylene synthesis regulatory protein E8 (SP|P10967); 1-aminocyclopropane-1-carboxylate oxidase kidney bean, PIR:T10818	4641.41	0.9214	0.75462	0.05312
At5g24310	expressed protein strong similarity to unknown protein (emb|CAB66408.1)	4644.21	0.9484	0.7558	0.05323
At3g07350	expressed protein contains Pfam profile PF04720: Protein of unknown function (DUF506)	4645	0.9143	0.75582	0.05329
At5g19050	expressed protein	4646.19	0.9326	0.75607	0.05332
At2g38150	alpha 1,4-glycosyltransferase family protein / glycosyltransferase sugar-binding DXD motif-containing protein low similarity to alpha-1,4-N-acetylglucosaminyltransferase, Homo sapiens [gi:5726306], Gb3 synthase, Rattus norvegicus [gi:9082162] ; contains Pfam profiles PF04572: Alpha 1,4-glycosyltransferase conserved region, PF04488: Glycosyltransferase sugar-binding region containing DXD motif	4647.19	1.0061	0.75625	0.05337
At4g38560	expressed protein	4647.91	0.9119	0.75625	0.0534
At5g51720	expressed protein	4650.84	0.9106	0.75746	0.0535
At1g15670	kelch repeat-containing F-box family protein similar to SP|Q9ER30 Kelch-related protein 1 (Sarcosin) {Rattus norvegicus}; contains Pfam profiles PF01344: Kelch motif, PF00646: F-box domain	4653.56	0.945	0.75861	0.05361
At1g61140	SNF2 domain-containing protein / helicase domain-containing protein / zinc finger protein-related similar to ATPase [Homo sapiens] GI:531196; contains Pfam profiles PF00271: Helicase conserved C-terminal domain, PF00176: SNF2 family N-terminal domain, PF00097: Zinc finger, C3HC4 type (RING finger)	4654.4	0.9181	0.75865	0.05364
At1g56240	SKP1 interacting partner 3-related contains similarity to SKP1 interacting partner 3 GI:10716951 from [Arabidopsis thaliana]	4656.61	0.9131	0.75952	0.05373
At4g09170	expressed protein ; expression supported by MPSS	4661.54	0.9308	0.76191	0.05392
At1g59620	disease resistance protein (CC-NBS class), putative domain signature CC-NBS exists, suggestive of a disease resistance protein.	4664.03	0.9409	0.76289	0.05402
At5g11040	expressed protein weak similarity to hypercellular protein [Aspergillus nidulans] GI:9309269	4664.89	0.8914	0.76297	0.05408
At4g37610	TAZ zinc finger family protein / BTB/POZ domain-containing protein contains Pfam PF00651 : BTB/POZ domain; contains Pfam PF02135 : TAZ zinc finger; similar to Speckle-type POZ protein (SP:O43791) [Homo sapiens]	4665.27	0.9235	0.76278	0.0541
At3g61180	zinc finger (C3HC4-type RING finger) family protein low similarity to RNF6 protein [Mus musculus] GI:20530241; contains Pfam profile PF00097: Zinc finger, C3HC4 type (RING finger)	4665.58	0.9434	0.76256	0.0541
At3g26910	hydroxyproline-rich glycoprotein family protein common family member:At2g33490 [Arabidopsis thaliana]	4665.65	0.9342	0.76218	0.0541
At5g07910	leucine-rich repeat family protein contains leucine rich repeat (LRR) domains, Pfam:PF00560	4666.41	0.9147	0.76221	0.05412
At1g25682	cell cycle control protein-related contains similarity to Swiss-Prot:Q9P7C5 cell cycle control protein cwf16 [Schizosaccharomyces pombe]	4668.29	0.9082	0.76286	0.0542
At4g02200	drought-responsive family protein similar to drought-induced mRNA, Di19 [Arabidopsis thaliana] gi|469110|emb|CAA55321	4669.92	0.9135	0.76336	0.05427
At3g12120	omega-6 fatty acid desaturase, endoplasmic reticulum (FAD2) / delta-12 desaturase identical to omega-6 fatty acid desaturase, endoplasmic reticulum (FAD2) SP:P46313 [Arabidopsis thaliana (Mouse-ear cress)] (Plant Cell 6:147-158(1994))	4670.38	0.9112	0.76323	0.0543
At5g63520	F-box family protein similar to unknown protein (pir||S76033) ; similar to SKP1 interacting partner 2 (SKIP2) TIGR_Ath1:At5g67250	4670.47	0.9136	0.76287	0.0543
At2g33410	heterogeneous nuclear ribonucleoprotein, putative / hnRNP, putative	4671.62	0.9368	0.76312	0.05434
At4g34560	expressed protein	4673.3	0.908	0.76367	0.0544
At3g10815	zinc finger (C3HC4-type RING finger) family protein contains Pfam profile PF00097: Zinc finger, C3HC4 type (RING finger)	4674.8	0.917	0.76412	0.05447
At5g63810	beta-galactosidase, putative / lactase, putative similar to beta-galactosidase GI:7939621 from [Lycopersicon esculentum]; contains Pfam profile PF01301: Glycosyl hydrolases family 35	4679.98	0.9191	0.76662	0.0547
At3g08930	LMBR1 integral membrane family protein contains 5 transmembrane domains; contains Pfam PF04791: LMBR1-like conserved region; similar to unknown protein GB:BAA83351 [Oryza sativa]	4682.88	0.949	0.76784	0.0548
At1g19930	kelch repeat-containing F-box family protein contains F-box domain Pfam:PF00646 and Kelch motif Pfam:PF01344	4684.91	0.9415	0.7686	0.0549
At3g27110	peptidase M48 family protein contains Pfam domain, PF01435: Peptidase family M48	4686.79	0.939	0.76926	0.05496
At2g21540	SEC14 cytosolic factor, putative / phosphoglyceride transfer protein, putative similar to phosphatidylinositol transfer-like protein IV (GI:14486707) [Lotus japonicus]; contains Pfam PF00650 : CRAL/TRIO domain; contains Pfam PF03765 : CRAL/TRIO, N-terminus	4690.38	0.996	0.77088	0.0551
At5g19810	proline-rich extensin-like family protein contains proline-rich extensin domains, INTERPRO:IPR002965	4694.3	0.9175	0.77271	0.05526
At5g62575	expressed protein	4694.31	0.9164	0.77229	0.05526
At1g50640	ethylene-responsive element-binding factor 3 (ERF3) identical to SP|O80339 Ethylene responsive element binding factor 3 (AtERF3) [Arabidopsis thaliana]	4694.61	0.9094	0.77207	0.05529
At2g42290	leucine-rich repeat family protein contains protein kinase domain, Pfam:PF00069; contains leucine-rich repeats, Pfam:PF00560	4698.03	0.9574	0.7736	0.0554
At2g17950	homeodomain transcription factor (WUSCHEL) 99.4% identical to WUSCHELL (GI:4090200) [Arabidopsis thaliana]	4698.43	0.9133	0.77341	0.05542
At2g19130	S-locus lectin protein kinase family protein contains Pfam domains PF00954: S-locus glycoprotein family, PF00069: Protein kinase domain and PF01453: Lectin (probable mannose binding)	4698.5	0.9192	0.77303	0.05542
At1g51400	photosystem II 5 kD protein 100% identical to GI:4836947 (F5D21.10)	4700.05	0.9336	0.77351	0.0555
At3g15730	phospholipase D alpha 1 / PLD alpha 1 (PLDALPHA1) (PLD1) / choline phosphatase 1 identical to SP:Q38882 Phospholipase D alpha 1 (EC 3.1.4.4) (AtPLDalpha1) (PLD alpha 1) (Choline phosphatase 1) (Phosphatidylcholine-hydrolyzing phospholipase D 1) (PLDalpha) [Arabidopsis thaliana]	4701.6	0.9086	0.77399	0.05556
At3g58120	bZIP transcription factor family protein contains Pfam profile: PF00170 bZIP transcription factor ;supported by cDNA gi|15100054|gb|AF401300.1|AF401300	4701.72	0.9163	0.77363	0.05556
At1g08720	mitogen-activated protein kinase kinase kinase (MAPKKK) (EDR1) identical to EDR1, a MAP kinase kinase kinase [Arabidopsis thaliana] gi|11127925|gb|AAG31143	4702.33	0.9086	0.77358	0.0556
At1g06430	FtsH protease, putative similar to zinc dependent protease GI:7650138 from [Arabidopsis thaliana]	4702.7	0.9155	0.77338	0.0556
At5g63640	VHS domain-containing protein / GAT domain-containing protein weak similarity to hepatocyte growth factor-regulated tyrosine kinase substrate HRS isoform 2 [Homo sapiens] GI:9022389; contains Pfam profiles PF00790: VHS domain, PF03127: GAT domain	4703.99	0.9165	0.77372	0.05566
At2g29350	tropinone reductase, putative / tropine dehydrogenase, putative similar to tropinone reductase SP:P50165 from [Datura stramonium]	4704.6	0.9217	0.77365	0.0557
At1g33640	hypothetical protein contains similarity to epidermal growth factor receptor-like protein GB:AAB31972 GI:9256501 from (Xiphophorus maculatus)	4704.68	0.93	0.77327	0.0557
At1g29750	leucine-rich repeat transmembrane protein kinase, putative / serine/threonine kinase, putative (RKF1) similar to receptor-like serine/threonine kinase GI:2465923 from [Arabidopsis thaliana]; identical to cDNA receptor-like serine/threonine kinase (RKF1) GI:2465922	4706.25	0.947	0.77377	0.05575
At1g05770	jacalin lectin family protein similar to gi:6503088 (GB:AAF14583) from [Arabidopsis thaliana] (Proc. Natl. Acad. Sci. U.S.A. 97 (1), 489-494 (2000)); contains Pfam profile PF01419 jacalin-like lectin domain	4707.59	0.9392	0.77412	0.0558
At5g16150	hexose transporter, putative strong similarity to hexose transporter [Arabidopsis thaliana] GI:8347250; contains Pfam profile PF00083: major facilitator superfamily protein	4708.18	0.9656	0.77406	0.05581
At3g21790	UDP-glucoronosyl/UDP-glucosyl transferase family protein contains Pfam profile: PF00201 UDP-glucoronosyl and UDP-glucosyl transferase	4711.98	0.9201	0.77582	0.056
At4g34890	xanthine dehydrogenase, putative similar to xanthine dehydrogenase from Gallus gallus, PIR:XOCHDH [SP|P47990]; contains Pfam profile PF02738 Aldehyde oxidase and xanthine dehydrogenase, molybdopterin binding domain	4712.25	0.9185	0.77558	0.056
At3g56060	glucose-methanol-choline (GMC) oxidoreductase family protein similar to mandelonitrile lyase from Prunus serotina [SP|P52706, SP|P52707]; contains Pfam profile PF00732 GMC oxidoreductase	4712.87	0.9145	0.77551	0.056
At1g25550	myb family transcription factor contains Pfam domain, PF00249: Myb-like DNA-binding domain	4715.24	0.914	0.77646	0.0561
At1g21230	wall-associated kinase, putative similar to wall-associated kinase 1 [Arabidopsis thaliana] GI:3549626; expressed in leaves and stems & induced by salicylic acid or INA (PMID:10380805)	4716.79	0.9619	0.77692	0.0562
At3g43220	phosphoinositide phosphatase family protein contains similarity to phosphoinositide phosphatase SAC1 [Rattus norvegicus] gi|11095248|gb|AAG29810; contains Pfam domain, PF02383: SacI homology domain; identical to SAC domain protein 3 (SAC3) GI:31415722	4716.82	0.9115	0.77653	0.0562
At1g24140	matrixin family protein similar to matrix metalloproteinase [Cucumis sativus] GI:7159629; contains InterPro accession IPR001818: Matrixin	4719.52	0.9167	0.77764	0.0563
At4g32760	VHS domain-containing protein / GAT domain-containing protein weak similarity to hepatocyte growth factor-regulated tyrosine kinase substrate HRS isoform 2 [Homo sapiens] GI:9022389; contains Pfam profiles PF00790: VHS domain, PF03127: GAT domain	4719.61	0.9481	0.77729	0.0563
At1g04780	ankyrin repeat family protein contains Pfam PF00023: Ankyrin repeat	4721.56	0.9177	0.77798	0.05639
At5g52975	expressed protein	4722.53	0.9151	0.77812	0.0564
At1g79660	expressed protein	4725.41	0.911	0.77934	0.05653
At4g09580	expressed protein	4726.75	0.9175	0.77969	0.0566
At2g19430	transducin family protein / WD-40 repeat family protein similar to WD-repeat protein 5 (SP:Q9UGP9) [Homo sapiens]; contains 7 Trp-Asp WD-40 repeats	4727.31	0.9092	0.7796	0.0566
At1g10760	starch excess protein (SEX1) identical to SEX1 [Arabidopsis thaliana] GI:12044358; supporting cDNA gi|12044357|gb|AF312027.1|AF312027	4730.22	0.9283	0.78084	0.05672
At5g12840	CCAAT-binding transcription factor (CBF-B/NF-YA) family protein contains Pfam profile: PF02045 CCAAT-binding transcription factor (CBF-B/NF-YA) subunit B	4730.87	0.932	0.78079	0.05676
At3g15260	protein phosphatase 2C, putative / PP2C, putative similar to protein phosphatase type 2C GB:AAD17805 from [Lotus japonicus]	4733.49	0.9865	0.7819	0.05686
At4g30430	senescence-associated family protein similar to senescence-associated protein 5 [Hemerocallis hybrid cultivar] gi|3551954|gb|AAC34855	4733.61	0.9155	0.78154	0.05688
At4g26240	expressed protein	4736.57	0.9159	0.78283	0.057
At5g04870	calcium-dependent protein kinase isoform AK1 (AK1) identical to calcium-dependent protein kinase, isoform AK1 (CDPK) [Arabidopsis thaliana] SWISS-PROT:Q06850; contains protein kinase domain, Pfam:PF00069; contains EF hand domain (calcium-binding EF-hand), Pfam:PF00036, INTERPRO:IPR002048	4737.82	0.9442	0.78313	0.05705
At4g28260	expressed protein	4739.14	0.9512	0.78349	0.0571
At3g44510	expressed protein	4742.35	0.9134	0.78489	0.05724
At4g17580	Bax inhibitor-1 family protein / BI-1 family protein similar to SP|Q9LD45 Bax inhibitor-1 (BI-1) (AtBI-1) {Arabidopsis thaliana}; contains Pfam profile PF01027: Uncharacterized protein family UPF0005	4746.14	0.9191	0.78667	0.0574
At2g47900	F-box family protein / tubby family protein similar to Chain A, C-Terminal Domain Of Mouse Brain Tubby Protein Length(GI:6730158) [Mus musculus]; similar to phosphodiesterase (GI:467578) [Mus musculus]; similar to Tubby protein homolog (Swiss-Prot:O88808) [Rattus norvegicus]; contains Pfam PF00646: F-box domain and Pfam PF01167: Tub family	4746.79	0.9167	0.7866	0.0574
At5g22690	disease resistance protein (TIR-NBS-LRR class), putative domain signature TIR-NBS-LRR exists, suggestive of a disease resistance protein.	4747.33	0.92	0.78651	0.05744
At1g57680	expressed protein	4748.83	0.9173	0.78695	0.0575
At1g08600	SNF2 domain-containing protein / helicase domain-containing protein similar to SP|P46100 Transcriptional regulator ATRX {Homo sapiens}; contains PFam profiles PF00271: Helicase conserved C-terminal domain, PF00176: SNF2 family N-terminal domain; non-consensus GC donor splice site at exon boundary 28614	4750.06	0.9966	0.78725	0.05756
At1g48840	expressed protein contains Pfam profile: PF04842 plant protein of unknown function (DUF639)	4752.66	0.9238	0.78834	0.05766
At2g43180	expressed protein	4756.32	0.9117	0.79001	0.0578
At1g09245	expressed protein	4757.3	0.9354	0.79015	0.05786
At2g45210	auxin-responsive protein-related weakly similar to small auxin up RNA (GI:546362) {Arabidopsis thaliana}	4757.46	0.925	0.78984	0.05786
At3g02880	leucine-rich repeat transmembrane protein kinase, putative contains Pfam profiles: PF00069 Eukaryotic protein kinase domain, PF00560 Leucine Rich Repeat (5 copies)	4757.78	0.9193	0.78961	0.0579
At5g12250	tubulin beta-6 chain (TUB6) nearly identical to SP|P29514 Tubulin beta-6 chain {Arabidopsis thaliana}	4759.23	0.9426	0.79004	0.05795
At5g50450	zinc finger (MYND type) family protein contains Pfam profile PF01753: MYND finger	4762.54	0.9208	0.79153	0.0581
At5g48657	defense protein-related weak similarity to SP|Q8GYN5 RPM1-interacting protein 4 {Arabidopsis thaliana}	4762.58	0.9311	0.79114	0.0581
At5g10180	sulfate transporter identical to sulfate transporter [Arabidopsis thaliana] GI:2114104	4766.92	0.9122	0.79318	0.05826
At5g58020	expressed protein contains PF04641: Protein of unknown function, DUF602	4767.11	0.9116	0.79288	0.05826
At5g45880	pollen Ole e 1 allergen and extensin family protein contains Pfam domain, PF01190: Pollen proteins Ole e I family	4770.14	0.92	0.79423	0.0584
At5g24460	expressed protein	4770.59	0.9456	0.79407	0.0584
At4g32810	dioxygenase-related low similarity to b,b-carotene-9',10'-dioxygenase [Mus musculus] GI:12666529; contains Pfam profile PF03055: Retinal pigment epithelial membrane protein	4772.66	0.9319	0.79485	0.0585
At5g63580	flavonol synthase, putative similar to SP|Q96330; contains PF03171 2OG-Fe(II) oxygenase superfamily	4773.21	0.9068	0.79475	0.05851
At5g11650	hydrolase, alpha/beta fold family protein contains Pfam profile PF00561: hydrolase, alpha/beta fold family; low similarity to monoglyceride lipase from [Homo sapiens] GI:14594904, [Mus musculus] GI:2632162	4774.11	0.935	0.79486	0.05856
At5g18640	lipase class 3 family protein low similarity to Triacylglycerol Acylhydrolase (E.C.3.1.1.3) [Rhizomucor miehei] GI:230348; contains Pfam profile PF01764: Lipase	4776.64	0.915	0.79588	0.05867
At5g12310	zinc finger (C3HC4-type RING finger) family protein contains Pfam profile: PF00097 zinc finger, C3HC4 type (RING finger)	4777.97	0.9704	0.79622	0.05872
At5g43480	hypothetical protein	4779.32	0.9903	0.79659	0.0588
At5g48575	hypothetical protein	4781.91	0.924	0.79767	0.0589
At4g26330	subtilase family protein contains similarity to SBT1, a subtilase from tomato plants GI:1771160 from [Lycopersicon esculentum]	4782.12	0.9396	0.79738	0.0589
At2g42400	expressed protein	4783.34	0.9763	0.79767	0.05895
At5g50915	basic helix-loop-helix (bHLH) family protein contains Pfam profile: PF00010 helix-loop-helix DNA-binding domain	4783.7	0.9342	0.79748	0.05897
At5g57180	expressed protein ; supporting cDNA gi|13991645|gb|AF359387.1|AF359387	4785.29	0.9391	0.79797	0.05905
At3g50840	phototropic-responsive NPH3 family protein contains NPH3 family domain, Pfam:PF03000	4786.59	0.9426	0.79829	0.0591
At1g74440	expressed protein similar to YGL010w-like protein GB:AAC32136 [Picea mariana]	4786.97	0.91	0.79811	0.0591
At3g50930	AAA-type ATPase family protein contains Pfam profile: ATPase family PF00004	4787.29	0.9246	0.79789	0.05911
At1g16460	mercaptopyruvate sulfurtransferase (MST2) (RDH2) identical to mercaptopyruvate sulfurtransferase GI:6009983 and thiosulfate sulfurtransferase GI:5817004 from [Arabidopsis thaliana]; contains PF|00581 Rhodanese-like domain	4788.2	0.9166	0.79799	0.05916
At3g49480	hypothetical protein several hypothetical proteins - Arabidopsis thaliana	4788.55	0.9147	0.79778	0.05918
At1g47210	cyclin family protein similar to A-type cyclin [Catharanthus roseus] GI:2190259; contains Pfam profile PF00134: Cyclin, N-terminal domain	4789.45	0.9449	0.79788	0.0592
At1g20910	ARID/BRIGHT DNA-binding domain-containing protein low similarity to Chain A, Human Mrf-2 Domain [Homo sapiens] GI:14278238; contains Pfam profile PF01388: ARID/BRIGHT DNA binding domain	4790.33	0.9307	0.79798	0.05925
At5g40720	expressed protein contains Pfam profile PF01697: Domain of unknown function	4796.06	0.9162	0.80084	0.0595
At5g25940	early nodulin-related contains weak similarity to Swiss-Prot:Q02921 early nodulin 93 (N-93) [Glycine max]	4798.68	0.9095	0.80192	0.0596
At3g15351	expressed protein	4799.89	0.9142	0.80221	0.05966
At5g46250	RNA recognition motif (RRM)-containing protein contains similarity to RNA-binding protein; contains InterPro entry IPR000504: RNA-binding region RNP-1 (RNA recognition motif) (RRM)	4803.22	0.9125	0.80371	0.0598
At5g03810	GDSL-motif lipase/hydrolase family protein similar to family II lipase EXL3 (GI:15054386), EXL1 (GI:15054382), EXL2 (GI:15054384) [Arabidopsis thaliana]; contains Pfam profile PF00657: Lipase/Acylhydrolase with GDSL-like motif	4806.1	0.9203	0.80495	0.05992
At1g64980	expressed protein	4806.88	0.9126	0.80501	0.05996
At5g52930	expressed protein contains Pfam profile PF03478: Protein of unknown function (DUF295); expression supported by MPSS	4807.99	0.9225	0.80523	0.06
At1g79510	expressed protein	4810.33	0.9132	0.80617	0.0601
At1g79915	hypothetical protein	4811.6	0.9948	0.80649	0.06016
At5g61640	peptide methionine sulfoxide reductase, putative similar to peptide methionine sulfoxide reductase (msr) [Arabidopsis thaliana] GI:4884033; contains Pfam profile PF01625: Peptide methionine sulfoxide reductase	4813.57	0.9603	0.8072	0.06025
At5g45410	expressed protein similar to unknown protein (pir||T05524)	4814.6	0.9105	0.80738	0.06029
At2g45420	LOB domain protein 18 / lateral organ boundaries domain protein 18 (LBD18) identical to LOB DOMAIN 18 [Arabidopsis thaliana] GI:17227164; supported by full-length cDNA gi:17227163	4815.01	0.93	0.80723	0.0603
At3g06860	fatty acid multifunctional protein (MFP2) identical to fatty acid multifunctional protein (AtMFP2) GB:AF123254 [gi:4337027] (Arabidopsis thaliana) (fatty acid beta-oxidation); contains Pfam profiles PF02737 (3-hydroxyacyl-CoA dehydrogenase, NAD binding domain), PF00378 (enoyl-CoA hydratase/isomerase family protein), PF00725 (3-hydroxyacyl-CoA dehydrogenase)	4815.39	0.9118	0.80703	0.06033
At5g52880	F-box family protein ; similar to SKP1 interacting partner 2 (SKIP2) TIGR_Ath1:At5g67250	4819.15	0.9075	0.80875	0.06047
At3g12630	zinc finger (AN1-like) family protein contains Pfam domain, PF01428: AN1-like Zinc finger	4819.78	0.9098	0.80874	0.0605
At5g25590	expressed protein contains Pfam profile PF04783: Protein of unknown function (DUF630)	4826.45	0.9338	0.81217	0.0608
At3g13730	cytochrome P450, putative similar to Cytochrome P450 90C1 (ROTUNDIFOLIA3) (SP:Q9M066) [Arabidopsis thaliana]; identical to CYP90D (GI:14971017) [Arabidopsis thaliana]	4827.49	0.9213	0.81233	0.06085
At4g29050	lectin protein kinase family protein contains Pfam domains, PF00138: Legume lectins alpha domain, PF00139: Legume lectins beta domain and PF00069: Protein kinase domain	4827.65	0.9276	0.81203	0.06086
At1g76590	zinc-binding family protein similar to zinc-binding protein [Pisum sativum] GI:16117799; contains Pfam profile PF04640 : Protein of unknown function, DUF597	4829.23	0.914	0.81253	0.06092
At1g56200	expressed protein	4829.23	0.9193	0.8121	0.06092
At5g06265	hyaluronan mediated motility receptor-related contains weak similarity to hyaluronan mediated motility receptor (Intracellular hyaluronic acid binding protein) (Receptor for hyaluronan-mediated motility) (CD168 antigen) (Swiss-Prot:O75330) [Homo sapiens]	4830	0.9186	0.81213	0.06096
At3g26080	plastid-lipid associated protein PAP / fibrillin family protein low similarity to Plastid-lipid-Associated Protein [Nicotiana tabacum] GI:2632088; contains Pfam profile PF04755: PAP_fibrillin	4830.08	0.923	0.81176	0.06096
At1g75240	zinc finger homeobox family protein / ZF-HD homeobox family protein	4830.6	0.9136	0.81166	0.06097
At3g22370	alternative oxidase 1a, mitochondrial (AOX1A) identical to GB:Q39219 [SP|Q39219] from [Arabidopsis thaliana]	4830.98	0.9096	0.81146	0.061
At2g42390	protein kinase C substrate, heavy chain-related similar to Protein kinase C substrate, 80 kDa protein, heavy chain (PKCSH) (80K-H protein) (Swiss-Prot:P14314) [Homo sapiens]; contains 1 transmembrane domain;	4833.06	0.9096	0.81224	0.06107
At1g49610	F-box family protein contains F-box domain Pfam:PF00646	4833.82	0.9675	0.81226	0.06111
At5g46110	phosphate/triose-phosphate translocator, putative identical to phosphate/triose-phosphate translocator precursor [Arabidopsis thaliana] gi|3983125|gb|AAC83815; similar to triose phosphate/phosphate translocator, chloroplast precursor (CTPT)[Cauliflower]{Brassica oleracea} SWISS-PROT:P52177	4834.31	1.0062	0.81215	0.06115
At1g31770	ABC transporter family protein contains Pfam profile: PF00005: ABC transporter	4836.98	0.9848	0.81327	0.06126
At1g70290	trehalose-6-phosphate synthase, putative similar to Alpha,alpha-trehalose-phosphate synthase [UDP-forming] (EC 2.4.1.15) (Trehalose-6-phosphate synthase) from {Kluyveromyces lactis} SP|Q07158, {Saccharomyces cerevisiae} SP|Q00764; contains Pfam profiles PF00982: Glycosyltransferase family 20, PF02358: Trehalose-phosphatase	4838.52	0.9223	0.81374	0.06132
At5g07250	rhomboid family protein contains PFAM domain PF01694, Rhomboid family	4841.91	0.9235	0.8153	0.06146
At2g24420	DNA repair ATPase-related contains 2 transmembrane domains; similar to DNA double-strand break repair rad50 ATPase. (Swiss-Prot:O33600) [Sulfolobus acidocaldarius]	4844.11	0.938	0.81615	0.06156
At3g42790	PHD finger family protein contains PHD-finger domain, INTERPRO:IPR001965	4844.31	0.9158	0.81585	0.06157
At5g27940	MFP1 attachment factor, putative similar to MFP1 attachment factor 1 [Glycine max] gi|7546729|gb|AAF63659 similar to MFP1 attachment factor 1 [Glycine max] gi|7546729|gb|AAF63659	4846.08	0.9485	0.81648	0.06165
At5g18440	hypothetical protein	4846.71	0.9332	0.81643	0.06167
At5g50950	fumarate hydratase, putative / fumarase, putative similar to SP|P55250 Fumarate hydratase, mitochondrial precursor (EC 4.2.1.2) (Fumarase) {Rhizopus oryzae}; contains Pfam profile PF00206: Lyase	4846.75	0.9174	0.81604	0.06167
At4g35190	expressed protein contains Pfam profile PF03641: decarboxylase family protein	4849.1	0.9115	0.81696	0.06177
At3g02540	ubiquitin family protein contains Pfam profiles PF00240: Ubiquitin family, PF00627: UBA/TS-N domain;	4849.51	0.9253	0.81679	0.0618
At5g39180	germin-like protein, putative similar to germin-like protein (GLP6) - Arabidopsis thaliana, EMBL:U75194 [SP|P92997]	4849.62	0.9196	0.81645	0.0618
At1g55265	expressed protein contains Pfam profile PF04398: Protein of unknown function, DUF538	4851.09	0.9206	0.8169	0.06187
At5g46900	protease inhibitor/seed storage/lipid transfer protein (LTP) family protein contains Pfam protease inhibitor/seed storage/LTP family domain PF00234	4851.21	0.9205	0.81656	0.06187
At3g22070	proline-rich family protein contains proline-rich extensin domains, INTERPRO:IPR002965	4853.97	0.91	0.81773	0.062
At1g32350	alternative oxidase, putative similar to Alternative oxidase 1a, mitochondrial precursor from Arabidopsis thaliana [SP|Q39219], alternative oxidase 2, mitochondrial precursor from Nicotiana tabacum [SP|Q40578]; contains Pfam profile PF01786 Alternative oxidase	4855.91	0.917	0.81845	0.06207
At1g28050	zinc finger (B-box type) family protein	4857.56	0.9216	0.81899	0.06216
At5g16830	syntaxin 21 (SYP21) / PEP12 homolog identical to Syntaxin homolog (PEP12 homolog) (SP:Q39233) and syntaxin of plants 21 (GP:899122) {Arabidopsis thaliana}; contains Pfam profiles PF05739:SNARE domain and PF00804: Syntaxin	4863.78	0.9213	0.82216	0.06243
At4g32890	zinc finger (GATA type) family protein GATA transcription factor 3, Arabidopsis thaliana, gb:Y13650	4865.1	0.9405	0.8225	0.06247
At1g73480	hydrolase, alpha/beta fold family protein low similarity to monoglyceride lipase from [Homo sapiens] GI:14594904, [Mus musculus] GI:2632162; contains Pfam profile PF00561: hydrolase, alpha/beta fold family	4866.26	0.9096	0.82277	0.06253
[truncated: 24,291 more rows]
